# Supplementary material for: Cabozantinib and dasatinib synergize to induce tumor regression in non-clear cell renal cell carcinoma
Source: Cell Rep Med. 2021 May 7;2(5):100267. doi: 10.1016/j.xcrm.2021.100267 (PMC8149375; doi:10.1016/j.xcrm.2021.100267)
Supplement: Table S1. High-throughput screen [file mmc2.xlsx]

## Sheet: Cell characteristics
Cell line	Pathology	VHL (WT or Null)	HTS: Primary	HTS: Secondary	Xenografts	Phosphoproteomics	RNA Seq
ACHN	RCC, Papillary	WT	Y	Y	Y	Y	Y
SN12C	RCC, unclassified	WT	Y	Y
TK10	RCC, Spindle cell (Sarcomatoid)	WT	Y
UO31	RCC, unclassified	WT	Y
CAKI-1	RCC, Clear Cell	WT	Y	Y	Y
786-0	RCC, Clear Cell	Null: p.G104fs	Y	Y
A498	RCC, unclassified	Null: p.VD142fs	Y
769P	RCC, Clear Cell	Null: p.I180N	Y	Y
https://portals.broadinstitute.org/ccle

## Sheet: RNA Sequencing stats
Cell line: ACHN
sample	treatment	replicate	reads_sequenced	reads_mapped	percent_uniquely_mapped	total_splice_junctions
Cabo_1	Cabo	1	50739144	46501892	0.9165	17850998
Cabo_2	Cabo	2	50101538	45858359	0.9153	17416559
Cabo_3	Cabo	3	51647612	47093571	0.9118	19792204
Das_1	Das	1	47970593	44258722	0.9226	17381880
Das_2	Das	2	51670360	47365137	0.9167	18617713
Das_3	Das	3	51116581	47076507	0.921	18161174
Das_Cabo_1	Das_Cabo	1	48209348	43957351	0.9118	16638925
Das_Cabo_2	Das_Cabo	2	51604212	47048015	0.9117	17970230
Das_Cabo_3	Das_Cabo	3	51065550	46478608	0.9102	18283097
Veh_1	Veh	1	52557070	47933624	0.912	18928589
Veh_2	Veh	2	49467337	45430275	0.9184	17659732
Veh_3	Veh	3	51714753	46941337	0.9077	18512897

## Sheet: HTS Drug panel
Plate Location	Item Name	Smiles	CAS Number	Concentration	Catalog Number	Target	Brief Description
a2-L1200-01	Linifanib (ABT-869)	C12=CC=CC(=C1C(=NN2)N)C3=CC=C(C=C3)NC(=O)NC4=C(C=CC(=C4)C)F	796967-16-3, 1145655-58-8 (HCl), 796967-17-4 (TFA)	10 mM	S1003	PDGFR, VEGFR	Linifanib (ABT-869) is a structurally novel, potent RTK and VEGF and PDGF receptor families inhibitor to human endothelial cells, PDGFR-β, KDR, and CSF-1R, with IC50 of 0.2, 2, 4, and 7 nM, respectively.
b2-L1200-01	Axitinib	C1(=CC=CC=C1C(=O)NC)SC2=CC3=C(C=C2)C(=NN3)/C=C/C4=CC=CC=N4	319460-85-0	10 mM	S1005	VEGFR, PDGFR, c-Kit	Axitinib is a receptor kinase inhibitor with IC50 of 0.1 nmol (VEGFR-1), 0.2 nmol (VEGFR-2), 0.1–0.3 nmol (VEGFR-3), 1.6 nmol (PDGFR-β) and 1.7 nmol (c-KIT).
c2-L1200-01	Saracatinib (AZD0530)	C1=C(C=C2C(=C1OC3CCOCC3)C(=NC=N2)NC4=C(C=CC5=C4OCO5)Cl)OCCN6CCN(CC6)C	379231-04-6, 893428-72-3 (Fumaric acid), 893428-71-2 (3H2O)	10 mM	S1006	Src, Bcr-Abl	Saracatinib (AZD0530) is a highly selective, orally available, dual-specific Src/Abl kinase inhibitor with IC50 of 2.7 and 30 nM for c-Src and Abl kinase, respectively.
d2-L1200-01	AZD6244 (Selumetinib)	C1=C2C(=C(C(=C1C(NOCCO)=O)NC3=CC=C(C=C3Cl)Br)F)N=CN2C	606143-52-6, 942275-12-9 (4-methylbenzenesulfonate)	10 mM	S1008	MEK	AZD6244 (Selumetinib) is MEK 1/2 inhibitor with GI50 values ranging from 14 to 50 nm.
e2-L1200-01	BEZ235 (NVP-BEZ235)	C12=CN=C3C(=C1N(C(N2C)=O)C4=CC=C(C=C4)C(C#N)(C)C)C=C(C=C3)C5=CC6=C(N=C5)C=CC=C6	915019-65-7, 1028385-32-1 (4-methylbenzenesulfonate)	10 mM	S1009	mTOR, PI3K	BEZ235 (NVP-BEZ235) is a dual ATP-competitive phosphatidylinositol 3-kinase (PI3K) and mammalian target of rapamycin (mTOR) inhibitor with an IC50 of 4, 5, 7 and 75 nM for p110α, p110γ, p110δ and p110β, respectively.
f2-L1200-01	BIBF1120 (Vargatef)	C1=C(C=C2C(=C1)/C(C(N2)=O)=C(\C3=CC=CC=C3)NC4=CC=C(C=C4)N(C)C(CN5CCN(CC5)C)=O)C(OC)=O	656247-17-5, 790241-30-4 (methanesulfonate), 959761-73-0 (HCl)	10 mM	S1010	VEGFR, PDGFR, FGFR	BIBF1120 (Vargatef) is a potent VEGF receptor (VEGFR), PDGFR and FGFR kinase inhibitor to VEGFR1, VEGFR2,VEGFR3 with IC50 of 34, 13 and 13 nM, respectively.
g2-L1200-01	Afatinib (BIBW2992)	C1(=C(C=C(C=C1)NC2=NC=NC3=C2C=C(C(=C3)O[C@H]4CCOC4)NC(/C=C/CN(C)C)=O)Cl)F	439081-18-2, 936631-70-8 (Maleic acid), 1254955-21-9 (XHCl)	10 mM	S1011	EGFR, HER2	Inhibitor of VEGFR, PDGFR and FGFR. all three VEGFR subtypes (IC50=13–34nmol/L) , PDGFRa and PDGFRh (IC50=59and65nmol/L) , and FGFRtypes 1, 2, and 3 (IC50=69, 37, and 108 nmol/L,respectively).
h2-L1200-01	Bosutinib (SKI-606)	N1=CC(=C(C2=CC(=C(C=C12)OCCCN3CCN(CC3)C)OC)NC4C(=CC(=C(C=4)OC)Cl)Cl)C#N	380843-75-4, 918639-08-4 (H2O), 918639-09-5 (2-propanol)	10 mM	S1014	Src	Bosutinib (SKI-606) is a Src family kinase inhibitor. It inhibited migration of breast cancer cell lines with IC50 values of 0.1 to 0.3 umol/L.
a3-L1200-01	Cediranib (AZD2171)	C1(=C(C=C2C(=C1)C(=NC=N2)OC3=C(C4=C(C=C3)NC(=C4)C)F)OCCCN5CCCC5)OC	288383-20-0, 857036-77-2 (Maleic acid)	10 mM	S1017	VEGFR, Flt	Cediranib (AZD2171) inhibited VEGF-stimulated proliferation and KDR phosphorylation with IC50 of 0.4 and 0.5 nM, respectively.
b3-L1200-01	Dovitinib (TKI-258)	C1=CC=C(C2=C1NC(C(=C2N)C3NC4=C(N=3)C=CC(=C4)N5CCN(CC5)C)=O)F	405169-16-6, 804551-71-1	10 mM	S1018	FLT3	Dovitinib (TKI258, CHIR258) is a novel multi-target inhibitor for Flt3, c-Kit, FGFR1/3, VEGFR1/2/3, PDGFRα/β with IC50 of 1 nM, 2 nM, 8 nM/9 nM and 10 nM/13 nM/8 nM, 210 nM/27 nM respectively.
c3-L1200-01	CI-1033 (Canertinib)	C1(=C(C=C2C(=C1)C(=NC=N2)NC3=CC(=C(C=C3)F)Cl)OCCCN4CCOCC4)NC(C=C)=O	267243-28-7, 289499-45-2 (2HCl)	10 mM	S1019	EGFR, HER2	CI-1033 (Canertinib) is an orally bioavailable irreversible Pan-erbB tyrosine kinase inhibitor, targeting EGFR with IC50 of 0.8, 19 and 7 nM for EGFR, HER-2 and ErbB-4, respectively.
d3-L1200-01	CI-1040 (PD184352)	C1=C(C(=C(C(=C1)C(NOCC2CC2)=O)NC3=CC=C(C=C3Cl)I)F)F	212631-79-3	10 mM	S1020	MEK	CI-1040 is a MEK 1/2 inhibitor with a Ki of 300nM
e3-L1200-01	Dasatinib (BMS-354825)	N1=C(N=C(C=C1NC2=NC=C(S2)C(NC3=C(C=CC=C3C)Cl)=O)N4CCN(CC4)CCO)C	302962-49-8, 854001-07-3 (HCl)	10 mM	S1021	Src, Bcr-Abl, c-Kit	Dasatinib also known as BMS-354825, Sprycel, BMS354825 is ATP-competitive, dual SRC/ABL inhibitor. BMS-354825 inhibits all members of the Src family, including c-Src, Lck, Fyn, and Yes (IC50 < 1.1nmol/L).
f3-L1200-01	Deforolimus (Ridaforolimus)	[C@H]1(C[C@@H](CC[C@@H]1OP(C)(=O)C)C[C@H]([C@@H]2CC([C@@H](/C=C(/[C@H]([C@@H](OC)C([C@@H](C[C@@H](/C=C/C=C/C=C(/[C@H](C[C@]3(CC[C@H]([C@](C(C(N4[C@](C(O2)=O)(CCCC4)[H])=O)=O)(O3)O)C)[H])OC)C)C)C)=O)O)C)C)=O)C)OC	572924-54-0, 697252-87-2	10 mM	S1022	mTOR	Deforolimus (Ridaforolimus) is a small-molecule inhibitor of mTOR.
g3-L1200-01	Erlotinib HCl	C1(=CC=CC(=C1)C#C)NC2(=NC=NC3=C2C=C(C(=C3)OCCOC)OCCOC).Cl	183319-69-9, 183321-74-6 (free base), 248594-19-6 (methanesulfonate)	10 mM	S1023	EGFR	Erlotinib Hydrochloride also known as Tarceva, CP-358774, OSI-774, NSC-718781 is a HCL salt with IC50 of 2 nM for HER1/EGFR TK.
h3-L1200-01	Gefitinib (Iressa)	C1(=C(C=C2C(=C1)N=CN=C2NC3=CC=C(C(=C3)Cl)F)OCCCN4CCOCC4)OC	184475-35-2, 184475-55-6 (HCl)	10 mM	S1025	EGFR	Gefitinib also known as ZD-1839 & Iressa is a novel potent EGFR tyrosine kinase & Akt phosphorylations inhibitor with IC50 of 37, 26 and 57 nM.
a4-L1200-01	Imatinib Mesylate	C1(=CC=C(C(=C1)NC2=NC=CC(=N2)C3=CC=CN=C3)C)NC(=O)C4(=CC=C(C=C4)CN5CCN(CC5)C).OS(C)(=O)=O	220127-57-1, 152459-95-5 (free base), 862366-25-4 (HCL)	10 mM	S1026	PDGFR, c-Kit, Bcr-Abl	Imatinib Mesylate is a multitargeted c-kit, PDGF-R and c-ABL inhibitor with IC50 of 3.9 and 2.9 μM for the inhibition of T-cell proliferation stimulated by DCs and PHA, respectively.
b4-L1200-01	Lapatinib Ditosylate (Tykerb)	C1(=C(C=C2C(=C1)N=CN=C2NC3=CC=C(C(=C3)Cl)OCC4=CC=CC(=C4)F)C5OC(=CC=5)CNCCS(=O)(C)=O).C6(=C(C=CC(=C6)S(O)(=O)=O)C).C7=C(C=CC(=C7)S(O)(=O)=O)C	388082-77-7, 231277-92-2 (free base), 1187538-35-7 (4-methylbenzenesulfonate)	10 mM	S1028	EGFR, HER2	Lapatinib Ditosylate (GW572016, GW2016, Tykerb, Tyverb) is a potent EGFR and ErbB2 inhibitor with IC50 of 10.8 nM and 9.2 nM, respectively.
c4-L1200-01	Motesanib Diphosphate	C1(=CN=CC=C1CNC2=C(C=CC=N2)C(=O)NC3=CC=C4C(=C3)NCC4(C)C).P(O)(=O)(O)O.P(O)(=O)(O)O	857876-30-3, 453562-69-1 (free base), 945716-97-2 (H2O)	10 mM	S1032	VEGFR, PDGFR, c-Kit	Motesanib is a multiple inhibitor of VEGFR1/2/3 (IC50: 2 ηM /3 ηM /6 ηM), PDGFR (84ηM), kit (8ηM) & Ret (59ηM) receptors.
d4-L1200-01	Nilotinib (AMN-107)	C1(=CC=C(C(=C1)NC2=NC=CC(=N2)C3=CN=CC=C3)C)C(=O)NC4=CC(=CC(=C4)N5C=C(N=C5)C)C(F)(F)F	641571-10-0	10 mM	S1033	Bcr-Abl	Nilotinib (AMN-107) is inhibitor of BCR-ABL with IC50 < 30nM.
e4-L1200-01	Pazopanib HCl	C1(=C(C(=CC(=C1)NC2=NC=CC(=N2)N(C3C=CC4C(C=3)=NN(C=4C)C)C)S(=O)(N)=O)C).Cl	635702-64-6, 444731-52-6 (free base)	10 mM	S1035	VEGFR, PDGFR, c-Kit	Pazopanib is a VEGFR inhibitor, IC50 of 10, 30, and 47 nM for VEGFR-1, -2, and -3.
f4-L1200-01	PD0325901	C1=CC(=C(C(=C1C(=O)NOC[C@H](O)CO)NC2=CC=C(C=C2F)I)F)F	391210-10-9, 870474-62-7	10 mM	S1036	MEK	PD0325901 is MEK inhibitor and non-competitive with ATP, Kiapp of 1 nM against activated MEK1 and MEK2.
h4-L1200-01	PI-103	C12=C(N=C(N=C1N3CCOCC3)C4=CC=CC(=C4)O)C5=C(O2)N=CC=C5	371935-74-9, 371935-79-4 (HCl)	10 mM	S1038	DNA-PK, PI3K, mTOR	MEK inhibitor and non-competitive with ATP, Kiapp of 1 nM against activated MEK1 and MEK2.
a5-L1200-01	Rapamycin (Sirolimus)	[C@@H]1([C@@H](C[C@@H](CC1)C[C@H]([C@@H]2CC([C@@H](/C=C(\C)[C@H]([C@@H](C([C@@H](C[C@@H](/C=C/C=C/C=C(/[C@H](C[C@@H]3CC[C@H]([C@](C(C(N4CCCC[C@@H](C(O2)=O)4)=O)=O)(O3)O)C)OC)C)C)C)=O)OC)O)C)=O)C)OC)O	53123-88-9, 1179372-35-0, 1189166-54-8, 1233221-34-5, 1353039-01-6	10 mM	S1039	mTOR	Rapamycin also known as Sirolimus & Rapamune is a mTOR inhibitor. Rapamycin Sirolimus inhibits cell motility by suppression of mTOR-mediated pathways.
b5-L1200-01	Sorafenib (Nexavar)	C1(=CC=C(C=C1C(F)(F)F)NC(NC2=CC=C(C=C2)OC3=CC=NC(=C3)C(NC)=O)=O)Cl.C4=CC(=CC=C4S(O)(=O)=O)C	475207-59-1, 284461-73-0 (free base)	10 mM	S1040	VEGFR, PDGFR, Raf	Sorafenib Tosylate is a novel, small molecular inhibitor of several tyrosine protein kinases (VEGFR and PDGFR) and RAF/MEK/ERK cascade inhibitor with an IC50 of 6, 22, 38 nM for Raf-1, wt BRAF and V599E mutant BRAF.
c5-L1200-01	Sunitinib Malate (Sutent)	C1(=CC=C2C(=C1)/C(C(N2)=O)=C/C3NC(=C(C=3C)C(NCCN(CC)CC)=O)C)F.C(C[C@@H](C(O)=O)O)(O)=O	341031-54-7, 557795-19-4 (free base), 1126641-10-8 ( Maleic acid)	10 mM	S1042	VEGFR, PDGFR, c-Kit, Flt	Sunitinib Malate (Sutent) is a multitargeted FLT3, PDGFRs, VEGFRs, and Kit kinase inhibitor with Ki of 0.009 and 0.008 µM for Flk-1 and PDGFR.
d5-L1200-01	Tandutinib (MLN518)	C1=C(C(=CC2=C1N=CN=C2N3CCN(CC3)C(NC4=CC=C(C=C4)OC(C)C)=O)OC)OCCCN5CCCCC5	387867-13-2, 1227636-16-9 (3H2O)	10 mM	S1043	Flt	Tandutinib (MLN518) is a FLT3 inhibitor. In cell-based assays tandutinib inhibited FLT3 ,PDGFR, and KIT with IC50 values of 95-122 ng/mL.
e5-L1200-01	Temsirolimus (Torisel)	[C@H]1(C[C@@H](CC[C@@H]1OC(C(CO)(CO)C)=O)C[C@H]([C@@H]2CC([C@@H](/C=C(/[C@H]([C@@H](OC)C([C@@H](C[C@@H](/C=C/C=C/C=C(/[C@H](C[C@]3(CC[C@H]([C@](C(C(N4[C@](C(O2)=O)(CCCC4)[H])=O)=O)(O3)O)C)[H])OC)C)C)C)=O)O)C)C)=O)C)OC	162635-04-3, 343261-52-9, 1034922-90-1	10 mM	S1044	mTOR	Temsirolimus (Torisel) is a mTOR inhibitor.
f5-L1200-01	Vandetanib (Zactima)	C12=C(C(=NC=N1)NC3=C(C=C(C=C3)Br)F)C=C(C(=C2)OCC4CCN(CC4)C)OC	443913-73-3, 338992-53-3 (TFA), 524722-52-9 (HCl)	10 mM	S1046	VEGFR	Vandetanib (Zactima) is a VEGFR and EGFR antagonist and a tyrosine kinase inhibitor with IC50 of 60, 90, 40 nM for HUVEC proliferation, PC-9 cells and tyrosine kinase activity, respectively.
g5-L1200-01	VX-680 (MK-0457, Tozasertib)	C1(=CC(=NC(=N1)SC2=CC=C(C=C2)NC(=O)C3CC3)N4CCN(CC4)C)NC5C=C(NN=5)C	639089-54-6, 639090-58-7 (sulfate)	10 mM	S1048	Aurora Kinase	VX-680 (MK-0457) is an inhibitor of Aurora-A,-B,-C kinases with apparent inhibition constant values of 0.6,18,4.6 nM respectively. Order VX-680 (MK-0457) from supplier Selleck for research use only.
h5-L1200-01	Y-27632 2HCl	[C@@H]1(CC[C@@H](CC1)[C@@H](C)N)C(=O)NC2(C=CN=CC=2).Cl.Cl	129830-38-2, 146986-50-7	10 mM	S1049	ROCK	Y-27632 2HCl is a selective ROCK1 (p160ROCK) inhibitor with Ki of 140 nM.
a6-L1200-01	Enzastaurin (LY317615)	C1=CC=C2C(=C1)C(=CN2C3CCN(CC3)CC4=NC=CC=C4)C5C(NC(C=5C6C7C(N(C=6)C)=CC=CC=7)=O)=O	170364-57-5, 365253-37-8 (2HCl)	10 mM	S1055	PKC	Enzastaurin (LY317615) is a potent PKC beta inhibitor with an IC50 of 6 nM.
b6-L1200-01	BMS-599626 (AC480)	C1(CN[C@@H](CO1)COC(NC2=CN3C(=C2C)C(=NC=N3)NC4=CC5=C(C=C4)N(N=C5)CC6=CC(=CC=C6)F)=O).Cl	714971-09-2, 873837-23-1 (HCl), 873837-22-0 (H2O)	10 mM	S1056	EGFR, HER2	BMS-599626 (AC480) is a highly selective pan-HER Kinase inhibitor with IC50 of 20 and 30 nM for the inhibition of HER1and HER2, respectively.
c6-L1200-01	Masitinib (AB1010)	C1(=C(C=C(C=C1)NC(=O)C2=CC=C(C=C2)CN3CCN(CC3)C)NC4=NC(=CS4)C5=CC=CN=C5)C	790299-79-5, 1048007-93-7 (methanesulfonate)	10 mM	S1064	c-Kit, PDGFR, FGFR, FAK	Masitinib also known as Masivet, AB1010 is a tyrosine kinase, c-Kit, PDGFR, FGFR3, the FAK pathway inhibitor with IC50 of 150 ± 80, 200 ± 40 nM.
d6-L1200-01	GDC-0941	C1(=CC=CC2=C1C=NN2)C3=NC(=C4C(=N3)C=C(S4)CN5CCN(CC5)S(=O)(=O)C)N6CCOCC6	957054-30-7, 957054-33-0 (dimethanesulfonate), 957054-54-5 (xTFA)	10 mM	S1065	PI3K	Inhibitor of Class I PI3 Kinase,p110a IC50=0.003uM,U87MG IC50=0.95μM.
e6-L1200-01	SB 431542	C1=CC=CC(=N1)C2NC(=NC=2C3=CC4=C(C=C3)OCO4)C5=CC=C(C=C5)C(=O)N	301836-41-9, 1049727-65-2 (H2O)	10 mM	S1067	TGF-beta/Smad	SB-431542 is an inhibitor of activin receptor-like kinase (ALK)5 (the TGF-βtype I receptor) (IC50 = 94 nM).
f6-L1200-01	Crizotinib (PF-02341066)	C1(=CC(=C(N=C1)N)O[C@@H](C2=C(C=CC(=C2Cl)F)Cl)C)C3=CN(N=C3)C4CCNCC4	877399-52-5, 877399-53-6 (acetate)	10 mM	S1068	c-Met, ALK	Inhibitor of the c-Met kinase and the NPM-ALK. PF-2341066 inhibited cell proliferation in ALK-positive ALCL cells (IC50s=30 nM).
g6-L1200-01	PHA-665752	C1=CC=C(C(=C1Cl)CS(C2=CC3=C(C=C2)NC(C/3=C/C4=C(C(=C(N4)C)C(N5[C@H](CCC5)CN6CCCC6)=O)C)=O)(=O)=O)Cl	477575-56-7, 1262750-60-6(HCl)	10 mM	S1070	c-Met	PHA-665752 is a potent, selective and ATP-competitive c-Met inhibitor with IC50 of 9 nM.
h6-L1200-01	ZSTK474	N1=C(N=C(N=C1N2CCOCC2)N3C4=C(N=C3C(F)F)C=CC=C4)N5CCOCC5	475110-96-4	10 mM	S1072	PI3K	ZSTK474 is an inhibitor of PI3K γ(IC50 at 6 nM).
a7-L1200-01	SB 216763	C1=CC=CC2=C1N(C=C2C3=C(C(NC3=O)=O)C4=CC=C(C=C4Cl)Cl)C	280744-09-4	10 mM	S1075	GSK-3	SB 216763 inhibited human GSK-3α with IC50s of 34 nM.
b7-L1200-01	SB 203580	N1=CC=C(C=C1)C2=C(N=C(N2)C3=CC=C(C=C3)S(C)=O)C4=CC=C(C=C4)F	152121-47-6, 224047-03-4, 869185-85-3 (HCl)	10 mM	S1076	p38 MAPK	SB 203580 is a potent inhibitor of LPS-induced cytokine synthesis in the human monocyte cell line THP-1 (IC50 = 50-100 nM).
c7-L1200-01	SB 202190	C1=C(C=CC(=C1)C2N=C(NC=2C3=CC=NC=C3)C4=CC=C(C=C4)O)F	152121-30-7, 350228-36-3 (HCl)	10 mM	S1077	p38 MAPK	SB 202190 is a P38 MAP(mitogen activated protein) Kinase inhibitor.
d7-L1200-01	MK-2206 dihydrochloride	C1(=CC=CC=C1)C2(=C(N=C3C(=C2)C4N(C=C3)C(NN=4)=O)C5=CC=C(C=C5)C6(CCC6)N).Cl.Cl	1032350-13-2, 1032349-93-1 (free base), 1032349-77-1 (HCl)	10 mM	S1078	Akt	MK2206 an Akt inhibitor with IC50 at 8 nm, 2 mM, 65 mM for Akt1, Akt2 and Akt3, respectively is available on Selleck.
e7-L1200-01	PD153035 HCl	C1(=C(C=C2C(=C1)C(=NC=N2)NC3=CC(=CC=C3)Br)OC)OC.Cl	183322-45-4, 153436-54-5 (free base)	10 mM	S1079	EGFR	PD153035 is an inhibitor of EGFR, competitive with ATP. EGF Receptor: IC50 = 25 pM (Ki = 6 pM).
f7-L1200-01	SU11274	C1(=CC=CC(=C1)N(C)S(C2=CC3=C(C=C2)NC(C/3=C/C4NC(=C(C=4C)C(N5CCN(CC5)C)=O)C)=O)(=O)=O)Cl	658084-23-2	10 mM	S1080	c-Met	SU11274 is a c-Met inhibitor (IC50 at 0.012μM).
g7-L1200-01	Brivanib (BMS-540215)	C12=C(C(=C(C=C1)OC3=NC=NN4C3=C(C(=C4)OC[C@@H](C)O)C)F)C=C(N2)C	649735-46-6	10 mM	S1084	VEGFR	Brivanib is an ATP-competitive inhibitor against human VEGFR2 and FGFR with IC50 of 25 nM and 148 nM, respectively.
h7-L1200-01	NVP-ADW742	C12=C(N=CN=C1N)N(C=C2C3=CC(=CC=C3)OCC4=CC=CC=C4)[C@@H]5C[C@H](C5)CN6CCCC6	475488-23-4	10 mM	S1088	IGF-1R	NVP-ADW742 is an IGF-1R inhibitor with an IC50 of 0.1 to 0.2 μM.
a8-L1200-01	Linsitinib (OSI-906)	C1=C(C=C2C(=C1)C=CC(=N2)C3=CC=CC=C3)C4=C5N(C(=N4)[C@H]6C[C@@](C6)(C)O)C=CN=C5N	867160-71-2	10 mM	S1091	IGF-1R	OSI-906 (Linsitinib) is a selective inhibitor of IGF-IR and IR with IC50 of 35 nM and 75 nM, respectively.
b8-L1200-01	KU-55933	C1=CC=C2C(=C1)SC3=C(S2)C=CC=C3C4=CC(C=C(O4)N5CCOCC5)=O	587871-26-9	10 mM	S1092	ATM	ATM inhibitor with an IC50 of 13 nM and a Ki of 2.2 nM.
c8-L1200-01	GSK1904529A	C1=C(C(=C(C=C1)F)NC(C2=C(C=CC(=C2)C3=C(N4C(=N3)C=CC=C4)C5=CC=NC(=N5)NC6=C(C=C(C(=C6)CC)N7CCC(CC7)N8CCN(CC8)S(C)(=O)=O)OC)OC)=O)F	1089283-49-7	10 mM	S1093	IGF-1R	GSK1904529A is a selective inhibitor of IGF-IR and IR with IC50 of 27 nM and 25 nM, respectively.
d8-L1200-01	PF-04217903	C12=CC=CN=C1C=CC(=C2)CN3C4=C(N=N3)N=CC(=N4)C5=CN(N=C5)CCO	956905-27-4, 956906-93-7 (methanesulfonate), 1159490-81-9 (HCl)	10 mM	S1094	c-Met	PF-04217903 is an orally bioavailabe, small-molecule MET tyrosine kinase inhibitor with an IC50 from 3.1 nM to142 nM.
e8-L1200-01	MLN8054	C1=C(C=C2C(=C1)C3=C(CN=C2C4=C(C=CC=C4F)F)C=NC(=N3)NC5=CC=C(C=C5)C(=O)O)Cl	869363-13-3, 869366-15-4 (sodium salt)	10 mM	S1100	Aurora Kinase	MLN8054 is a potent and selective inhibitor of Aurora A with IC50 of 4 nM.
f8-L1200-01	Vatalanib dihydrochloride (PTK787)	C1(=CC=C2C(=C1)C(=NN=C2CC3=CC=NC=C3)NC4=CC=C(C=C4)Cl).Cl.Cl	212141-51-0, 212141-54-3 (free base)	10 mM	S1101	VEGFR, c-Kit, Flt	Vatalanib (PTK787/ZK 222584) is a novel VEGFR and c-Kit tyrosine kinases and angiogenesis inhibitor with IC50 of 0.037, 0.077, 0.27 and 0.73 μM for KDR, Flt-1, Flk and c-Kit, respectively.
g8-L1200-01	U0126-EtOH	C1(=CC=C(C(=C1)SC(/N)=C(\C(=C(\SC2=C(C=CC=C2)N)N)C#N)C#N)N).CCO	1173097-76-1, 109511-58-2 (FREE BASE)	10 mM	S1102	MEK	Inhibitor of both MEK1 and MEK2 with an IC50 of 72 nM and 58 nM respectively.
h8-L1200-01	ZM-447439	O1CCN(CC1)CCCOC2=C(C=C3C(=C2)N=CN=C3NC4=CC=C(C=C4)NC(=O)C5=CC=CC=C5)OC	331771-20-1	10 mM	S1103	Aurora Kinase	ZM-447439 is a poten, selective ATP-competitive Aurora B kinase inhibitor with an IC50 of 50 nM, 1 μM and 250 nM for Aurora B, A and C, respectively.
a9-L1200-01	GDC-0879	C(CN1N=C(C(=C1)C2=CC=C3C(=C2)CCC/3=N/O)C4C=CN=CC=4)O	905281-76-7	10 mM	S1104	Raf	GDC-0879 is an B-Raf inhibitor ( EC50 = 0.75 µM).
b9-L1200-01	LY294002	C1=CC(=C2C(=C1)C(C=C(O2)N3CCOCC3)=O)C4=CC=CC=C4	154447-36-6, 934389-88-5 (HCl)	10 mM	S1105	PI3K	PI3k inhibitor (cell IC50 about 10 μM) and a casein kinase II inhibitor.
c9-L1200-01	OSU-03012	C12=C(C=CC3=C1C=CC(=C3)C4=CC(=NN4C5=CC=C(C=C5)NC(CN)=O)C(F)(F)F)C=CC=C2	742112-33-0	10 mM	S1106	PDK-1	OSU-03012 is a potent inhibitor of recombinant PDK-1 with IC50 of 5 ¦ÌM
d9-L1200-01	Danusertib (PHA-739358)	C1(=CC=CC=C1)[C@H](C(N2CC3=C(C2)C(=NN3)NC(=O)C4=CC=C(C=C4)N5CCN(CC5)C)=O)OC	827318-97-8	10 mM	S1107	Aurora Kinase, FGFR, Bcr-Abl, c-RET, Src	PHA-739358 (Danusertib) is a pyrrolo-pyrazole and small molecule Aurora kinases and Bcr-Abl kinase inhibitor with IC50 of 13, 79, and 61 nM for Aurora A, B, and C, respectively.
e9-L1200-01	TAE684 (NVP-TAE684)	C1=CC(=CC(=C1NC2=NC=C(C(=N2)NC3=C(C=CC=C3)S(=O)(=O)C(C)C)Cl)OC)N4CCC(CC4)N5CCN(CC5)C	761439-42-3	10 mM	S1108	ALK	ALK inhibitor with an IC50 between 2 and 10 nM.
f9-L1200-01	BI 2536	C1(=CC=C(C(=C1)OC)NC2=NC=C3C(=N2)N([C@@H](C(N3C)=O)CC)C4CCCC4)C(NC5CCN(CC5)C)=O	755038-02-9, 876126-71-5 (H2O)	10 mM	S1109	PLK	BI 2536 is a small molecule Plk1 inhibitor with an IC50 of 0.83 nM.
g9-L1200-01	Foretinib (GSK1363089, XL880)	C1(=CC=C(C=C1)F)NC(C2(C(NC3=CC(=C(C=C3)OC4C5=C(N=CC=4)C=C(C(=C5)OC)OCCCN6CCOCC6)F)=O)CC2)=O	849217-64-7, 1332889-22-1 (H2O)	10 mM	S1111	c-Met, VEGFR	Foretinib (GSK1363089, XL880) is a novel MET and VEGFR2/KDR kinases inhibitor with an IC50 of 0.4 and 0.8 nM for MET and KDR, respectively.
h9-L1200-01	SGX-523	C1=C2C(=CC(=C1)SC3N4C(=NN=3)C=CC(=N4)C5C=NN(C=5)C)C=CC=N2	1022150-57-7, 1072116-01-8	10 mM	S1112	c-Met	SGX-523 is an exquisitely selective, ATP-competitive MET receptor tyrosine kinase inhibitor with an IC50 of 4 nM for the inhibition of HGFR.
a10-L1200-01	GSK690693	C12=C(C(=CN=C1C#CC(C)(O)C)OC[C@@H]3CNCCC3)N(C(=N2)C4C(=NON=4)N)CC	937174-76-0	10 mM	S1113	Akt	GSK690693 is a pan-Akt inhibitor targeting Akt1, Akt2 and Akt3 with IC50 of 2 nM, 13 nM, and 9 nM, respectively.
b10-L1200-01	JNJ-38877605	N1=CC=CC2=C1C=CC(=C2)C(C3N4C(=NN=3)C=CC(=N4)C5C=NN(C=5)C)(F)F	943540-75-8, 1093204-17-1 (X methanesulfonate), 1093204-20-6 (XHCl)	10 mM	S1114	c-Met	JNJ-38877605 is a c-MET inhibitor with an IC50 of 4 nM.
c10-L1200-01	PD 0332991 (Palbociclib) HCl	N1(=C(N=C2C(=C1)C(=C(C(N2C3CCCC3)=O)C(C)=O)C)NC4=NC=C(C=C4)N5CCNCC5).Cl	827022-32-2, 571190-30-2 (free base)	10 mM	S1116	CDK	PD 0332991 is a CDK inhibitor with IC50 of 0.011 μM for Cdk4 and IC50 of 0.016 μM for Cdk6.
d10-L1200-01	Triciribine (Triciribine phosphate)	[C@H]1([C@@H]([C@H](O[C@@H]1N2C3=C4C(=C2)C(=NN(C4=NC=N3)C)N)CO)O)O	35943-35-2	10 mM	S1117	Akt	Triciribine (TCN, API-2) is a DNA synthesis inhibitor and also inhibits Akt and HIV-1 with IC50 of 130 nM and 20 nM, respectively.
e10-L1200-01	XL147	C1=CC=C2C(=C1)N=C(C(=N2)NS(=O)(=O)C3=CC=C(C=C3)C)NC4=CC5C(C=C4)=NSN=5	956958-53-5	10 mM	S1118	PI3K	XL147 is a selective inhibitor of Class I PI3K isoforms.
f10-L1200-01	XL-184 free base (Cabozantinib)	C12=C(C(=CC=N1)OC3=CC=C(C=C3)NC(C4(C(NC5=CC=C(C=C5)F)=O)CC4)=O)C=C(C(=C2)OC)OC	849217-68-1,1140909-48-3 (L-(-)-Apple Acid)	10 mM	S1119	VEGFR, c-Met, Flt, Tie-2, c-Kit	XL184 (Cabozantinib, BMS-907351) is a potent multitargeted VEGFR2, Met, FLT3, Tie2, Kit and Ret inhibitor with IC50 of 0.035, 1.8, 14.4, 14.3 and 4.6 nM for VEGFR2, Met, FLT3, Tie2 and Kit, respectively.
g10-L1200-01	Everolimus (RAD001)	C(O)CO[C@H]1[C@@H](C[C@@H](CC1)C[C@@H]([C@H]2OC(=O)[C@@H]3CCCCN3C(=O)C([C@]4([C@@H](CC[C@H](O4)C[C@@H](/C(=C/C=C/C=C/[C@H](C[C@H](C([C@@H]([C@@H](O)/C(=C/[C@H](C(C2)=O)C)C)OC)=O)C)C)C)OC)C)O)=O)C)OC	159351-69-6, 1245613-55-1	10 mM	S1120	mTOR	Everolimus (RAD001) also known as SDZ-RAD, Certican, Zortress, Afinitorm is TOR inhibitor available at Selleck with IC50 of 0.63 nM.
h10-L1200-01	MLN8237 (Alisertib)	C1=CC=C(C(=C1OC)C2=NCC3=C(C4=C2C=C(C=C4)Cl)N=C(N=C3)NC5=CC(=C(C=C5)C(O)=O)OC)F	1028486-01-2, 1186318-95-5, 1028486-06-7 (sodium salt)	10 mM	S1133	Aurora Kinase	MLN8237 (MLN-8237) is a selective Aurora kinase A inhibitor with a median IC50 of 61 nM.
a11-L1200-01	AT9283	N(C(=O)NC1C(=NNC=1)C2NC3C(N=2)=CC(=CC=3)CN4CCOCC4)C5CC5	896466-04-9, 896466-57-2 ((±)-Lactic acid), 896466-61-8 (HCl), 896466-55-0 (methanesulfonate)	10 mM	S1134	Bcr-Abl, JAK, Aurora Kinase	AT9283 is a small molecule a multi-targeted c-ABL, JAK2, Aurora A and B inhibitor with of 4, 1.2, 1.1 and approximate 3 nM for Bcr-Abl(T3151), Jak2 and Jak3, aurora A and B, respectively.
b11-L1200-01	Brivanib alaninate (BMS-582664)	C12=C(C(=C(C=C1)OC3=NC=NN4C3=C(C(=C4)OC[C@@H](C)OC([C@@H](N)C)=O)C)F)C=C(N2)C	649735-63-7	10 mM	S1138	VEGFR	A multiple inhibitor of VEGFR( IC50 of VEGFR-2(25 nM), VEGFR-1 (380nM), VEGFR-3 (10 nM)); FGFR (FGFR-1 (IC50=148 nM), FGFR-2 (IC50 =125 nM), and FGFR-3 (IC50 = 68 nM))tyrosine kinases
c11-L1200-01	AG-490	C1(=C(C=CC(=C1)/C=C(/C(NCC2=CC=CC=C2)=O)C#N)O)O	133550-30-8	10 mM	S1143	JAK, EGFR	AG 490 is a potent epidermal growth factor receptor kinase autophosphorylation inhibitor with an IC50 of 100 nM and 56.8 μM for EGFR and JAK, respectively.
d11-L1200-01	SNS-032 (BMS-387032)	C1(=CN=C(O1)CSC2=CN=C(S2)NC(=O)C3CCNCC3)C(C)(C)C	345627-80-7, 345627-90-9 (HCl)	10 mM	S1145	CDK	SNS-032 (BMS-387032) is a potent and selective cyclin-dependent kinases (CDK) 9, 7 and 2 inhibitor with IC50 of 4, 62 and 38 nM for CDK9, CDK2/cyclin A and CDK7/Cyclin H.
e11-L1200-01	Barasertib (AZD1152-HQPA)	C1(=CC=C2C(=C1)N=CN=C2NC3NN=C(C=3)CC(NC4=CC=CC(=C4)F)=O)OCCCN(CCO)CC	722544-51-6	10 mM	S1147	Aurora Kinase	AZD1152-HQPA is a highly potent and selective inhibitor of Aurora B (Ki, 0.36 nM)
f11-L1200-01	PLX-4720	C1(=CN=C2C(=C1)C(=CN2)C(=O)C3=C(C(=CC=C3F)NS(=O)(=O)CCC)F)Cl	918505-84-7	10 mM	S1152	Raf	PLX-4720 is a potent and selective inhibitor of "active" form of B-Raf (V600E) and c-Raf-1 (Y340D/Y341D) with IC50 of 13 nM and 6.7 nM, respectively.
g11-L1200-01	Roscovitine (Seliciclib, CYC202)	N1=C2C(=C(N=C1N[C@@H](CO)CC)NCC3=CC=CC=C3)N=CN2C(C)C	186692-46-6	10 mM	S1153	CDK	Roscovitine also known as CYC202 & Seliciclib. Roscovitine with purity >99% & solubility DMSO is available.
h11-L1200-01	SNS-314	C12(=C(N=CN=C1NCCC3SC(=NC=3)NC(NC4=CC(=CC=C4)Cl)=O)C=CS2).CS(=O)(=O)O	1146618-41-8, 1057249-41-8 (FREE BASE)	10 mM	S1154	Aurora Kinase	SNS-314 Mesylate is a potent and selective Aurora kinase inhibitor with IC50 of 9, 31, and 3.4 nM for Aurora kinases A, B, and C, respectively.
a2-L1200-02	E7080 (Lenvatinib)	C1(=C(C=C2C(=C1)C(=CC=N2)OC3=CC(=C(C=C3)NC(=O)NC4CC4)Cl)OC)C(N)=O	417716-92-8, 857890-39-2 (methanesulfonate), 857890-31-4 (HCl)	10 mM	S1164	VEGFR	E7080 (Lenvatinib) is a multi-target inhibitor of VEGFR2 and VEGFR3 with IC50 of 4 nM and 5.2 nM, respectively.
b2-L1200-02	CP-724714	C1(=CC=C2C(=C1)C(=NC=N2)NC3=CC=C(C(=C3)C)OC4=CC=C(N=C4)C)/C=C/CNC(COC)=O	537705-08-1	10 mM	S1167	EGFR, HER2	CP-724,714 is a potent, selective inhibitor of erbB2 with IC50 of 10 nM.
c2-L1200-02	TGX-221	C1=C(C=C(C2N1C(C=C(N=2)N3CCOCC3)=O)C(C)NC4=CC=CC=C4)C	663619-89-4	10 mM	S1169	PI3K	TGX-221 is a low-nanomolar range PI3Kβ inhibitor (IC50=10nM), shows about 1000-fold higher selectivity over PI3Kα, and is cell permeable.
d2-L1200-02	WZ3146	C1(=CC=C(C=C1)NC2=NC=C(C(=N2)OC3=CC(=CC=C3)NC(C=C)=O)Cl)N4CCN(CC4)C	1214265-56-1	10 mM	S1170	EGFR	WZ3146 is an irreversiblely inhibitor against EGFR T790M.
e2-L1200-02	CYC116	C1(=NC=CC(=N1)C2SC(=NC=2C)N)NC3=CC=C(C=C3)N4CCOCC4	693228-63-6, 1067881-58-6	10 mM	S1171	Aurora Kinase, VEGFR	CYC116 is an orally bioavailable, small molecule Aurora kinase and VEGFR2 inhibitor.
f2-L1200-02	WZ4002	C1(=CC(=C(C=C1)NC2=NC=C(C(=N2)OC3=CC(=CC=C3)NC(C=C)=O)Cl)OC)N4CCN(CC4)C	1213269-23-8	10 mM	S1173	EGFR	WZ4002 is an EGFR T790M inhibitor(IC50<20nM).
g2-L1200-02	PD98059	C1=CC=C2C(=C1)C(C=C(O2)C3=CC=CC(=C3N)OC)=O	167869-21-8	10 mM	S1177	MEK	PD 98059 is an inhibitor of MEK1 and MEK2 with IC50 values of 4 µM and 50 µM.
h2-L1200-02	Regorafenib (BAY 73-4506)	C1=NC(=CC(=C1)OC2=CC(=C(C=C2)NC(NC3=CC=C(C(=C3)C(F)(F)F)Cl)=O)F)C(=O)NC	755037-03-7, 835621-07-3 (HCl), 835621-08-4 (methanesulfonate)	10 mM	S1178	c-Kit, Raf, VEGFR	BAY 73-4506(Regorafenib) is a multikinase inhibitor with IC50 of 17, 40 and 69 nM c-KIT, VEGFR2, B-Raf.
a3-L1200-02	WZ8040	C1(=CC=C(C=C1)NC2=NC=C(C(=N2)SC3=CC(=CC=C3)NC(C=C)=O)Cl)N4CCN(CC4)C	1214265-57-2	10 mM	S1179	EGFR	WZ8040 is an irreversiblely EGFR T790M inhibitor (IC50<10nM).
b3-L1200-02	ENMD-2076	N1(=C(C=C(N1)C)NC2=CC(=NC(=N2)/C=C/C3=CC=CC=C3)N4CCN(CC4)C).OC(=O)[C@@H]([C@H](C(O)=O)O)O	1291074-87-7	10 mM	S1181	Flt, Aurora Kinase, VEGFR	ENMD-2076 (ENMD-981693, ENMD2076) is a antiangiogenic and Aurora kinase inhibitor with IC50 of 3, 13, 350, 23, 40, 93 and 120 nM for Flt-3, AurA, AurB, Src, KDR/VEGFR2 and FGFR1.
c3-L1200-02	PIK-90	C1=C(C(=C2C(=C1)C3N(C(=N2)NC(C4=CC=CN=C4)=O)CCN=3)OC)OC	677338-12-4	10 mM	S1187	PI3K	PI3K inhibitor,IC50=11, 350, 18, and 58 for p110 α, β, γ and δ isoforms.
d3-L1200-02	PIK-75	C1(C(=CN2C(C=1)=NC=C2/C=N/N(S(C3=C(C=CC(=C3)[N+](=O)[O-])C)(=O)=O)C)Br).Cl	372196-77-5, 372196-67-3 (free base)	10 mM	S1205	PI3K, DNA-PK	PIK-75 Hydrochloride is a hydrochloride salt form of PIK-75, which is a preferential p110α/γ forms of PI3K inhibitor with IC50 of 6, 1300, 76, 510 nM for p110α, p110β, p110γ, p110δ, respectively.
e3-L1200-02	Tivozanib (AV-951)	C1(=CC=C(C(=C1)Cl)NC(=O)NC2C=C(ON=2)C)OC3=CC=NC4=C3C=C(C(=C4)OC)OC	475108-18-0, 682745-41-1 (ClH.H2O), 682745-43-3 (HCL)	10 mM	S1207	VEGFR, c-Kit, PDGFR	Tivozanib also known as AV-951 is an orally bioavailable potent VEGFR-1, 2 and 3, c-Kit and PDGFR inhibitor with IC50 of 0.21, 0.16, 0.24, 1.63 and 1.72 nM, respectively.
f3-L1200-02	YM201636	C1C(=CC=C(N=1)N)C(=O)NC2C=C(C=CC=2)C3N=C4C(=C(N=3)N5CCOCC5)OC6C(=CC=CN=6)4	371942-69-7, 371933-96-9 (2HCl)	10 mM	S1219	PI3K	YM201636 is a selective PIKfyve inhibitor with IC50 of 33 nM.
g3-L1200-02	OSI-930	C1=CC=C2C(=C1)C(=CC=N2)CNC3=C(SC=C3)C(NC4=CC=C(C=C4)OC(F)(F)F)=O	728033-96-3	10 mM	S1220	c-Kit, VEGFR	OSI-930 is an inhibitor of the receptor tyrosine kinases c-Kit (IC50:9.5nM) and VEGFR-2 (IC50:10.1nM).
h3-L1200-02	Ku-0063794	N1=C(N=C2C(=C1N3CCOCC3)C=CC(=N2)C4=CC(=C(C=C4)OC)CO)N5C[C@H](O[C@H](C5)C)C	938440-64-3	10 mM	S1226	mTOR	KU-0063794 is a potent and highly specific mTOR inhibitor for both mTORC1 and mTORC2 with IC50 about 10 nM.
a4-L1200-02	AG-1024	C(C(C#N)=CC1C=C(C(=C(C=1)C(C)(C)C)O)Br)#N	65678-07-1	10 mM	S1234	IGF-1R	AG-1024 (Tyrphostin) is a specific IGF-1R and IR inhibitor with IC50 of 0.4 μM and 0.1 μM, respectively.
b4-L1200-02	Amuvatinib (MP-470)	C1=CC=C2C(=C1)C3=C(O2)C(=NC=N3)N4CCN(CC4)C(=S)NCC5=CC=C6C(=C5)OCO6	850879-09-3	10 mM	S1244	c-Met, c-Kit, PDGFR, Flt, c-RET	MP470 is a multi-targeted tyrosine kinase inhibitor with potent activity against mutant c-Met, c-Kit, PDGFRalpha, Flt3, and c-Ret and with an IC50 of median 5 μM.
c4-L1200-02	JNJ-7706621	C1(=CC=C(C=C1)NC2N=C(N(N=2)C(C3=C(C=CC=C3F)F)=O)N)S(N)(=O)=O	443797-96-4	10 mM	S1249	CDK, Aurora Kinase	JNJ-7706621 is a dual cyclin-dependent kinases and aurora kinases inhibitor with IC50 of 9 and 11 nM for CDK1/Cyclin B and aurora-A, respectively.
d4-L1200-02	PD173074	N1=C(N=C2C(=C1)C=C(C(=N2)NC(NC(C)(C)C)=O)C3=CC(=CC(=C3)OC)OC)NCCCCN(CC)CC	219580-11-7	10 mM	S1264	FGFR	PD173074 is a potent FGFR1 inhibitor with IC50 of ~25 nM and also inhibits VEGFR2 with IC50 of 100-200 nM.
e4-L1200-02	WYE-354	C1=C(C=CC(=C1)C2=NC3=C(C(=N2)N4CCOCC4)C=NN3C5CCN(CC5)C(=O)OC)NC(OC)=O	1062169-56-5	10 mM	S1266	mTOR	WYE-354 is a mTOR inhibitor with an IC50 of 5 nM.
f4-L1200-02	Vemurafenib (PLX4032)	C1(=CN=C2C(=C1)C(=CN2)C(=O)C3=C(C(=CC=C3F)NS(=O)(=O)CCC)F)C4=CC=C(C=C4)Cl	918504-65-1	10 mM	S1267	Raf	PLX4032 (Vemurafenib, RG7204, Zelboraf, RO5185426) is a novel and potent inhibitor of B-RafV600E with IC50 of 31 nM.
g4-L1200-02	IC-87114	C12=C(N=C(N(C1=O)C3=C(C=CC=C3)C)CN4C=NC5=C4N=CN=C5N)C=CC=C2C	371242-69-2	10 mM	S1268	PI3K	IC-87114 was the first isoform-selective PI3K inhibitor : p110δ(IC50 = 0.13 µM) vs. p110α(IC50 = 200 µM), p110β(IC50 = 16 µM) and p110γ(IC50 = 61 µM).
h4-L1200-02	BX-795	N1(CCCC1)C(=O)NC2C=C(C=CC=2)NC3N=C(C(=CN=3)I)NCCCNC(C4=CC=CS4)=O	702675-74-9	10 mM	S1274	PDK-1	BX795 is a potent and specific TBK1, IKKε and PDK-1 inhibitor with IC50 of 6 nM, 41 nM and 111 nM, respectively.
a5-L1200-02	BX-912	N1(CCCC1)C(=O)NC2C=C(C=CC=2)NC3N=C(C(=CN=3)Br)NCCC4=CN=CN4	702674-56-4	10 mM	S1275	PDK-1	BX912 is a selective potent PDK1 inhibitor with IC50 of 12 nM.
b5-L1200-02	AMG-208	C1(=CC=C2C(=C1)N=CC=C2OCC3N4C(=NN=3)C=CC(=N4)C5=CC=CC=C5)OC	1002304-34-8	10 mM	S1316	c-Met	AMG-208 is a highly selective c-Met inhibitor with IC50 of 9.3 nM.
c5-L1200-02	TG100-115	C1(=C(N=C2C(=N1)C(=NC(=N2)N)N)C3=CC=CC(=C3)O)C4=CC(=CC=C4)O	677297-51-7, 677297-55-1 (2HCL)	10 mM	S1352	PI3K	TG100–115 is a PI3K γ and -δ inhibitor (IC50 = 83 and 235 nM, respectively)
d5-L1200-02	GSK1059615	C1(=CC=C2C(=C1)C(=CC=N2)C3=CC=NC=C3)/C=C4/C(NC(S4)=O)=O	958852-01-2, 1356195-42-0 (H2O . Na)	10 mM	S1360	PI3K, mTOR	GSK1059615 is a pan-PI3K reversible inhibitor,IC50:PI3Kα(0.4 nM), β (0.6 nM),γ (5 nM),δ (2 nM) and mTOR(12 nM).
e5-L1200-02	MGCD-265	C1(=CC=CC=C1)CC(NC(NC2=CC=C(C(=C2)F)OC3=C4C(=NC=C3)C=C(S4)C5N=CN(C=5)C)=S)=O	875337-44-3	10 mM	S1361	c-Met, VEGFR, Tie-2	MGCD-265 is a multi-targeted kinase inhibitor, which targets the c-MET, VEGFR1, VEGFR2, VEGFR3, Tie-2 and Ron receptor tyrosine kinases.
f5-L1200-02	ON-01910	C1(=C(C=C(C=C1OC)OC)OC)/C=C/S(CC2=CC=C(C(=C2)NCC(O[Na])=O)OC)(=O)=O	1225497-78-8	10 mM	S1362	PLK	ON-01910 is a non-ATP-competitive small molecule Plk1inhibitor with an IC50 of 9 nM.
g5-L1200-02	Ki8751	C1=CN=C2C(=C1OC3=CC=C(C(=C3)F)NC(NC4=CC=C(C=C4F)F)=O)C=C(C(=C2)OC)OC	228559-41-9	10 mM	S1363	VEGFR, c-Kit, PDGFR	Ki8751 is a potent, selective VEGFR-2 tyrosine kinase inhibitor with IC50 of 0.9 nM, 40, 67, 170 nM for VEGF-2, c-Kit, PDGFRα and FGFR-2, respectively.
h5-L1200-02	Ruxolitinib (INCB018424)	N1=CN=C2C(=C1C3=CN(N=C3)[C@@H](CC#N)C4CCCC4)C=CN2	941678-49-5, 941678-50-8 (TFA), 1092939-15-5 (Maleic acid)	10 mM	S1378	JAK	INCB018424 is a JAK family inhibitor for JAK1, JAK2 and JAK3 with IC50 of 2.7 nM, 4.5 nM and 322 nM, respectively.
a6-L1200-02	Pelitinib (EKB-569)	C1(=C(C=C2C(=C1)N=CC(=C2NC3=CC(=C(C=C3)F)Cl)C#N)NC(/C=C/CN(C)C)=O)OCC	257933-82-7	10 mM	S1392	EGFR	Pelitinib is a 3-cyanoquinoline pan-ErbB tyrosine kinase inhibitor with potential antineoplastic activity.
b6-L1200-02	AS-605240	C1(=CC=C2C(=C1)N=CC=N2)/C=C3\SC(NC3=O)=O	648450-29-7	10 mM	S1410	PI3K	AS-605240 is a novel, potent, and selective PI3Kγ inhibitor with IC50 of 8 nM.
c6-L1200-02	Staurosporine	[C@]12([C@@H]([C@@H](C[C@@H](O1)N3C4=C5C(=C6C(=C4C7C3=CC=CC=7)C(NC6)=O)C8=C(N25)C=CC=C8)NC)OC)C	62996-74-1	10 mM	S1421	PKC	Staurosporine (AM-2282) is a potent PKC inhibitor with IC50 of 2.7 nM.
d6-L1200-02	Aurora A Inhibitor I	N1=CC(=C(N=C1NC2=CC=C(C=C2)CC(N3CCN(CC3)CC)=O)NC4=CC=C(C=C4)C(NC5=CC=CC=C5Cl)=O)F	1158838-45-9	10 mM	S1451	Aurora Kinase	Aurora A Inhibitor I is a selective Aurora A inhibitor (Aurora A: IC50 at 0.0034 μM; Aurora B: IC50 at 3.4 μM), (B / A ratio=1000).
e6-L1200-02	PHA-680632	C1(=CC=C(C=C1)C(=O)NC2C3=C(NN=2)CN(C3)C(=O)NC4=C(C=CC=C4CC)CC)N5CCN(CC5)C	398493-79-3	10 mM	S1454	Aurora Kinase	PHA-680632 is the first representative of a new class of Aurora inhibitors (Aurora A/B/C IC50 at 27,135 and 120 nM, respectively).
f6-L1200-02	Thiazovivin	C1(SC=C(N=1)C(NCC2=CC=CC=C2)=O)NC3=CC=NC=N3	1226056-71-8, 1228446-06-7 (TFA)	10 mM	S1459	ROCK	Thiazovivin (Tzv) is a novel ROCK inhibitor with IC50 of ~0.5 μM.
g6-L1200-02	SP600125	C1C=CC2=C(C=1)C(C3=C4C2=NNC4=CC=C3)=O	129-56-6, 67072-00-8 (potassium salt)	10 mM	S1460	JNK	SP600125 is a JNK inhibitor with IC50=40 nM for JNK-1 and JNK-2 and 90 nM for JNK-3.
a7-L1200-02	TSU-68	C1=CC=C2C(=C1)/C(C(N2)=O)=C/C3NC(=C(C=3C)CCC(O)=O)C	252916-29-3, 251356-54-4 (sodium salt)	10 mM	S1470	VEGFR, PDGFR , FGFR	TSU-68 (SU6668)is a novel multiple receptor tyrosine kinase inhibitor with IC50 of 2.1 µM, 8 nM and 1.2 µM for VEGF-R1, PDGF-Rβ and FGF-R1, respectively.
b7-L1200-02	AS703026	C1=C(C=CC(=C1F)NC2=CN=CC=C2C(NC[C@@H](CO)O)=O)I	1236699-92-5, 1236361-78-6 (HCl)	10 mM	S1475	MEK	AS703026 is a novel, selective, orally bioavailable MEK1/2 inhibitor (cell IC50 ranging from 0.005 to 2 µM).
c7-L1200-02	SB 525334	C1(=CC=C2C(=C1)N=CC=N2)C3NC(=NC=3C4=CC=CC(=N4)C)C(C)(C)C	356559-20-1	10 mM	S1476	TGF-beta/Smad	SB525334 is a selective inhibitor of transforming growth factor-β receptor I (ALK5, TGF-βRI) (IC50 = 14.3 nM).
d7-L1200-02	HMN-214	C1=CC=CC(=C1N(S(C2=CC=C(C=C2)OC)(=O)=O)C(C)=O)/C=C/C3=CC=N(C=C3)=O	173529-46-9	10 mM	S1485	PLK	HMN-214 (a prodrug of HMN-176) is a potent PLK1 inhibitor (an average cell IC50 of 118nM).
e7-L1200-02	AEE788 (NVP-AEE788)	C1=NC(=C2C(=N1)NC(=C2)C3=CC=C(C=C3)CN4CCN(CC4)CC)N[C@@H](C5=CC=CC=C5)C	497839-62-0	10 mM	S1486	EGFR, Flt, VEGFR, HER2	AEE788 is a novel multitargeted human epidermal receptor (HER) 1/2 and vascular endothelial growth factor receptor (VEGFR) 1/2 receptor family tyrosine kinases inhibitor with IC50 of 2, 6, 77, 59 nM for EGFR, ErbB2, KDR, and Flt-1.
f7-L1200-02	PHA-793887	N1N=C(C2=C1C(N(C2)C(C3CCN(CC3)C)=O)(C)C)NC(CC(C)C)=O	718630-59-2, 718630-60-5 (HCl)	10 mM	S1487	CDK	PHA-793887 is a novel pan-cdk inhibitor, including cdk1, cdk2, cdk4, cdk5, cdk7, and cdk9 with IC50 in the 5 to 140 nM range.
g7-L1200-02	PIK-93	C1(=C(C=C(C=C1)C2SC(=NC=2C)NC(C)=O)S(=O)(=O)NCCO)Cl	593960-11-3	10 mM	S1489	PI3K, VEGFR	PIK-93 is a PI4KIIIβinhibitor (IC50 at 19 nM).
h7-L1200-02	Ponatinib (AP24534)	C1C=NN2C(C=1)=NC=C2C#CC3=C(C=CC(=C3)C(=O)NC4=CC(=C(C=C4)CN5CCN(CC5)C)C(F)(F)F)C	943319-70-8, 1232836-25-7 (3HCl)	10 mM	S1490	Bcr-Abl, VEGFR, FGFR, PDGFR, Flt	AP24534 is a novel potent, orally available small molecule multitargeted kinase inhibitor with IC50 of 0.37, 2, 1.5, 2.2, 1.1, 1and 0.24 nM for native pan-BCR-ABL, mutated form, VEGFR2, FGFR1, PDGFRα, mutant FLT3 phosphorylation and LYN.
a8-L1200-02	LY2228820	CC(C1=NC(=C(N1)C2=NC3=C(C=C2)N=C(N3CC(C)(C)C)N)C4=CC=C(C=C4)F)(C)C.CS(=O)(=O)O.CS(=O)(=O)O	862507-23-1, 862505-00-8 (free base), 862507-29-7 (HCl)	10 mM	S1494	p38 MAPK	LY2228820 is a novel and potent p38MAPK inhibitor (the IC50 for p38αMAPK and p38βMAPK were 7 nM and 3 nM, respectively).
b8-L1200-02	CCT129202	C1(=CN=C2C(=C1N3CCN(CC3)CC(NC4SC=CN=4)=O)N=C(N2)C5=CC=C(C=C5)N(C)C)Cl	942947-93-5	10 mM	S1519	Aurora Kinase	CCT129202 is a Aurora kinase inhibitor with IC50 of 0.042 ± 0.022, 0.198 ± 0.05, and 0.227 ± 0.064 μmol/L for Aurora A, Aurora B, and Aurora C, respectively.
c8-L1200-02	XL765	C12=CC=CC=C1N=C(C(=N2)NC3=CC(=CC(=C3)OC)OC)NS(C4=CC=C(C=C4)NC(=O)C5=CC=C(C(=C5)OC)C)(=O)=O	1349796-36-6, 1123889-87-1	10 mM	S1523	PI3K, mTOR	XL765 (SAR245409) is a mixed mTOR/PI3k inhibitor with IC50 of 157, 39, 113, 9 and 43 nM for mTOR, p110α, β, γ and δ, respectively.
d8-L1200-02	AT7519	C1=C(C(=C(C=C1)Cl)C(NC2=CNN=C2C(=O)NC3CCNCC3)=O)Cl	844442-38-2, 902135-91-5 (HCl), 902135-89-1 (methanesulfonate)	10 mM	S1524	CDK	AT7519 is a kinase inhibitor with IC50 of 0.19, 0.044, 0.51, 0.067, 0.66 and 0.018 μM for CDK1/cyclinB, CDK2/CyclinA, CDK2/Cyclin E, CDk4/CyclinD1, CDK6/Cyclin D3, CDk5/p35.
e8-L1200-02	Quizartinib (AC220)	C1=C(C=CC(=C1)C2N=C3N(C=2)C4C(S3)=CC(=CC=4)OCCN5CCOCC5)NC(NC6C=C(ON=6)C(C)(C)C)=O	950769-58-1,1132827-21-4 (2HCl), 1132827-24-7 (methanesulfonate)	10 mM	S1526	Flt	AC220 is a uniquely potent and selective FLT3 inhibitor with IC50 of 0.56 ± 0.3 nM and >10 mM for MC4-11 and A375, respectively.
f8-L1200-02	Hesperadin	C1(=CC=C2C(=C1)/C(C(N2)=O)=C(\C3=CC=CC=C3)NC4=CC=C(C=C4)CN5CCCCC5)NS(CC)(=O)=O	422513-13-1	10 mM	S1529	Aurora Kinase	Hesperadin is a human Aurora B inhibitor with an IC50 of 40 nM for the prevention of the phosphorylation of substrate.
g8-L1200-02	BIX 02188	C1=C(C=C2C(=C1)/C(C(N2)=O)=C(/NC3=CC(=CC=C3)CN(C)C)C4=CC=CC=C4)C(NC)=O	1094614-84-2	10 mM	S1530	MEK	BIX02188 is a MEK5-selective inhibitor with an IC50 of 0.8 ± 1.0 μM.
h8-L1200-02	BIX 02189	C1=C(C=C2C(=C1)/C(C(N2)=O)=C(/NC3=CC(=CC=C3)CN(C)C)C4=CC=CC=C4)C(N(C)C)=O	1094614-85-3	10 mM	S1531	MEK	BIX 02189 is a selective MEK5/ERK5 inhibitor with an IC50 of 59 nM.
a9-L1200-02	AZD7762	C1(=CC=CC(=C1)C2SC(=C(C=2)NC(N)=O)C(N[C@@H]3CNCCC3)=O)F	860352-01-8, 1246094-78-9 (HCl), 1192875-06-1 (Fumaric acid)	10 mM	S1532	Chk	AZD7762 is a novel checkpoint kinase inhibitor with an IC50 of 5 and <10 nM for CHK1 and CHK2, respectively.
b9-L1200-02	R406(free base)	C1(=C(C=C(C=C1OC)NC2=NC(=C(C=N2)F)NC3=NC4=C(C=C3)OC(C(N4)=O)(C)C)OC)OC	841290-80-0	10 mM	S1533	Syk	R406 (free base) is an orally available spleen tyrosine kinase inhibitor with a Ki of 30 nM.
c9-L1200-02	CP 673451	C1=CC(=C2C(=C1)C=CC(=N2)N3C4=CC=C(C=C4N=C3)OCCOC)N5CCC(CC5)N	343787-29-1, 343787-32-6 (4-methylbenzenesulfonate)	10 mM	S1536	PDGFR	CP 673451 is a potent PDGFR-β inhibitor with an IC50 of 1 nM.
d9-L1200-02	AZD8055	C1(=C(C=CC(=C1)C2=NC3=C(C=C2)C(=NC(=N3)N4[C@H](COCC4)C)N5[C@H](COCC5)C)OC)CO	1009298-09-2, 1201799-04-3 (D(-)-Tartaric Acid), 1201799-05-4 (Fumaric acid)	10 mM	S1555	mTOR	AZD8055 is a potent, selective, and orally bioavailable ATP-competitive mTOR kinase inhibitor with an IC50 of 0.8 nM.
e9-L1200-02	PHT-427	C1=C(C=CC(=C1)S(=O)(NC2=NN=CS2)=O)CCCCCCCCCCCC	1191951-57-1, 1178893-77-0	10 mM	S1556	Akt	PHT-427 is a dual Akt and PDPK1 inhibitor with Ki of 2.7 μM and 5.2 μM, respectively.
f9-L1200-02	KRN 633	C1(=C(C=C2C(=C1)C(=NC=N2)OC3=CC=C(C(=C3)Cl)NC(=O)NCCC)OC)OC	286370-15-8	10 mM	S1557	VEGFR, PDGFR	KRN 633 is a cell-permeable, reversible, ATP-competitive VEGFR kinase inhibitor with IC50 of 170 nM, 160 nM, and 125 nM for VEGFR-1, VEGFR-2, VEGFR-3, respectively.
g9-L1200-02	AT7867	C1(=CC=C(C=C1)C2(C3=CC=C(C=C3)C4=CNN=C4)CCNCC2)Cl	857531-00-1	10 mM	S1558	Akt, S6 kinase	AT7867 is a potent and oral AKT and p70 S6 kinase inhibitor with an IC50 of 17 nM.
h9-L1200-02	BMS 777607	C1(=C(N=CC=C1OC2=CC=C(C=C2F)NC(=O)C3C(N(C=CC=3OCC)C4=CC=C(C=C4)F)=O)N)Cl	1196681-44-3, 1025720-94-8	10 mM	S1561	c-Met	BMS 777607 is a Small-Molecule Met Kinase Inhibitor with an IC50 of < 0.1 μM.
a10-L1200-02	PD318088	C1=C(C(=C(C(=C1C(NOCC(CO)O)=O)NC2=CC=C(C=C2F)I)F)F)Br	391210-00-7	10 mM	S1568	MEK	PD318088 is a non-ATP competitive allosteric MEK1/2 inhibitor.
b10-L1200-02	KU-60019	C1=C(C=CC2=C1CC3=C(S2)C(=CC=C3)C4=CC(C=C(O4)N5CCOCC5)=O)NC(CN6C[C@@H](O[C@@H](C6)C)C)=O	925701-49-1	10 mM	S1570	ATM	KU-60019 is a specific improved ATM kinase inhibitor.
c10-L1200-02	BS-181 HCl	C1(=CC(=NC2N1N=CC=2C(C)C)NCCCCCCN)NCC3(=CC=CC=C3).Cl	1092443-52-1 (free base)	10 mM	S1572	CDK	BS-181 is a selective cyclin-dependent kinase inhibitor with an IC50 of 21 nM for the inhibition of CDK-activating kinase.
d10-L1200-02	BIRB 796 (Doramapimod)	C1=C(C2=C(C(=C1)OCCN3CCOCC3)C=CC=C2)NC(NC4=CC(=NN4C5=CC=C(C=C5)C)C(C)(C)C)=O	285983-48-4, 1283526-53-3 (HCl)	10 mM	S1574	p38 MAPK	BIRB796 Doramapimod a small molecule of p38 MAPK inhibitor with Kd of 0.1 nM is available at Selleck.
e10-L1200-02	Tie2 kinase inhibitor	C12=C(C=CC(=C1)C3=C(N=C(N3)C4=CC=C(C=C4)S(C)=O)C5=CC=NC=C5)C=C(C=C2)OC	948557-43-5	10 mM	S1577	Tie-2	Tie2 kinase inhibitor is a potent and selective Tie2 inhibitor with IC50 of 0.25 μM.
f10-L1200-02	TWS119	C1=CC=C(C=C1O)OC2=NC=NC3=C2C=C(N3)C4=CC=CC(=C4)N	601514-19-6	10 mM	S1590	GSK-3	TWS119 is a GSK-3β inhibitor with IC50 of 30 nM.
g10-L1200-02	BMS-265246	C(=O)(C1C(=CC(=CC=1F)C)F)C2C(=C3C(=NC=2)NN=C3)OCCCC	582315-72-8	10 mM	S2014	CDK	BMS265246 is a potent and selective CDK inhibitor for CDK1/cyclin B and CDK2/cyclin E with IC50 of 6 nM and 9 nM, respectively.
h10-L1200-02	AZD8330	C1=C(C=CC(=C1F)NC2N(C(C(=CC=2C(NOCCO)=O)C)=O)C)I	869357-68-6	10 mM	S2134	MEK	AZD8330 (RRY-424704，ARRY-704) is an orally active, selective MEK inhibitor with an IC50 of 7 nM.
a11-L1200-02	Neratinib (HKI-272)	C1(=C(C=C2C(=C1)N=CC(=C2NC3=CC=C(C(=C3)Cl)OCC4=NC=CC=C4)C#N)NC(/C=C/CN(C)C)=O)OCC	698387-09-6, 915942-22-2 (Maleic acid)	10 mM	S2150	HER2, EGFR	Neratinib is an orally available, irreversible tyrosine kinase inhibitor with IC50 of 59 nM and 92 nM for HER2 and EGFR, respectively.
b11-L1200-02	KW 2449	C1=CC=CC2=C1NN=C2/C=C/C3=CC=C(C=C3)C(=O)N4CCNCC4	1000669-72-6	10 mM	S2158	Flt, Bcr-Abl, Aurora Kinase	KW-2449 is a multi-kinase inhibitor of FLT3(IC50 at 6.6pM), ABL(IC50 at 14pM), ABL-T315I and Aurora kinase.
d11-L1200-02	LY2784544	C1C(=NN2C(C=1CN3CCOCC3)=NC(=C2CC4=CC=C(C=C4F)Cl)C)NC5NN=C(C=5)C	1229236-86-5, 1229236-87-6 (HCl)	10 mM	S2179	JAK	LY2784544 is a small molecule selective mutant JAK2 kinase inhibitor with an IC50 of 68 nM.
e11-L1200-02	BGJ398 (NVP-BGJ398)	N(C(=O)NC1C(=C(C=C(C=1Cl)OC)OC)Cl)(C)C2N=CN=C(C=2)NC3C=CC(=CC=3)N4CCN(CC4)CC	872511-34-7, 1310746-11-2 (H2O), 1310746-12-3 (methanesulfonate), 1310746-17-8 (acetate)	10 mM	S2183	FGFR	BGJ398 (NVP-BGJ398) is a potent and selective inhibitor of FGFR1, FGFR2 and FGFR3 with IC50 of 0.9 nM, 1.4 nM and 1 nM, respectively.
f11-L1200-02	AST-1306	C(C=C)(=O)NC1(=CC2=C(N=CN=C(C=C1)2)NC3C=C(C(=CC=3)OCC4C=C(C=CC=4)F)Cl).C5=CC(=CC=C5S(O)(=O)=O)C	1050500-29-2, 897383-62-9 (free base)	10 mM	S2185	EGFR	AST-1306 is a novel irreversible inhibitor of EGFR and ErbB4 with IC50 of 0.5 nM and 0.8 nM, respectively.
g11-L1200-02	AZD8931	C1(=C(C=C2C(=C1)C(=NC=N2)NC3=C(F)C(=CC=C3)Cl)OC)OC4CCN(CC4)CC(NC)=O	848942-61-0, 1196531-39-1 (diFumaric acid)	10 mM	S2192	EGFR, HER2	AZD8931 is a novel potent reversible small molecule epidermal growth factor receptor, ERBB2 (HER2) and ERBB3 inhibitor with an IC50 of 4, 3, 4 nM, respectively.
h11-L1200-02	GSK461364	C1N(CCN(C1)CC2=CC3=C(C=C2)N=CN3C4=CC(=C(S4)C(=O)N)O[C@H](C)C5=CC=CC=C5C(F)(F)F)C	929095-18-1, 1000873-97-1	10 mM	S2193	PLK	GSK 461364 is a potent small molecule Polo-like kinase 1 (PLK1) inhibitor with a Ki of 2.2 nM.
a2-L1200-03	R406	C1(=C(C=C(C=C1OC)NC2=NC(=C(C=N2)F)NC3=NC4=C(C=C3)OC(C(N4)=O)(C)C)OC)OC.C5=CC=CC(=C5)S(O)(=O)=O	841290-81-1, 841290-82-2 (methanesulfonate)	10 mM	S2194	Syk, Flt	R406 is an orally available spleen tyrosine kinase inhibitor with an IC50 of 41 nM.
b2-L1200-03	Raf265 derivative	C12=C(C=CC(=C1)OC3=CC=NC(=C3)C4NC(=CN=4)C(F)(F)F)NC(=N2)NC5=CC=C(C=C5)C(F)(F)F	N/A	10 mM	S2200	VEGFR, Raf	Raf265 derivative is a derivative of Raf265 that is an oral, highly selective RAF and VEGFR kinase inhibitor with IC50 of of 5 to 10 μM.
c2-L1200-03	BMS 794833	N1=C(C(=C(C=C1)OC2=CC=C(C=C2F)NC(C3=CNC=C(C3=O)C4=CC=C(C=C4)F)=O)Cl)N	1174046-72-0, 1174161-83-1 (HCl)	10 mM	S2201	c-Met, VEGFR	BMS-794833 is a potent ATPcompetitive Met/VEGFR-2 kinase inhibitor and it also inhibits Ron (Met family),Axl and Flt-3 with IC50 values <3 nM.
d2-L1200-03	NVP-BHG712	C12=C(N=C(N=C1NC3=CC(=CC=C3C)C(NC4=CC=CC(=C4)C(F)(F)F)=O)C5=CC=CN=C5)N(N=C2)C	940310-85-0	10 mM	S2202	VEGFR, Src, Raf, Bcr-Abl	NVP-BHG712 is a small molecule specific EphB4, VEGFR2, c-raf, c-src and c-Abl kinase inhibitor with ED50 of 25 nM, 4.2, 0.4, 1.3 and 1.7μM, respectively.
e2-L1200-03	OSI-420 (Desmethyl Erlotinib)	C1(=C(C=CC=C1NC2=NC=NC3=C2C=C(C(=C3)OCCOC)OCCO)C#C).Cl	183320-51-6, 183321-86-0 (free base)	10 mM	S2205	EGFR	OSI-420 (Desmethyl Erlotinib,CP-473420) is an active metabolite of erlotinib which is an orally active EGFR tyrosin kinase inhibitor with IC50 of 2 and 20 nM for the inhibition of human EGFR and EGFR autophosphorylation in tumor cells.
f2-L1200-03	R935788 (Fostamatinib disodium, R788 disodium)	C1(=C(C(=CC(=C1)NC2=NC=C(C(=N2)NC3=CC=C4C(=N3)N(C(C(O4)(C)C)=O)COP([O-])([O-])=O)F)OC)OC)OC.[Na+].[Na+]	1025687-58-4, 901119-35-5 (free base),1180490-89-4 (acetate)	10 mM	S2206	Syk	R935788 (Fostamatinib disodium) is a selective Syk inhibitor with an IC50 of 41 nM.
g2-L1200-03	PIK-293	C1(N(C(C2=C(N=1)C=CC=C2C)=O)C3=C(C=CC=C3)C)CN4N=CC5=C4N=CN=C5N	900185-01-5	10 mM	S2207	PI3K	PIK-293 is a PI3-K inhibitor.PIK-293 inhibit the p110α, p110β, p110δ, and p110γ with IC50 of 100uM,25uM,0.24uM,and 10uM.
h2-L1200-03	AZ 960	C1=C(C(=NC(=C1F)NC2C=C(NN=2)C)N[C@H](C3=CC=C(C=C3)F)C)C#N	905586-69-8	10 mM	S2214	JAK	AZ 960 is a novel small molecule JAK2 kinase inhibitor with an IC50 and Ki of 3 mM and 0.45 nM in vitro, respectively.
a3-L1200-03	Mubritinib (TAK 165)	C1=C(C=CC(=C1)/C=C/C2OC=C(N=2)COC3=CC=C(C=C3)CCCCN4N=NC=C4)C(F)(F)F	366017-09-6	10 mM	S2216	HER2	Mubritinib(TAK 165) is a potent EGFR and p34cdc2 inhibitor with IC50 of 6 nM and 0.2 µM, respectively.
b3-L1200-03	PP242	N1=CN=C2C(=C1N)C(=NN2C(C)C)C3NC4=C(C=3)C=C(C=C4)O	1092351-67-1, 1173019-76-5 (H2O)	10 mM	S2218	mTOR	PP242 is a novel potent and selective mTOR inhibitor with an IC50 of 8 nM.
c3-L1200-03	Cyt387	C1=C(C=CC(=C1)NC2=NC=CC(=N2)C3=CC=C(C=C3)C(NCC#N)=O)N4CCOCC4	1056634-68-4, 1056636-08-8 (XHCl)	10 mM	S2219	JAK	Cyt387 is an ATP-competitive small molecule JAK1/JAK2 inhibitor with IC50 of 11 and 18 nM for JAK1 and JAK2, respectively.
d3-L1200-03	SB590885	N1C(=C(NC=1C2=CC=C(C=C2)OCCN(C)C)C3=CC=C4C(=C3)CCC/4=N/O)C5=CC=NC=C5	405554-55-4	10 mM	S2220	Raf	SB590885 is a potent B-Raf inhibitor with Ki of 0.16 nM.
e3-L1200-03	Apatinib (YN968D1)	S(=O)(O)(C)=O.C1=CN=C(C(=C1)C(NC2=CC=C(C=C2)C3(CCCC3)C#N)=O)NCC4=CC=NC=C4	811803-05-1	10 mM	S2221	VEGFR	Apatinib (YN968D1) is a small-molecule selective multitargeted tyrosine kinase inhibitor with an IC50 of 2.43 nM for the inhibition of VEGFR2.
f3-L1200-03	CAL-101 (GS-1101)	C1=CC=C2C(=C1F)C(N(C(=N2)[C@@H](NC3=C4C(=NC=N3)NC=N4)CC)C5=CC=CC=C5)=O	870281-82-6	10 mM	S2226	PI3K	CAL-101 is a potent PI3K p110δ inhibitor with an IC50 of 65 nM.
g3-L1200-03	PIK-294	N1=CN=C2C(=C1N)C(=NN2CC3N(C(C4=C(N=3)C=CC=C4C)=O)C5=C(C=CC=C5)C)C6=CC(=CC=C6)O	900185-02-6	10 mM	S2227	PI3K	PIK-294 is a highly selective p110 inhibitor with an IC50 of 3 nM.
h3-L1200-03	Telatinib (BAY 57-9352)	N1=C(C2=C(C(=N1)OCC3=CC(=NC=C3)C(=O)NC)OC=C2)NC4=CC=C(C=C4)Cl	332012-40-5, 332013-24-8 (4-methylbenzenesulfonate), 332013-28-2 (2HCl)	10 mM	S2231	VEGFR, PDGFR, c-Kit	Telatinib (BAY 57-9352) is an orally available, potent multitargeted VEGFR-2, VEGFR-3, PDGFR-β and c-Kit tyrosine kinases inhibitor with an IC50 of 19 nM for the inhibition of VEGFR-2 autophosphorylation.
a4-L1200-03	BI6727 (Volasertib)	[C@H]1(C(N(C2=C(N1C(C)C)N=C(N=C2)NC3=CC=C(C=C3OC)C(N[C@@H]4CC[C@H](CC4)N5CCN(CC5)CC6CC6)=O)C)=O)CC	755038-65-4, 946161-17-7 (3HCl)	10 mM	S2235	PLK	BI 6727 is a highly potent Polo-like kinase inhibitor with an IC50 of 0 .87 nM.
b4-L1200-03	Palomid 529	C1=C(C=CC(=C1)COC2=C(C=C3C(=C2)OC(C4=C3C=CC(=C4)C(C)O)=O)OC)OC	914913-88-5	10 mM	S2238	PI3K	Palomid 529 (P529) is a PI3K/Akt/mTOR inhibitor for VEGF-A and bFGF with IC50 of 10 nM and 30 nM, respectively.
c4-L1200-03	WP1130	C1(=CC=CC(=N1)/C=C(/C(N[C@H](C2=CC=CC=C2)CCC)=O)C#N)Br	856243-80-6	10 mM	S2243	DUB, Bcr-Abl	WP1130 is a novel selective small molecular deubiquitinase (DUB) inhibitor and a Bcr/Abl destruction pathway activator with an IC50 of 1.8 μM for K562 cells.
d4-L1200-03	BKM120 (NVP-BKM120)	C1=C(N=CC(=C1C(F)(F)F)C2=NC(=NC(=C2)N3CCOCC3)N4CCOCC4)N	944396-07-0, 1312445-63-8 (HCl), 1370351-44-2 (0.5H2O)	10 mM	S2247	PI3K	BKM120 (NVP-BKM120) is a bioavailable specific oral pan-class I phosphatidylinositol 3-kinase (PI3K) kinase inhibitor.
e4-L1200-03	cx-4945 (Silmitasertib)	C1=NC=C2C(=C1)C(=NC3=C2C=CC(=C3)C(=O)O)NC4=CC(=CC=C4)Cl	1009820-21-6, 1309357-15-0 (sodium salt)	10 mM	S2248	PKC	CX-4945 (CX 4945) is a potent and selective ATP-competitive small molecule protein kinase CK2 inhibitor with a Ki and an IC50 of 0.38 and 1 nM for recombinant human CK2α, respectively.
f4-L1200-03	Indirubin	C1=CC=C2C(=C1)NC(C/2=C3\NC4=C(C3=O)C=CC=C4)=O	479-41-4	10 mM	S2386	GSK-3	Indirubin is a potent cyclin-dependent kinases and GSK-3β inhibitor with IC50 of about 75 nM and 0.19 μM.
g4-L1200-03	Quercetin (Sophoretin)	C1(=CC(=C2C(=C1)OC(=C(C2=O)O)C3=CC=C(C(=C3)O)O)O)O	117-39-5	10 mM	S2391	PI3K, PKC, Src, Sirtuin	Quercetin is a PI3K and PKC inhibitor with IC50 of 3.8 μM and 15µg/ml.
h4-L1200-03	Imatinib (Gleevec)	N1=C(N=C(C=C1)C2=CC=CN=C2)NC3=CC(=CC=C3C)NC(=O)C4=CC=C(C=C4)CN5CCN(CC5)C	152459-95-5	10 mM	S2475	PDGFR	Imatinib (STI571) is a number of tyrosine kinase enzymes specific inhibitor.
a5-L1200-03	Phenformin hydrochloride	C1(=CC=C(C=C1)CCNC(NC(=N)N)=N).Cl	834-28-6	10 mM	S2542	AMPK	Phenformin hydrochloride is a hydrochloride salt of phenformin that is an anti-diabetic drug from the biguanide class.
b5-L1200-03	TAK-733	N1(C=NC2=C(C1=O)C(=C(C(N2C)=O)F)NC3=CC=C(C=C3F)I)C[C@@H](O)CO	1035555-63-5	10 mM	S2617	MEK	TAK-733 is highly potent and selective novel MEK allosteric site inhibitor with an IC50 of 3.2 nM.
c5-L1200-03	LDN193189	C1(=CC=C(C=C1)C2C=NC3N(C=2)N=CC=3C4=CC=NC5=C4C=CC=C5)N6CCNCC6	1062368-24-4, 1062368-62-0 (HCl)	10 mM	S2618	TGF-beta/Smad	LDN193189 is a highly potent small molecule BMP inhibitor with IC50 of 5 and 30 nM for ALK2 and ALK3, respectively.
d5-L1200-03	AZD5438	C1=C(C=CC(=C1)NC2=NC=CC(=N2)C3=CN=C(N3C(C)C)C)S(=O)(C)=O	602306-29-6	10 mM	S2621	CDK	AZD5438 is a potent cyclin-dependent kinase (cdk) 1, 2 and 9 inhibitor with IC50 of 16, 6 and 20 nM, respectively.
e5-L1200-03	PP-121	C1(=CN=C2C(=C1)C=CN2)C3=NN(C4=C3C(=NC=N4)N)C5CCCC5	1092788-83-4	10 mM	S2622	DNA-PK, mTOR, PDGF	PP121 is a multitargeted dual receptor tyrosine kinases inhibitor with IC50 of 0.052, 1.4, 0.15, 1.1, 0.06, 0.01and 0.002 μM for p110α, p110β, p110δ, p110γ, DNA-PK, mTOR and PDGFR, respectively.
f5-L1200-03	OSI-027	N1C=NN2C(C=1N)=C(N=C2[C@@H]3CC[C@H](CC3)C(=O)O)C4NC5=C(C=4)C=CC=C5OC	936890-98-1, 1187559-66-5 (sodium salt)	10 mM	S2624	mTOR	OSI027 is a potent mammalian target of rapamycin (mTOR) kinase inhibitor.
g5-L1200-03	R788 (Fostamatinib)	C1(=C(C(=CC(=C1)NC2=NC=C(C(=N2)NC3=CC=C4C(=N3)N(C(C(O4)(C)C)=O)COP(O)(O)=O)F)OC)OC)OC	901119-35-5	10 mM	S2625	Syk	R788 (Fostamatinib) is a Syk inhibitor with IC50 of 41 nM.
h5-L1200-03	LY2603618 (IC-83)	C1=C(C(=CC(=C1OC[C@@H]2CNCCO2)NC(NC3=CN=C(C=N3)C)=O)Br)C	911222-45-2	10 mM	S2626	Chk	LY2603618 (IC-83) is a highly selective Chk 1 inhibitor with potential antitumor activity.
a6-L1200-03	PF-05212384 (PKI-587)	N1=C(N=C(N=C1N2CCOCC2)C3=CC=C(C=C3)NC(NC4=CC=C(C=C4)C(N5CCC(CC5)N(C)C)=O)=O)N6CCOCC6	1197160-78-3	10 mM	S2628	mTOR, PI3K	PKI-587 is a highly potent dual PI3K/mTOR kinase inhibitor with IC50 of 0.4 nM and <0.1 μM for PI3K-α and mTOR, respectively.
b6-L1200-03	DCC-2036 (Rebastinib)	C1(=C(C=C(C=C1)OC2=CC(=NC=C2)C(NC)=O)F)NC(NC3N(N=C(C=3)C(C)(C)C)C4=CC5=C(C=C4)N=CC=C5)=O	1020172-07-9, 1020172-08-0 (2HCl), 1033893-29-6 (4-methylbenzenesulfonate)	10 mM	S2634	Bcr-Abl	DCC-2036 is an ABL switch control inhibitor with IC50 of 0.8 and 2 nM for u-ABL1native and p-ABL1native, respectively.
c6-L1200-03	CCT128930	N1=CN=C2C(=C1N3CCC(CC3)(N)CC4=CC=C(C=C4)Cl)C=CN2	885499-61-6	10 mM	S2635	Akt	CCT128930 is a novel potent ATP-competitive, AKT inhibitor with an IC50 of 6 nM.
d6-L1200-03	A66	C1SC(=NC=1C2SC(=NC=2C)NC(N3[C@@H](CCC3)C(=O)N)=O)C(C)(C)C	1166227-08-2	10 mM	S2636	PI3K	A66 is a highly specific and selective p110α inhibitor with IC50 of 32,30 and 43 nM for p110α, p110α/E545K, p110α/H1047R, respectively.
e6-L1200-03	NU7441(KU-57788)	C1=C(OC2=C(C1=O)C=CC=C2C3=CC=CC4=C3SC5=C4C=CC=C5)N6CCOCC6	503468-95-9	10 mM	S2638	DNA-PK, PI3K	NU7441 is a potent and selective DNA-dependent protein kinase (DNA-PK) inhibitor with IC50 of 0.01, 1.7 and 5 μM for DNA-PK, mTOR and PI 3-K, respectively.
f6-L1200-03	GSK2126458	C1(C(=CC(=CC=1)F)F)S(=O)(=O)NC2C(=NC=C(C=2)C3C=C4C(=CC=NC(=CC=3)4)C5C=NN=CC=5)OC	1086062-66-9	10 mM	S2658	PI3K, mTOR	GSK2126458 is a highly potent PI3K and mTOR inhibitor with an app Ki of 19 pM for PI3K.
g6-L1200-03	WYE-125132	C1(=NC(=NC2=C1C=NN2C3CCC4(CC3)OCCO4)C5=CC=C(C=C5)NC(=O)NC)N6CC7CCC(O7)C6	1144068-46-1	10 mM	S2661	mTOR	WYE-125132 is a highly potent, ATP-competitive and specific mTOR kinase inhibitor with an IC50 of 0.19 nM.
h6-L1200-03	WYE-687	C1=C(C=CC(=C1)C2=NC3=C(C(=N2)N4CCOCC4)C=NN3C5CCN(CC5)CC6=CC=CN=C6)NC(OC)=O	1062161-90-3, 1198178-23-2 (HCl)	10 mM	S2668	mTOR	WYE-687 is a potent ATP-competitive mTOR inhibitor with an IC50 of 7 nM.
a7-L1200-03	A-674563	C1=CC=CC(=C1)C[C@@H](COC2=CC(=CN=C2)C3=CC4=C(C=C3)NN=C4C)N	552325-73-2	10 mM	S2670	Akt, CDK, PKA	A-674563 is a potent selective protein kinase B/Akt inhibitor with an IC50 of 14 nM.
b7-L1200-03	AS-252424	C1(=CC(=C(C=C1)C2OC(=CC=2)/C=C3\SC(NC3=O)=O)O)F	900515-16-4	10 mM	S2671	PI3K	AS-252424 is a potent and selective PI3k γ inhibitor with IC50 of 33 and 935 nM for PI3Kγ and PI3Kα, respectively.
c7-L1200-03	PF-00562271	C1(=NC(=C(C=C1)CNC2=C(C=NC(=N2)NC3=CC=C4C(=C3)CC(N4)=O)C(F)(F)F)N(C)S(=O)(C)=O).C5=CC=CC(=C5)S(O)(=O)=O	939791-38-5, 717907-75-0 (free base), 939791-39-6 (methanesulfonate)	10 mM	S2672	FAK	PF-562271 is a potent ATP-competitive FAK and proline-rich tyrosine kinase (Pyk2) inhibitor with potential antineoplastic and antiangiogenic activities.
d7-L1200-03	GSK1120212 (Trametinib)	C1(N(C(=C2C(=C1C)N(C(N(C2=O)C3CC3)=O)C4=CC(=CC=C4)NC(C)=O)NC5=CC=C(C=C5F)I)C)=O	871700-17-3, 871702-06-6 (sodium salt)	10 mM	S2673	MEK	GSK1120212 (Trametinib) is a reversible, selective, allosteric MEK1/MEK2 kinase activity inhibitor with IC50 of 0.7 and 0.9 nM for MEK1 and MEK2.
e7-L1200-03	Flavopiridol hydrochloride	C1(=C(C(=C2C(=C1O)C(C=C(O2)C3=C(C=CC=C3)Cl)=O)[C@@]4([C@@H](CN(CC4)C)O)[H])O).Cl	131740-09-5, 146426-40-6 (free base), 358739-41-0 (TFA)	10 mM	S2679	CDK	Flavopiridol hydrochloride is a pan-cdk inhibitor.
f7-L1200-03	PCI-32765 (Ibrutinib)	C1=NC(=C2C(=N1)N(N=C2C3=CC=C(C=C3)OC4=CC=CC=C4)[C@H]5CN(CCC5)C(C=C)=O)N	936563-96-1	10 mM	S2680	Src	PCI-32765 is a high potent irreversible BTK inhibitor with an IC50 of 0.46 nM for the purified Btk.
g7-L1200-03	AS-604850	C12=C(C=CC(=C1)/C=C3\SC(NC3=O)=O)OC(O2)(F)F	648449-76-7	10 mM	S2681	PI3K	AS-604850 is a selective, ATP-competitive PI3Kγ inhibitor with IC50 of 0.25, >20, >20, and 4.5 µM for the human recombinant γ, δ, β, and α isoforms, respectively.
h7-L1200-03	CAY10505	C1(=CC=C(C=C1)C2OC(=CC=2)/C=C3\C(NC(S3)=O)=O)F	1218777-13-9	10 mM	S2682	PI3K	CAY10505 is a PI3Kγ inhibitor with IC50 of 30 nM.
a8-L1200-03	CHIR-124	C1(C(=C(C2=C(N1)C=CC(=C2)Cl)N[C@H]3C4CCN(C3)CC4)C5=NC6=C(N5)C=CC=C6)=O	405168-58-3	10 mM	S2683	Chk	CHIR-124 is a novel and potent Chk1 inhibitor with IC50 of 0.3 nM.
b8-L1200-03	NVP-BSK805	C1(=CC=C2C(=C1C3=CC(=C(C(=C3)F)CN4CCOCC4)F)N=C(C=N2)C5=CN(N=C5)C6CCNCC6).Cl.Cl	1092499-93-8 (free base)	10 mM	S2686	JAK	NVP-BSK805 is a potent and selective quinoxaline JAK2 inhibitor with IC50 of 0.48, 0.56 and 0.58 nM for JAK2 JH1, FL JAK V617F and FL JAK2 wt, respectively.
c8-L1200-03	WAY-600	C12=C(C=CC(=C1)C3=NC4=C(C(=N3)N5CCOCC5)C=NN4C6CCN(CC6)CC7=CC=CN=C7)NC=C2	1062159-35-6	10 mM	S2689	mTOR	WAY-600 is a potent ATP-competitive mTOR inhibitor with an IC50 of 9 nM.
d8-L1200-03	TG101209	C1=C(C=C(C=C1)NC2=NC(=NC=C2C)NC3=CC=C(C=C3)N4CCN(CC4)C)S(NC(C)(C)C)(=O)=O	936091-14-4	10 mM	S2692	Flt, JAK, c-RET	TG101209 is a potent and small molecule JAK2-selective kinase inhibitor with IC50 of 6, 25, 17 and 169 nM for JAK2, FLT3, RET and JAK3, respectively.
e8-L1200-03	GDC-0980 (RG7422)	C1(=CN=C(N=C1)N)C2=NC(=C3C(=N2)C(=C(S3)CN4CCN(CC4)C([C@@H](O)C)=O)C)N5CCOCC5	1032754-93-0, 1309043-78-4, 1309384-87-9	10 mM	S2696	mTOR, PI3K	GDC-0980 (RG7422) is a selective, dual PI3 Kinase and mTOR Kinase inhibitor with IC50 of 5, 27, 7, and 14 nM for PI3Kα, β, δ, and γ, respectively.
f8-L1200-03	A-769662	C1(=CC=C(C=C1)C2=CSC3=C2C(=C(C(N3)=O)C#N)O)C4=CC=CC=C4O	844499-71-4	10 mM	S2697	AMPK	A-769662 is a potent, reversible AMP-activated protein kinase (AMPK) activator with an EC50 of 0.8 μM.
g8-L1200-03	KX2-391	C1=C(C=CC(=C1)C2=CC=C(N=C2)CC(NCC3=CC=CC=C3)=O)OCCN4CCOCC4	897016-82-9, 1038395-65-1 (2HCl), 1080645-95-9 (methanesulfonate), 1201926-60-4 (Maleic acid)	10 mM	S2700	Src	KX2-391 is a synthetic, orally bioavailable small molecule and non-ATP competitive Src tyrosine kinase signaling inhibitor with an IC50 of average 72 nM.
h8-L1200-03	GSK1838705A	N1=C(N=C2C(=C1NC3=CC=CC(=C3C(=O)NC)F)C=CN2)NC4=C(C=C5C(=C4)N(CC5)C(=O)CN(C)C)OC	1116235-97-2, 1116236-05-5 (H2O)	10 mM	S2703	IGF-1, ALK	GSK1838705A is a potent small-molecule IGF-IR, the insulin receptor and anaplastic lymphoma kinase (ALK) inhibitor with IC50 of 2.0, 1.6 and 0.5 nM, respectively.
a9-L1200-03	TAK-901	C1N(CCC(C1)NC(C2=C(C3=C(C(=C2)C4=CC(=CC=C4)S(CC)(=O)=O)C5=C(N3)N=CC(=C5)C)C)=O)C	934541-31-8, 934542-50-4 (HCl), 1020203-96-6 (Fumaric acid), 1020203-86-4 (benzenesulfonate)	10 mM	S2718	Aurora Kinase	TAK-901 is a small-molecule inhibitor of the serine-threonine kinase Aurora B with potential antineoplastic activity.
b9-L1200-03	AMG 900	C1=CC(=C(N=C1)OC2=CC=C(C=C2)NC3C4=C(C(=NN=3)C5SC=C(C=5)C)C=CC=C4)C6=NC(=NC=C6)N	945595-80-2	10 mM	S2719	Aurora Kinase	AMG 900 is a novel potent and highly selective Pan-aurora kinase inhibitor with an IC50 of median 3.5 nM.
c9-L1200-03	ZM 336372	C1(=CC=CC(=C1)C(NC2=CC(=C(C=C2)C)NC(C3=CC=C(C=C3)O)=O)=O)N(C)C	208260-29-1	10 mM	S2720	Raf	Zm 336372 is a potent, selective c-Raf inhibitor with an IC50 of 70 nM for inhibition of human c-Raf in vitro.
d9-L1200-03	PF-03814735	C12=C(C=C(C=C1)NC3=NC(=C(C=N3)C(F)(F)F)NC4CCC4)[C@@H]5CC[C@@H]2N5C(CNC(C)=O)=O	942487-16-3	10 mM	S2725	Aurora Kinase	PF-03814735 is a novel, potent and reversible inhibitor of both Aurora A and Aurora B with IC50 of 0.8 nM and 5 nM, respectively.
e9-L1200-03	PH-797804	C1(=C(C=CC(=C1)C(=O)NC)C)N2C(=CC(=C(C2=O)Br)OCC3=CC=C(C=C3F)F)C	586379-66-0, 1073667-47-6	10 mM	S2726	p38 MAPK	PH-797804 is a highly selective, potent, and ATP-competitive p38 MAP kinase inhibitor with an IC50 of 2.3 nM.
f9-L1200-03	Dacomitinib (PF299804,PF-00299804)	C(/C=C/C(NC1=C(C=C2C(=C1)C(=NC=N2)NC3=CC(=C(C=C3)F)Cl)OC)=O)N4CCCCC4	1110813-31-4, 1042385-75-0 (H2O)	10 mM	S2727	EGFR	PF299804 is a potent, irreversible pan-ErbB inhibitor against ErbB1, ErbB2 and ErbB4 with IC50 of 6 nM, 45.7 nM and 73.7 nM, respectively.
g9-L1200-03	AG-1478 (Tyrphostin AG-1478)	C1=C2C(=CC(=C1OC)OC)C(=NC=N2)NC3=CC(=CC=C3)Cl	153436-53-4, 170449-18-0 (HCl)	10 mM	S2728	EGFR	AG-1478 (Tyrphostin AG-1478) is a selective EGFR inhibitor with IC50 of 3 nM.
h9-L1200-03	SB 415286	C1(C(=C(C(N1)=O)NC2=CC(=C(C=C2)O)Cl)C3=C(C=CC=C3)[N+](=O)[O-])=O	264218-23-7	10 mM	S2729	GSK-3	SB 415286 is a potent GSK3α and GSK3β inhibitor with IC50 of 78 nM and ~78 nM, respectively.
a10-L1200-03	Crenolanib (CP-868596)	C1=CC(=C2C(=C1)C=CC(=N2)N3C=NC4=C3C=CC(=C4)OCC5(COC5)C)N6CCC(CC6)N	670220-88-9, 670220-93-6 (benzenesulfonate)	10 mM	S2730	PDGFR	Crenolanib (CP-868569) is a highly selective and potent PDGFR-α inhibitor with IC50 of 0.9 and 1.8 nM against PDGFRα and PDGFRβ, respectively.
c10-L1200-03	TG101348 (SAR302503)	C1(=CC=C(C=C1)NC2=NC(=C(C=N2)C)NC3=CC=CC(=C3)S(NC(C)(C)C)(=O)=O)OCCN4CCCC4	936091-26-8, 1374744-69-0 (2ClH.H2O)	10 mM	S2736	JAK	TG-101348 (SAR302503) is a selective inhibitor of JAK2 with IC50 of 3 nM.
d10-L1200-03	PKI-402	C12=C(N=C(N=C1N3CCOCC3)C4=CC=C(C=C4)NC(NC5=CC=C(C=C5)C(N6CCN(CC6)C)=O)=O)N(N=N2)CC	1173204-81-3, 1173204-82-4 (XHCl)	10 mM	S2739	PI3K	PKI-402 is a potent dual PI3K/mTOR inhibitor targeting PI3Kα, PI3Kβ, PI3Kγ, PI3Kδ and mTOR with IC50 of 2 nM, 7 nM, 16 nM, 14 nM, and 3 nM, respectively.
e10-L1200-03	GSK1070916	C1=CN=C2C(=C1C3=CN(N=C3C4=CC=C(C=C4)NC(N(C)C)=O)CC)C=C(N2)C5=CC=CC(=C5)CN(C)C	942918-07-2	10 mM	S2740	Aurora Kinase	GSK1070916 is a reversible and ATP-competitive inhibitor of Aurora B and Aurora C with IC50 of 3.5 nM and 6.5 nM, respectively.
f10-L1200-03	PHA-767491	C1=NC=CC(=C1)C2NC3=C(C=2)C(NCC3)=O	845714-00-3, 942425-68-5 (HCl)	10 mM	S2742	CDK	PHA-767491 is a potent ATP-competitive dual Cdc7/CDK9 inhibitor with IC50 of 10 nM and 34 nM, respectively.
g10-L1200-03	PF-04691502	N1=C(N=C2C(=C1C)C=C(C(N2[C@H]3CC[C@@H](CC3)OCCO)=O)C4=CC=C(N=C4)OC)N	1013101-36-4	10 mM	S2743	mTOR, PI3K, Akt	PF-04691502 is a potent and selective dual PI3K/mTOR inhibitor to phosphorylation of AKT T308 and AKT S473 with IC50 of 7.5 and 3.8 nM, respectively.
h10-L1200-03	CCT137690	C1(=CN=C2C(=C1N3CCN(CC3)CC4C=C(ON=4)C)N=C(N2)C5=CC=C(C=C5)N6CCN(CC6)C)Br	1095382-05-0	10 mM	S2744	Aurora Kinase	CCT137690 is a highly selective inhibitor of Aurora A, Aurora B and Aurora C with IC50 of 15 nM, 25 nM and 19 nM, respectively.
a11-L1200-03	CHIR-98014	C1=C(C=C(C(=C1)C2=NC(=NC=C2N3C=CN=C3)NCCNC4=CC=C(C(=N4)N)[N+](=O)[O-])Cl)Cl	252935-94-7	10 mM	S2745	GSK-3	CHIR-98014 is a potent and selective GSK-3 inhibitor for GSK-3ɑ and GSK-3β with IC50 of 0.65 nM and 0.58 nM, respectively.
b11-L1200-03	AZ628	C1(=CC=CC(=C1)C(NC2=CC=C(C(=C2)NC3=CC4=C(C=C3)N=CN(C4=O)C)C)=O)C(C#N)(C)C	878739-06-1	10 mM	S2746	Raf	AZ628 is a potent inhibitor for wild-type CRAF and BRAFV600E with IC50 of 29 nM and 34 nM, respectively.
c11-L1200-03	AMG458	N1(N(C(C(=C1C)C(=O)NC2C=CC(=CN=2)OC3C=CN=C4C=C(C=CC=34)OC)=O)C5C=CC=CC=5)CC(C)(C)O	913376-83-7	10 mM	S2747	c-Met	AMG 458 is a potent c-Met inhibitor of human c-Met and mouse c-Met with Ki of 1.2 nM or 2.0 nM.
d11-L1200-03	NVP-BGT226	C(/C=C\C(=O)O)(=O)O.N1=CC2=C(C3=CC(=CC=C13)C4C=NC(=CC=4)OC)N(C(N2C)=O)C5C=C(C(=CC=5)N6CCNCC6)C(F)(F)F	1245537-68-1, 915020-55-2 (free base)	10 mM	S2749	PI3K	NVP-BGT226 is a novel dual PI3K/mTOR inhibitor with IC50 of 1 nM.
e11-L1200-03	PHA-848125	C12CC(C3=C(C(=NC(=NC=1)NC4=CC=C(C=C4)N5CCN(CC5)C)2)N(N=C3C(NC)=O)C)(C)C	802539-81-7, 802540-32-5 (3HCl), 1253645-38-3 (Maleic acid)	10 mM	S2751	CDK	PHA-848125 is a potent, ATP-competitive cyclin A/CDK2 inhibitor with IC50 of 45 nM.
f11-L1200-03	Arry-380	N1C=NC(=C2C=C(C=CC=12)C3OC(=CC=3)CNCCS(=O)(=O)C)NC4C=C(C(=CC=4)OC5=CC6N(C=C5)N=CN=6)C	937265-83-3	10 mM	S2752	HER2	ARRY-380 is a potent and selective HER2 inhibitor with IC50 of 8 nM and also inhibits EGFR with IC50 of 4 μM.
g11-L1200-03	ARQ 197 (Tivantinib)	C12=C3CCCN1C=C(C2=CC=C3)[C@]4([C@@](C(NC4=O)=O)(C5=CNC6=C5C=CC=C6)[H])[H]	905854-02-6, 1000873-98-2, 1228508-24-4	10 mM	S2753	c-Met	ARQ-197 is a novel and selective human c-Met inhibitor with IC50 of 0.1 μM.
h11-L1200-03	ARRY334543	C12=C(C(=NC=N1)NC3=CC(=C(C=C3)OCC4SC=CN=4)Cl)C=C(C=C2)NC5OC[C@H](N=5)C	845272-21-1, 1146629-86-8 (di4-methylbenzenesulfonate)	10 mM	S2755	EGFR	ARRY334543 is a selective and potent ErbB1 and ErbB2 inhibitor with IC50 of 7 nM and 2 nM, respectively.
a2-L1200-04	Wortmannin	C1(C2C3[C@]([C@H](O1)COC)(C4=C(C(C=3OC=2)=O)[C@@]5(CCC([C@@](C[C@@H]4OC(=O)C)5C)=O)[H])C)=O	19545-26-7, 1405-03-4	10 mM	S2758	PI3K	Wortmannin is a multi-target inhibitor of MLCK and PI3K with IC50 of 0.17 μM and 3 nM, respectively.
b2-L1200-04	NVP-BVU972	C1C(=NN2C(C=1)=NC=C2CC3=CC=C4C(=C3)C=CC=N4)C5C=NN(C=5)C	1185763-69-2	10 mM	S2761	c-Met	NVP-BVU972 is a selective and potent Met inhibitor with IC50 of 14 nM.
c2-L1200-04	CH5424802	C1(=CC=C2C(=C1)NC3=C2C(C4=C(C3(C)C)C=C(C(=C4)CC)N5CCC(CC5)N6CCOCC6)=O)C#N	1256580-46-7, 1256589-74-8 (HCl)	10 mM	S2762	ALK	CH5424802 is a potent and selective ALK inhibitor with IC50 of 1.9 nM.
d2-L1200-04	3-Methyladenine	N1=CN=C2N(C=NC(=C12)N)C	5142-23-4, 80681-18-1(HCl)	10 mM	S2767	PI3K	3-Methyladenine (3-MA) is a selective PI3K inhibitor for Vps34 and PI3Kγ with IC50 of 25 μM and 60 μM, respectively.
e2-L1200-04	Dinaciclib (SCH727965)	C1C[C@H](N(CC1)C2C=C(N3C(N=2)=C(C=N3)CC)NCC4=CC=C[N+](=C4)[O-])CCO	779353-01-4	10 mM	S2768	CDK	Dinaciclib (SCH727965) is a novel and potent CDK inhibitor for CDK2, CDK5, CDK1 and CDK9 with IC50 of 1 nM, 1 nM, 3 nM and 4 nM, respectively.
f2-L1200-04	Dovitinib Dilactic acid (TKI258 Dilactic acid)	N1(C(C(=C(C2C(=CC=CC1=2)F)N)C3=NC4C(N3)=CC(=CC=4)N5CCN(CC5)C)=O).CC(C(O)=O)O.CC(C(O)=O)O	852433-84-2, 405169-16-6 (free base)	10 mM	S2769	FLT3	Dovitinib (TKI258, CHIR-258) is a multitargeted tyrosine kinase inhibitor of FLT3 and c-KIT with IC50 of 1 nM and 2 nM, respectively.
g2-L1200-04	MK-5108 (VX-689)	N1=C(C=CC=C1C[C@]2(CC[C@H](CC2)OC3=C(C(=CC=C3)Cl)F)C(=O)O)NC4SC=CN=4	1010085-13-8	10 mM	S2770	Aurora Kinase	MK-5108 (VX-689) is a highly selective Aurora A inhibitor with IC50 of 0.064 nM.
h2-L1200-04	MK-2461	C12=C(C(C3=C(C=C1)C=CC(=C3)NS(N(C[C@H]4OCCOC4)C)(=O)=O)=O)C=C(C=N2)C5=CN(N=C5)C	917879-39-1, 1196681-15-8, 1170702-87-0 (sodium salt)	10 mM	S2774	c-Met	MK-2461 is a potent inhibitor of c-Met, Ron, Flt1/3, PDGFRβ, Mer and FGFR1/2/3 with IC50 of 2.5 nM, 7 nM, 10 nM/22 nM, 22 nM, 24 nM and 65 nM/39 nM/50 nM, respectively.
a3-L1200-04	AZD2014	C1=C(N=C2C(=C1)C(=NC(=N2)N3[C@H](COCC3)C)N4[C@H](COCC4)C)C5=CC(=CC=C5)C(NC)=O	1009298-59-2	10 mM	S2783	mTOR	AZD2014 is a novel dual mTORC1 and mTORC2 inhibitor with potential antineoplastic activity.
b3-L1200-04	TAK-285	C12=C(C(=NC=N1)NC3=CC=C(C(=C3)Cl)OC4=CC=CC(=C4)C(F)(F)F)N(C=C2)CCNC(=O)CC(O)(C)C	871026-44-7, 871027-78-0 (methanesulfonate)	10 mM	S2784	EGFR	TAK-285 is a novel dual HER2 and EGFR inhibitor with IC50 of 17 nM and 23 nM, respectively.
c3-L1200-04	INCB28060	C(C1C(=CC(=CC=1)C2C=NC3N(N=2)C(=CN=3)CC4C=C5C=CC=NC(=CC=4)5)F)(=O)NC	1029712-80-8, 1029714-89-3 (XHCl), 1197376-85-4 (2HCl)	10 mM	S2788	c-Met	INCB28060 is a novel, ATP-competitive inhibitor of c-MET with IC50 of 0.13 nM.
d3-L1200-04	Tofacitinib (CP-690550, Tasocitinib)	N1=CN=C2C(=C1N(C)[C@H]3CN(CC[C@@H]3C)C(=O)CC#N)C=CN2	477600-75-2, 540737-29-9 (citrate)	10 mM	S2789	JAK	CP-690550 is a novel inhibitor of JAK3 with IC50 of 1 nM.
e3-L1200-04	Sotrastaurin (AEB071)	N1C(C(=C(C1=O)C2N=C(N=C3C=CC=CC=23)N4CCN(CC4)C)C5=CNC6C=CC=CC5=6)=O	425637-18-9, 1058706-32-3 (HCl), 1058706-35-6 (Maleic acid)	10 mM	S2791	PKC	Sotrastaurin (AEB071) is a potent selective pan-PKC inhibitor and highly inhibits PKCθ with Ki of 0.22 nM.
f3-L1200-04	WP1066	C(/C(=C/C1C=CC=C(N=1)Br)C#N)(=O)N[C@@H](C)C2C=CC=CC=2	857064-38-1	10 mM	S2796	JAK	WP1066 is a novel inhibitor of JAK2 and STAT3 with IC50 of 2.30 μM and 2.43 μM in HEL cells .
g3-L1200-04	AZD4547	C1(=CC(=CC(=C1)CCC2=CC(=NN2)NC(=O)C3=CC=C(C=C3)N4C[C@@H](N[C@@H](C4)C)C)OC)OC	1035270-39-3	10 mM	S2801	FGFR	AZD4547 is a novel selective FGFR inhibitor targeting FGFR1, FGFR2, and FGFR3 with IC50 of of 0.2 nM, 2.5 nM, and 1.8 nM, respectively.
h3-L1200-04	CEP33779	C1(=CC=CC(=C1)NC2N=C3N(N=2)C=CC=C3C4=CC=C(C=C4)S(=O)(C)=O)N5CCN(CC5)C	1257704-57-6	10 mM	S2806	JAK	CEP33779 is a selective JAK2 inhibitor with IC50 of 1.8 nM.
a4-L1200-04	Dabrafenib (GSK2118436)	C1(C(=CC=CC=1F)F)S(=O)(=O)NC2C(=C(C=CC=2)C3N=C(SC=3C4=NC(=NC=C4)N)C(C)(C)C)F	1195765-45-7, 1195768-06-9 (methanesulfonic acid)	10 mM	S2807	Raf	Dabrafenib (GSK2118436) is a potent ATP-competitive inhibitor of B-Raf, B-RafV600E and c-Raf with IC50 of 3.2 nM, 0.8 nM and 5.0 nM, respectively.
b4-L1200-04	GDC-0068	C1CN(CCN1C([C@@H](C2=CC=C(C=C2)Cl)CNC(C)C)=O)C3=C4C(=NC=N3)[C@H](C[C@H]4C)O	1001264-89-6	10 mM	S2808	Akt	GDC-0068 is a highly selective pan-Akt inhibitor targeting Akt1, Akt2 and Akt3 with IC50 of 5 nM, 18 nM and 8 nM, respectively.
c4-L1200-04	INK 128	N1=CN=C2C(=C1N)C(=NN2C(C)C)C3=CC4=C(C=C3)OC(=N4)N	1224844-38-5	10 mM	S2811	mTOR	INK 128 is a potent and selective mTOR inhibitor with IC50 of 1 nM.
d4-L1200-04	BYL719	N1([C@@H](CCC1)C(=O)N)C(=O)NC2SC(=C(N=2)C)C3=CC(=NC=C3)C(C(F)(F)F)(C)C	1217486-61-7	10 mM	S2814	PI3K	BYL719 strongly and selectively inhibits the PI3Kα.
e4-L1200-04	Tyrphostin AG 879 (AG 879)	C(/C(=C/C1C=C(C(=C(C=1)C(C)(C)C)O)C(C)(C)C)C#N)(N)=S	148741-30-4	10 mM	S2816	HER2	AG879 inhibits both ErbB2 and Flk-1 with IC50 of 1 μM.
f4-L1200-04	Torin 2	N1(C(C=CC2C=NC3C(C1=2)=CC(=CC=3)C4C=NC(=CC=4)N)=O)C5C=C(C=CC=5)C(F)(F)F	1223001-51-1	10 mM	S2817	mTOR	Torin2 is a highly potent and selective mTOR inhibitor with IC50 of 0.25 nM.
g4-L1200-04	NVP-TAE226	C1(=CC(=C(C=C1)NC2=NC(=C(C=N2)Cl)NC3=C(C=CC=C3)C(NC)=O)OC)N4CCOCC4	761437-28-9	10 mM	S2820	FAK	NVP-TAE226, a potent dual FAK/IGF-IR, inhibiting FAK and IGF-IR with IC50 of 5.5 nM and 0.14 μM, respectively.
h4-L1200-04	Tideglusib	S1N(C(N(C1=O)CC2C=CC=CC=2)=O)C3C=CC=C4C=CC=CC=34	865854-05-3	10 mM	S2823	GSK-3	Tideglusib (NP031112, NP-12) is a potent non ATP-competitive inhibitor of GSK3 with IC50 of 60 nM.
a5-L1200-04	TPCA-1	C1(=C(C=C(S1)C2C=CC(=CC=2)F)C(=O)N)NC(=O)N	507475-17-4	10 mM	S2824	IKK	TPCA-1 is an inhibitor of IKK-2 with IC50 of 17.9 nM.
b5-L1200-04	Desmethyl Erlotinib (CP-473420)	C1=C(C=CC=C1NC2=NC=NC3=C2C=C(C(=C3)OCCOC)OCCO)C#C	183321-86-0, 183320-51-6 (HCl)	10 mM	S2826	EGFR	Desmethyl Erlotinib (CP-473420) is a free base of OSI-420, which is an active metabolite of Erlotinib which is an orally active EGFR inhibitor for human EGFR with IC50 of 2 nM.
c5-L1200-04	Torin 1	N1(C(C=CC2C=NC3C(C1=2)=CC(=CC=3)C4C=NC5=CC=CC=C(C=4)5)=O)C6C=C(C(=CC=6)N7CCN(CC7)C(CC)=O)C(F)(F)F	1222998-36-8	10 mM	S2827	mTOR	Torin1 is a potent inhibitor of mTOR with IC50 of 2-10 nM.
d5-L1200-04	SAR131675	C12C(N(C(=C(C1=O)C(NC)=O)N)CC)=NC(=CC=2)C#C[C@](O)(C)COC		10 mM	S2842	VEGFR	SAR131675 is a VEGFR-3 inhibitor with IC50 of 20 nM.
e5-L1200-04	Semaxanib (SU5416)	C1=CC=C2C(=C1)/C(C(N2)=O)=C/C3NC(=CC=3C)C	194413-58-6	10 mM	S2845	VEGFR	Adrenalone is an adrenergic agonist.
f5-L1200-04	Baricitinib (LY3009104)	N1(CC(C1)(CC#N)N2N=CC(=C2)C3C4=C(N=CN=3)NC=C4)S(=O)(=O)CC	1187594-09-7, 1187594-10-0 (TFA)	10 mM	S2851	JAK	Baricitinib is a selective JAK1 and JAK2 inhibitor with IC50 of 5.9 nM and 5.7 nM, respectively.
g5-L1200-04	Golvatinib (E7050)	C1=C(C=CC(=C1F)NC(C2(C(NC3=CC=C(C=C3)F)=O)CC2)=O)OC4=CC(=NC=C4)NC(N5CCC(CC5)N6CCN(CC6)C)=O	928037-13-2 , 1007601-96-8 (L(+)-Tartaric Acid), 1007601-91-3 (Fumaric acid)	10 mM	S2859	c-Met	E7050 is a dual c-Met and VEGFR-2 inhibitor with IC50 of 14 nM and 16 nM, respectively.
h5-L1200-04	IMD 0354	C1=CC(=CC(=C1O)C(NC2=CC(=CC(=C2)C(F)(F)F)C(F)(F)F)=O)Cl	978-62-1, 634914-41-3 (sodium salt )	10 mM	S2864	IKK	IMD-0354 is an IKKβ inhibitor and blocks IκBα phosphorylation in NFκβ pathway.
a6-L1200-04	WHI-P154	N1C=NC(=C2C=C(C(=CC=12)OC)OC)NC3C=C(C(=CC=3)O)Br	211555-04-3, 296234-84-9 (HCl)	10 mM	S2867	JAK	WHI-P154 is a potent JAK3 inhibitor with IC50 of 1.8 μM and also inhibits EGFR with IC50 of 4 nM.
b6-L1200-04	TG 100713	C1(C=C(C=CC=1)C2=NC3=C(N=C(N=C(N=C2)3)N)N)O	925705-73-3	10 mM	S2870	PI3K	TG 100713 is a PI3K inhibitor for PI3Kg, PI3Kd, PI3Ka and PI3Kb with IC50 of 50 nM, 24 nM, 165 nM and 215 nM, respectively.
c6-L1200-04	Piceatannol	C1(C(=CC(=CC=1)/C=C/C2C=C(C=C(C=2)O)O)O)O	10083-24-6, 21100-92-5	10 mM	S3026	Syk	Piceatannol is a selective Syk inhibitor with IC50 of ~10 μM.
d6-L1200-04	Tofacitinib citrate (CP-690550 citrate)	N1(=CN=C2C(=C1N(C)[C@H]3CN(CC[C@@H]3C)C(=O)CC#N)C=CN2).C(C(C(O)=O)(CC(=O)O)O)C(O)=O	540737-29-9, 477600-75-2 (free base)	10 mM	S5001	JAK	Tofacitinib (CP-690550) is a novel, small molecule potent and selective JAK-3 kinase inhibitor with an IC50 of 1 nM for inhibition of the JAK-3 activities.
e6-L1200-04	VX-702	C1=CC(=C(C(=C1)F)N(C2=NC(=C(C=C2)C(N)=O)C3=C(C=C(C=C3)F)F)C(=O)N)F	745833-23-2, 479543-46-9	10 mM	S6005	p38 MAPK	VX-702 is a P38 MAPK inhibitor, IL-6, IL-1β and TNFα (IC50 = 59, 122 and 99 ng/ml, respectively)
b2-L3300-01	ABT-263 (Navitoclax)	C1=CC(=CC=C1C2=C(CC(CC2)(C)C)CN3CCN(CC3)C4=CC=C(C=C4)C(NS(C5=CC(=C(C=C5)N[C@H](CCN6CCOCC6)CSC7=CC=CC=C7)S(C(F)(F)F)(=O)=O)(=O)=O)=O)Cl	923564-51-6	10 mM	S1001	Bcl-2	ABT-263 (Navitoclax) is a potent inhibitor of Bcl-xL, Bcl-2 and Bcl-w with Ki of ≤ 0.5 nM, ≤1 nM and ≤ 1 nM, respectively.	ABT-263 (Navitoclax) is a potent inhibitor of Bcl-xL, Bcl-2 and Bcl-w with Ki of ≤ 0.5 nM, ≤1 nM and ≤ 1 nM, respectively.
b3-L3300-01	ABT-737	C1=CC(=CC=C1C(=O)NS(C2=CC=C(C(=C2)[N+](=O)[O-])N[C@@H](CSC3=CC=CC=C3)CCN(C)C)(=O)=O)N4CCN(CC4)CC5=C(C=CC=C5)C6=CC=C(C=C6)Cl	852808-04-9	10 mM	S1002	Bcl-2	ABT-737 is a BH3 mimetic inhibitor of Bcl-xL, Bcl-2 and Bcl-w with EC50 of 78.7 nM, 30.3 nM and 197.8 nM, respectively.	ABT-737 is a BH3 mimetic inhibitor of Bcl-xL, Bcl-2 and Bcl-w with EC50 of 78.7 nM, 30.3 nM and 197.8 nM, respectively.
b4-L3300-01	Lenalidomide (Revlimid)	C1=CC(=C2C(=C1)C(N(C2)C3C(NC(CC3)=O)=O)=O)N	191732-72-6	10 mM	S1029	TNF-alpha	Lenalidomide (Revlimid, CC-5013) is a TNF-α secretion inhibitor with IC50 of 13 nM.	Lenalidomide (Revlimid, CC-5013) is a TNF-α secretion inhibitor with IC50 of 13 nM.
b5-L3300-01	Obatoclax mesylate (GX15-070)	C1(=CC=C2C(=C1)C=C(N2)C3C=C(/C(N=3)=C/C4=C(C=C(N4)C)C)OC).CS(=O)(=O)O	803712-79-0	10 mM	S1057	Bcl-2	Obatoclax (GX15-070) is an inhibitor of Bcl-2 with Ki of 0.22 μM.	Obatoclax (GX15-070) is an inhibitor of Bcl-2 with Ki of 0.22 μM.
b6-L3300-01	Nutlin-3	N1(C(C(N=C1C2=C(C=C(C=C2)OC)OC(C)C)C3=CC=C(C=C3)Cl)C4=CC=C(C=C4)Cl)C(=O)N5CCNC(C5)=O	890090-75-2	10 mM	S1061	Mdm2	Nutlin-3 is a potent and selective Mdm2 (RING finger-dependent ubiquitin protein ligase for itself and p53) antagonist with IC50 of 90 nM.	Nutlin-3 is a potent and selective Mdm2 (RING finger-dependent ubiquitin protein ligase for itself and p53) antagonist with IC50 of 90 nM.
b7-L3300-01	HA14-1	C1=C(C=C2C(=C1)OC(=C([C@@]2([C@H](C#N)C(OCC)=O)[H])C(OCC)=O)N)Br	65673-63-4	10 mM	S1071	Bcl-2	HA14-1 is a nonpeptidic ligand of a Bcl-2 surface pocket with IC50 of~9 μM.	HA14-1 is a nonpeptidic ligand of a Bcl-2 surface pocket with IC50 of~9 μM.
b8-L3300-01	Danusertib (PHA-739358)_R2	C1(=CC=CC=C1)[C@H](C(N2CC3=C(C2)C(=NN3)NC(=O)C4=CC=C(C=C4)N5CCN(CC5)C)=O)OC	827318-97-8	10 mM	S1107	c-RET	Danusertib (PHA-739358) is an Aurora inhibitor for Aurora A/B/C, Bcr-Abl, c-RET and FGFR with IC50 of 13 nM/79 nM/61 nM, 25 nM, 31 nM and 47 nM, respectively.	Danusertib (PHA-739358) is an Aurora inhibitor for Aurora A/B/C, Bcr-Abl, c-RET and FGFR with IC50 of 13 nM/79 nM/61 nM, 25 nM, 31 nM and 47 nM, respectively.
b9-L3300-01	TW-37	C1=CC=CC(=C1C(C)(C)C)S(C2=CC=C(C=C2)NC(C3=C(C(=C(C(=C3)CC4=CC=CC=C4C(C)C)O)O)O)=O)(=O)=O	877877-35-5	10 mM	S1121	Bcl-2	TW-37 is a novel nonpeptide inhibitor to recombinant Bcl-2, Bcl-xL and Mcl-1 with Ki of 0.29 μM, 1.11 μM and 0.26 μM, respectively.	TW-37 is a novel nonpeptide inhibitor to recombinant Bcl-2, Bcl-xL and Mcl-1 with Ki of 0.29 μM, 1.11 μM and 0.26 μM, respectively.
b10-L3300-01	YM155	C1(=CC=C2C(=C1)C(C3=C(C2=O)N(C(=N3CC4=NC=CN=C4)C)CCOC)=O).[Br-]	781661-94-7	10 mM	S1130	IAP	YM155 is a potent IAP (inhibitor of apoptosis protein via E3 ubiquitin ligase) inhibitor for survivin with IC50 of 0.54 nM.	YM155 is a potent IAP (inhibitor of apoptosis protein via E3 ubiquitin ligase) inhibitor for survivin with IC50 of 0.54 nM.
b11-L3300-01	JNJ 26854165 (Serdemetan)	C1=C2C(=CC=C1)NC=C2CCNC3=CC=C(C=C3)NC4=CC=NC=C4	881202-45-5	10 mM	S1172	p53	JNJ 26854165 (Serdemetan) is an orally bioavailable HDM2 (an E3 ligase) antagonist.	JNJ 26854165 (Serdemetan) is an orally bioavailable HDM2 (an E3 ligase) antagonist.
c2-L3300-01	Thalidomide	C1(N(C(C2C=CC=CC1=2)=O)C3C(NC(CC3)=O)=O)=O	50-35-1	10 mM	S1193	TNF-alpha	Thalidomide was introduced as a sedative drug,immunomodulatory agent and also is investigated for treating symptoms of many cancers.Thalidomide inhibits an E3 ubiquitin ligase， which is a CRBN-DDB1-Cul4A complex.	Thalidomide was introduced as a sedative drug,immunomodulatory agent and also is investigated for treating symptoms of many cancers.Thalidomide inhibits an E3 ubiquitin ligase， which is a CRBN-DDB1-Cul4A complex.
c3-L3300-01	Amuvatinib (MP-470)_R2	C1=CC=C2C(=C1)C3=C(O2)C(=NC=N3)N4CCN(CC4)C(=S)NCC5=CC=C6C(=C5)OCO6	850879-09-3	10 mM	S1244	c-RET	MP-470 (Amuvatinib) is a potent and multi-targeted inhibitor of c-KitD816H, PDGFαV561D and Flt3D835Y with IC50 of 10 nM, 40 nM and 81 nM, respectively.	MP-470 (Amuvatinib) is a potent and multi-targeted inhibitor of c-KitD816H, PDGFαV561D and Flt3D835Y with IC50 of 10 nM, 40 nM and 81 nM, respectively.
c4-L3300-01	Pomalidomide	C1=CC=C2C(=C1N)C(N(C2=O)C3C(NC(CC3)=O)=O)=O	19171-19-8	10 mM	S1567	TNF-alpha	Pomalidomide inhibits LPS-induced TNF-α release with IC50 of 13 nM.	Pomalidomide inhibits LPS-induced TNF-α release with IC50 of 13 nM.
c5-L3300-01	NSC-207895 (XI-006)	C1CN(CCN1C2C3C(C(=CC=2)[N+](=O)[O-])=NO[N+]=3[O-])C	58131-57-0	10 mM	S2678	p53, Mdm2	NSC-207895 suppresses MDMX with IC50 of 2.5 ¦ÌM, leading to enhanced p53 stabilization/activation and DNA damage, and also regulate MDM2, an E3 ligase	NSC-207895 suppresses MDMX with IC50 of 2.5 ¦ÌM, leading to enhanced p53 stabilization/activation and DNA damage, and also regulate MDM2, an E3 ligase
c6-L3300-01	TG101209_R2	C1=C(C=C(C=C1)NC2=NC(=NC=C2C)NC3=CC=C(C=C3)N4CCN(CC4)C)S(NC(C)(C)C)(=O)=O	936091-14-4	10 mM	S2692	c-RET	TG101209 is a potent inhibitor of JAK2, Flt3 and RET with IC50 of 6 nM, 25 nM and 17 nM, respectively.	TG101209 is a potent inhibitor of JAK2, Flt3 and RET with IC50 of 6 nM, 25 nM and 17 nM, respectively.
c7-L3300-01	PAC-1	C1(CN2CCN(CC2)CC(N/N=C/C3=CC=CC(=C3O)CC=C)=O)=CC=CC=C1	315183-21-2	10 mM	S2738	Caspase	PAC-1 is a potent procaspase-3 activator with EC50 of 0.22 μM.	PAC-1 is a potent procaspase-3 activator with EC50 of 0.22 μM.
c8-L3300-01	RITA (NSC 652287)	O1C(=CC=C1C2=CC=C(S2)CO)C3=CC=C(S3)CO	213261-59-7	10 mM	S2781	p53	RITA (NSC 652287) is a DNA damaging agent with IC50 of 2 nM and 20 nM in A498 and TK-10 cells, and also inhibits MDM2-p53 interaction by targeting to p53.	RITA (NSC 652287) is a DNA damaging agent with IC50 of 2 nM and 20 nM in A498 and TK-10 cells, and also inhibits MDM2-p53 interaction by targeting to p53.
c9-L3300-01	AT101	C1(C(=C(C=C2C(=C(C(=C(C=12)C=O)O)O)C(C)C)C)C3C(=C4C(=C(C(=C(C(=CC=3C)4)C(C)C)O)O)C=O)O)O	90141-22-3	10 mM	S2812	Bcl-2	AT-101 is a BH3 mimetic known to be a potent inhibitor of antiapoptotic Bcl-2 family members.	AT-101 is a BH3 mimetic known to be a potent inhibitor of antiapoptotic Bcl-2 family members.
c10-L3300-01	Apoptosis Activator 2	C12=C(C=CC=C1)N(C(C2=O)=O)CC3=CC(=C(C=C3)Cl)Cl	79183-19-0	10 mM	S2927	Caspase	Apoptosis Activator 2 activates caspases in a cytochrome c-dependent manner and induces apoptosis in tumor cells.	Apoptosis Activator 2 activates caspases in a cytochrome c-dependent manner and induces apoptosis in tumor cells.
c11-L3300-01	Pifithrin-α	C1(CCC2=C(C1)N(C(S2)=N)CC(C3=CC=C(C=C3)C)=O).Br	63208-82-2	10 mM	S2929	p53	Pifithrin-α is an inhibitor of p53, inhibiting p53-dependent transactivation of p53-responsive genes.	Pifithrin-α is an inhibitor of p53, inhibiting p53-dependent transactivation of p53-responsive genes.
d2-L3300-01	Tenovin-1	C1=C(C=CC(=C1)C(NC(NC2=CC=C(C=C2)NC(C)=O)=S)=O)C(C)(C)C	380315-80-0	10 mM	S8000	Mdm2	Tenovin-1 protects against MDM2-mediated p53 degradation, which invloves ubiquitination, and acts through inhibition of protein-deacetylating activities of SirT1 and SirT2.	Tenovin-1 protects against MDM2-mediated p53 degradation, which invloves ubiquitination, and acts through inhibition of protein-deacetylating activities of SirT1 and SirT2.
d3-L3300-01	Necrostatin-1	C1=CC=C2C(=C1)C(=CN2)CC3NC(N(C3=O)C)=S	4311-88-0	10 mM	S8037	TNF-alpha	Necrostatin-1 is a specific RIP1 inhibitor and inhibits TNF-α-induced necroptosis with EC50 of 490 nM.	Necrostatin-1 is a specific RIP1 inhibitor and inhibits TNF-α-induced necroptosis with EC50 of 490 nM.
d4-L3300-01	ABT-199 (GDC-0199 )	C1=C(C=CC(=C1)C2CC(CCC=2CN3CCN(CC3)C4=CC(=C(C=C4)C(=O)NS(C5=CC=C(C(=C5)[N+](=O)[O-])NCC6CCOCC6)(=O)=O)OC7=CN=C8C(=C7)C=CN8)(C)C)Cl	1257044-40-8	10 mM	S8048	Bcl-2	ABT-199 is a Bcl-2-selective inhibitor with Ki of < 0.010 nM.	ABT-199 is a Bcl-2-selective inhibitor with Ki of < 0.010 nM.
Red: Duplicates
Green: R406: Free base or Salt formulation

## Sheet: Compiled final data
Cell line	Drug ID	Drug name	Target	HSA RANK SUM	HSA pass	BLISS RANK SUM	AUC (Drug alone)	AUC (Drug+Das, norm to DMSO)	AUC difference	AUC % Change	AUC RANK (difference)	AUC RANK (% change)	Min of % viability, drug+Das	Min of % viability, drug+Das (omit 10uM dose)	Min of % viability, drug alone	Min of % viability, drug alone (omit 10uM dose)	GI50, drug alone	GI50, drug+Das	GI50 fold change	GI50 RANK	AUC diff Z-SCORE	AUC %change Z-SCORE	AUC diff top 50%	AUC %change top50%	GI50 fold change top 50%	Sum of TOP 50% ranked	>50% of all 3 metrics?	sum of AUC%change and GI50	>50% of AUC%change and GI50
ACHN	plate7_E1	3-Methyladenine	PI3K	5	1	5	3.25144	1.56427	1.68717	51.89	2	9	0.329158	0.329158	0.87852	0.87852	10	0.00609783	1639.93	3	2.26861	2.27646	1	1	1	3	1	2	1
ACHN	plate5_I17	A66	PI3K	2	0	1	3.41736	2.10229	1.31507	38.4822			0.428754	0.510646	0.802709	0.867815	10	1.12606	8.88055		1.05916	0.120532	0	0	0	0	0	0	0
ACHN	plate6_B1	A-674563	Akt, CDK, PKA	2	0	1	2.28089	1.4206	0.860291	37.7173			0.00362021	0.0347474	0.00528236	0.0298236	0.666923	0.0857484	7.77767		-0.419051	-0.00245687	0	0	0	0	0	0	0
ACHN	plate6_O1	A-769662	AMPK	0	0	0	3.44824	2.25098	1.19726	34.7209			0.595353	0.595353	0.90424	0.90424	10	10	1		0.676215	-0.484271	0	0	0	0	0	0	0
ACHN	plate8_J1	ABT-199 (GDC-0199 )	Bcl-2	0	0	0	3.15687	2.01293	1.14394	36.2365			0.541553	0.541553	0.847283	0.847283	10	10	1		0.502913	-0.240558	0	0	0	0	0	0	0
ACHN	plate8_B1	ABT-263 (Navitoclax)	Bcl-2	0	0	0	2.51388	1.90462	0.609252	24.2356			0.0780885	0.270517	0.0597476	0.267195	2.27879	1.05922	2.15139		-1.23502	-2.17027	0	0	0	0	0	0	0
ACHN	plate8_E1	ABT-737	Bcl-2	0	0	0	2.88277	1.90062	0.982146	34.0695			0.230163	0.521103	0.206502	0.813871	5.69123	2.55925	2.22379		-0.0229772	-0.589003	0	0	0	0	0	0	0
ACHN	plate4_F1	AEE788 (NVP-AEE788)	EGFR, Flt, VEGFR, HER2	4	1	1	2.10098	1.18497	0.916011	43.5993	79	38	0.0466399	0.162566	0.0621673	0.260913	0.4151	0.0136727	30.3597	55	-0.237941	0.943344	0	1	1	2	0	2	1
ACHN	plate1_H1	Afatinib (BIBW2992)	EGFR, HER2	6	1	0	1.71484	1.02029	0.694548	40.5022	110	66	0.00184173	0.103403	0.000546369	0.115876	0.162331	0.00416356	38.9885	46	-0.957777	0.445344	0	0	1	1	0	1	0
ACHN	plate3_D9	AG-1024	IGF-1R	0	0	0	3.56114	2.02505	1.53609	43.1348			0.515064	0.515064	0.903922	0.903922	10	10	1		1.77755	0.868665	0	0	0	0	0	0	0
ACHN	plate6_J9	AG-1478 (Tyrphostin AG-1478)	EGFR	6	1	0	2.24375	1.39183	0.851926	37.9688	89	92	0.235741	0.298849	0.370198	0.474562	1.15724	0.0209061	55.3542	31	-0.446242	0.0379777	0	0	1	1	0	1	0
ACHN	plate2_H17	AG-490	JAK, EGFR	1	0	0	3.08511	1.98375	1.10136	35.6991			0.178555	0.556336	0.300905	0.819205	7.43006	2.32936	3.18974		0.364494	-0.326983	0	0	0	0	0	0	0
ACHN	plate6_E9	AMG 900	Aurora Kinase	3	1	0	1.7187	1.25066	0.468038	27.2321	124	124	0.186099	0.205968	0.231071	0.231071	0.17113	0.00853703	20.0456	70	-1.69402	-1.68844	0	0	0	0	0	0	0
ACHN	plate3_M9	AMG-208	c-Met	0	0	0	3.46899	2.0728	1.39619	40.2477			0.544226	0.544226	0.888466	0.888466	10	10	1		1.32281	0.404416	0	0	0	0	0	0	0
ACHN	plate6_G17	AMG458	c-Met	2	0	0	3.02799	1.89168	1.13631	37.5269			0.151769	0.372865	0.261999	0.645809	4.79095	1.00479	4.7681		0.478111	-0.0330709	0	0	0	0	0	0	0
ACHN	plate3_E9	Amuvatinib (MP-470)	c-Met, c-Kit, PDGFR, Flt, c-RET	0	0	0	2.87208	1.90208	0.969999	33.7734			0.155935	0.340144	0.112592	0.354801	2.63367	1.39076	1.89369		-0.0624597	-0.636614	0	0	0	0	0	0	0
ACHN	plate8_F1	Amuvatinib (MP-470)_R2	c-RET	0	0	0	2.68495	1.851	0.833955	31.0603			0.169768	0.403638	0.151168	0.346048	2.417	1.23236	1.96127		-0.504652	-1.07287	0	0	0	0	0	0	0
ACHN	plate5_N1	Apatinib (YN968D1)	VEGFR	1	0	0	3.20748	2.1787	1.02878	32.0745			0.388762	0.578347	0.675536	0.816172	10	6.52856	1.53173		0.128607	-0.909801	0	0	0	0	0	0	0
ACHN	plate8_H9	Apoptosis Activator 2	Caspase	1	0	0	2.87265	1.91763	0.95502	33.2452			0.294736	0.438103	0.338817	0.75395	6.95387	1.9872	3.49933		-0.111149	-0.721552	0	0	0	0	0	0	0
ACHN	plate6_K17	ARQ 197 (Tivantinib)	c-Met	1	0	0	2.6332	1.73336	0.899839	34.1729			0.146644	0.20803	0.143509	0.228924	1.54291	0.366623	4.20843		-0.290507	-0.572392	0	0	0	0	0	0	0
ACHN	plate6_L17	ARRY334543	EGFR	4	1	1	2.80398	1.62054	1.18345	42.2059	41	51	0.285993	0.312663	0.433239	0.444934	1.87676	0.0963835	19.4718	72	0.631317	0.719295	1	1	0	2	0	1	0
ACHN	plate6_J17	Arry-380	HER2	2	0	0	3.27282	2.06912	1.20371	36.7788			0.399905	0.50002	0.69527	0.872667	10	3.23485	3.09133		0.69717	-0.153363	0	0	0	0	0	0	0
ACHN	plate6_C1	AS-252424	PI3K	0	0	0	3.48642	2.14748	1.33894	38.4044			0.567055	0.567055	0.871547	0.871547	10	10	1		1.13672	0.108021	0	0	0	0	0	0	0
ACHN	plate6_H1	AS-604850	PI3K	0	0	0	3.46461	2.10666	1.35795	39.1949			0.537837	0.537837	0.929905	0.929905	10	10	1		1.19852	0.235138	0	0	0	0	0	0	0
ACHN	plate3_G17	AS-605240	PI3K	2	0	0	3.28005	2.00861	1.27144	38.7628			0.479481	0.508061	0.836896	0.846891	10	0.788016	12.6901		0.917329	0.165654	0	0	0	0	0	0	0
ACHN	plate4_C1	AS703026	MEK	5	1	0	2.11393	1.28282	0.831116	39.3161	92	80	0.215604	0.248774	0.272839	0.331706	0.559856	0.0105405	53.115	35	-0.513881	0.254622	0	0	1	1	0	1	0
ACHN	plate4_J17	AST-1306	EGFR	5	1	0	2.89631	1.61645	1.27986	44.1893	27	32	0.137729	0.256243	0.314608	0.458111	3.11395	0.0847134	36.7586	49	0.944696	1.03822	1	1	1	3	1	2	1
ACHN	plate8_F9	AT101	Bcl-2	2	0	0	3.01612	1.84281	1.17331	38.9014			0.132646	0.490337	0.199896	0.871668	5.94772	1.85358	3.20878		0.598382	0.187939	0	0	0	0	0	0	0
ACHN	plate4_M1	AT7519	CDK	1	0	0	2.35235	1.43911	0.913241	38.8225			0.00318101	0.0153117	0.00881258	0.0233941	0.945797	0.270968	3.49043		-0.246944	0.175251	0	0	0	0	0	0	0
ACHN	plate4_J9	AT7867	Akt, S6 kinase	2	0	0	2.88538	1.68654	1.19884	41.5488			0.0726367	0.246388	0.0705006	0.534538	2.57188	0.529754	4.85486		0.68136	0.613641	0	0	0	0	0	0	0
ACHN	plate2_F17	AT9283	Bcr-Abl, JAK, Aurora Kinase	2	0	0	1.86216	1.17766	0.684502	36.7585			0.0114488	0.0818777	0.0158507	0.0637322	0.344363	0.048777	7.05995		-0.990429	-0.156626	0	0	0	0	0	0	0
ACHN	plate3_I17	Aurora A Inhibitor I	Aurora Kinase	2	0	0	2.17274	1.52951	0.643236	29.6048			0.0307503	0.160465	0.0620353	0.229957	0.556542	0.130195	4.27468		-1.12456	-1.30693	0	0	0	0	0	0	0
ACHN	plate1_C1	Axitinib	VEGFR, PDGFR, c-Kit	0	0	0	3.13251	2.14215	0.990368	31.6157			0.270924	0.541141	0.286883	0.654712	4.70106	2.976	1.57966		0.00374458	-0.983566	0	0	0	0	0	0	0
ACHN	plate5_I1	AZ 960	JAK	3	1	0	2.48105	1.4844	0.996654	40.1707	64	70	0.0473174	0.111369	0.12941	0.342778	1.07147	0.122835	8.7228	97	0.0241791	0.392037	0	0	0	0	0	0	0
ACHN	plate6_F17	AZ628	Raf	4	1	1	2.8373	1.59337	1.24393	43.8422	32	35	0.174101	0.27586	0.275583	0.467831	2.70956	0.145998	18.5588	75	0.827926	0.9824	1	1	0	2	0	1	0
ACHN	plate7_J1	AZD2014	mTOR	4	1	0	1.60563	0.937698	0.667931	41.5993	112	60	0.054363	0.0667741	0.0766909	0.0939787	0.119788	0.0082002	14.6079	81	-1.04429	0.62176	0	1	0	1	0	1	0
ACHN	plate7_B9	AZD4547	FGFR	3	1	0	2.68905	1.72039	0.968657	36.0223	69	104	0.140325	0.284153	0.165168	0.42351	2.37518	0.314419	7.55419	105	-0.0668233	-0.275005	0	0	0	0	0	0	0
ACHN	plate5_O9	AZD5438	CDK	2	0	0	2.39287	1.45877	0.934103	39.0369			0.01725	0.0212062	0.0145952	0.0236343	0.654085	0.246109	2.6577		-0.179136	0.209733	0	0	0	0	0	0	0
ACHN	plate1_E1	AZD6244 (Selumetinib)	MEK	5	1	0	2.5897	1.63674	0.952951	36.7978	75	98	0.343332	0.343332	0.370916	0.521427	2.99496	0.0832461	35.9771	50	-0.117874	-0.15031	0	0	1	1	0	1	0
ACHN	plate4_D9	AZD7762	Chk	0	0	0	0.872536	0.64542	0.227116	26.0294			0.0359414	0.0359414	0.0318189	0.0318189	0.0173435	0.00584536	2.96705		-2.4771	-1.88183	0	0	0	0	0	0	0
ACHN	plate4_G9	AZD8055	mTOR	4	1	2	1.24599	0.584837	0.661152	53.0624	114	6	0.0439764	0.0497049	0.0902622	0.0902622	0.0414895	0.003	13.8298	84	-1.06633	2.46499	0	1	0	1	0	1	0
ACHN	plate4_E17	AZD8330	MEK	8	1	0	1.69066	0.91238	0.778275	46.0339	101	23	0.179586	0.179586	0.298962	0.298962	0.139603	0.003	46.5342	41	-0.685632	1.33483	0	1	1	2	0	2	1
ACHN	plate4_K17	AZD8931	EGFR, HER2	6	1	0	2.07824	1.244	0.834238	40.1415	91	72	0.233168	0.264671	0.323194	0.411009	0.609156	0.0114483	53.2091	34	-0.503733	0.387348	0	0	1	1	0	1	0
ACHN	plate2_J17	Barasertib (AZD1152-HQPA)	Aurora Kinase	4	1	0	2.71442	1.82659	0.88783	32.7079	84	118	0.417449	0.417449	0.582719	0.593853	10	0.259743	38.4996	47	-0.329539	-0.807955	0	0	1	1	0	1	0
ACHN	plate7_C17	Baricitinib (LY3009104)	JAK	4	1	1	3.17117	1.78219	1.38898	43.8003	15	36	0.439652	0.439652	0.758027	0.811243	10	0.180992	55.251	32	1.29939	0.975665	1	1	1	3	1	2	1
ACHN	plate1_F1	BEZ235 (NVP-BEZ235)	mTOR, PI3K	2	0	0	1.85917	1.23155	0.627619	33.7581			0.0631188	0.0631188	0.0713999	0.0738224	0.222825	0.0347224	6.41732		-1.17532	-0.639085	0	0	0	0	0	0	0
ACHN	plate4_I17	BGJ398 (NVP-BGJ398)	FGFR	4	1	0	2.28016	1.29034	0.989821	43.4102	66	39	0.0494239	0.0819433	0.110946	0.134237	0.7468	0.026648	28.0246	58	0.00196904	0.912945	0	1	1	2	0	2	1
ACHN	plate2_I9	BI 2536	PLK	6	1	0	1.36677	0.778396	0.58837	43.0483	120	41	0.0391987	0.0423527	0.120632	0.191236	0.0498688	0.00447059	11.1549	90	-1.30289	0.854757	0	1	0	1	0	1	0
ACHN	plate5_D9	BI6727 (Volasertib)	PLK	2	0	0	1.86932	1.1319	0.737418	39.4486			0.00653074	0.0434792	0.0122448	0.189754	0.130321	0.0277667	4.69343		-0.818431	0.275923	0	0	0	0	0	0	0
ACHN	plate1_G1	BIBF1120 (Vargatef)	VEGFR, PDGFR, FGFR	2	0	1	2.77387	1.73404	1.03983	37.4866			0.230307	0.285077	0.25471	0.347827	2.06822	0.147244	14.0463		0.164521	-0.0395448	0	0	0	0	0	0	0
ACHN	plate4_O9	BIRB 796 (Doramapimod)	p38 MAPK	5	1	0	2.88469	1.77875	1.10594	38.3382	51	90	0.438957	0.484999	0.709206	0.709206	10	0.156893	63.7376	27	0.379397	0.0973836	1	0	1	2	0	1	0
ACHN	plate4_B9	BIX 02188	MEK	1	0	0	3.17376	1.93558	1.23819	39.0132			0.384594	0.523131	0.643977	0.865659	10	2.16503	4.61886		0.809251	0.205925	0	0	0	0	0	0	0
ACHN	plate4_C9	BIX 02189	MEK	3	1	1	2.80055	1.60963	1.19092	42.5246	40	46	0.0657037	0.265054	0.127235	0.44657	2.67259	0.63125	4.23381	122	0.655617	0.770534	1	1	0	2	0	1	0
ACHN	plate5_G9	BKM120 (NVP-BKM120)	PI3K	2	0	0	2.31312	1.4836	0.829515	35.8613			0.063166	0.0996696	0.0857546	0.14592	0.887303	0.205091	4.32638		-0.519086	-0.300895	0	0	0	0	0	0	0
ACHN	plate4_K9	BMS 777607	c-Met	7	1	0	3.05904	1.65533	1.40371	45.8873	12	24	0.246593	0.420107	0.443021	0.834086	8.82152	0.642285	13.7346	85	1.34726	1.31125	1	1	0	2	0	1	0
ACHN	plate5_D1	BMS 794833	c-Met, VEGFR	1	0	0	3.4987	2.2037	1.295	37.0137			0.395427	0.60965	0.649449	0.951301	10	5.53865	1.80549		0.993907	-0.115589	0	0	0	0	0	0	0
ACHN	plate4_D17	BMS-265246	CDK	3	1	0	1.93007	1.17985	0.750225	38.8703	103	85	0.135432	0.136542	0.198208	0.198208	0.266643	0.0149896	17.7885	77	-0.776807	0.182936	0	0	0	0	0	0	0
ACHN	plate1_F17	BMS-599626 (AC480)	EGFR, HER2	4	1	0	2.74517	1.83596	0.909205	33.1202	80	116	0.249044	0.331814	0.419263	0.541656	4.10097	0.230214	17.8137	76	-0.260062	-0.741654	0	0	0	0	0	0	0
ACHN	plate1_I1	Bosutinib (SKI-606)	Src	1	0	0	2.15609	1.45134	0.704748	32.6864			0.102511	0.114449	0.0885086	0.12816	0.429111	0.056831	7.55065		-0.924622	-0.811412	0	0	0	0	0	0	0
ACHN	plate2_H1	Brivanib (BMS-540215)	VEGFR	4	1	0	3.0414	1.80206	1.23934	40.7491	34	65	0.342783	0.46429	0.628463	0.737313	10	1.04313	9.58649	95	0.813007	0.485045	1	0	0	1	0	0	0
ACHN	plate2_G17	Brivanib alaninate (BMS-582664)	VEGFR	2	0	0	2.60643	1.88815	0.718282	27.5581			0.316158	0.449491	0.416906	0.699387	8.44988	1.05183	8.03347		-0.880633	-1.63602	0	0	0	0	0	0	0
ACHN	plate4_N9	BS-181 HCl	CDK	2	0	0	3.30173	1.93596	1.36577	41.3654			0.344116	0.504308	0.540033	0.927647	10	2.87167	3.4823		1.22395	0.584137	0	0	0	0	0	0	0
ACHN	plate3_K9	BX-795	PDK-1	2	0	0	2.83176	1.74241	1.08935	38.4689			0.155002	0.350736	0.216687	0.463604	2.93699	0.410686	7.15144		0.325463	0.118394	0	0	0	0	0	0	0
ACHN	plate3_L9	BX-912	PDK-1	1	0	0	3.07669	1.89709	1.1796	38.3399			0.168062	0.389995	0.2513	0.580157	4.20183	1.2812	3.27961		0.618811	0.0976542	0	0	0	0	0	0	0
ACHN	plate7_G9	BYL719	PI3K	8	1	2	2.82798	1.45346	1.37453	48.6045	17	14	0.242371	0.370647	0.39589	0.658511	8.55473	0.0116414	734.855	8	1.25241	1.74817	1	1	1	3	1	2	1
ACHN	plate5_O1	CAL-101 (GS-1101)	PI3K	3	1	0	3.17181	1.85573	1.31608	41.4929	23	61	0.340882	0.449582	0.639583	0.805948	10	0.505987	19.7634	71	1.06242	0.604653	1	1	0	2	0	1	0
ACHN	plate6_I1	CAY10505	PI3K	0	0	0	3.47416	2.28341	1.19075	34.2744			0.607485	0.607485	0.871313	0.871313	10	10	1		0.655055	-0.556063	0	0	0	0	0	0	0
ACHN	plate5_H17	CCT128930	Akt	2	0	0	3.37504	2.04339	1.33165	39.4558			0.165414	0.407083	0.287126	0.768712	5.91149	1.48348	3.98488		1.11303	0.277088	0	0	0	0	0	0	0
ACHN	plate4_K1	CCT129202	Aurora Kinase	4	1	0	2.57985	1.52593	1.05392	40.8521	55	63	0.145162	0.207595	0.179698	0.371259	1.86293	0.161944	11.5035	88	0.210327	0.50161	1	1	0	2	0	1	0
ACHN	plate6_D17	CCT137690	Aurora Kinase	3	1	0	2.36251	1.4969	0.865618	36.6397	86	100	0.010587	0.210646	0.00704315	0.259406	0.731875	0.140741	5.20015	115	-0.401737	-0.175731	0	0	0	0	0	0	0
ACHN	plate1_J1	Cediranib (AZD2171)	VEGFR, Flt	1	0	0	2.49725	1.61017	0.887075	35.5221			0.0557924	0.133852	0.0987316	0.213979	0.968542	0.2097	4.61871		-0.331994	-0.355433	0	0	0	0	0	0	0
ACHN	plate7_C9	CEP33779	JAK	7	1	5	2.64811	1.22706	1.42106	53.6629	10	5	0.0964788	0.217054	0.292591	0.292591	1.40477	0.00377697	371.931	10	1.40363	2.56154	1	1	1	3	1	2	1
ACHN	plate7_D1	CH5424802	ALK	3	1	0	3.00013	1.82129	1.17884	39.2929	42	82	0.246844	0.357016	0.365887	0.674551	5.46613	0.65885	8.29646	100	0.616338	0.250893	1	0	0	1	0	0	0
ACHN	plate6_J1	CHIR-124	Chk	1	0	0	1.15443	0.736865	0.417566	36.1707			0.0180343	0.0180343	0.0183696	0.0183696	0.0403371	0.0112316	3.5914		-1.85807	-0.251137	0	0	0	0	0	0	0
ACHN	plate6_E17	CHIR-98014	GSK-3	1	0	0	3.06427	1.88008	1.18419	38.6452			0.0280909	0.396378	0.0311415	0.753369	3.93177	1.83089	2.14746		0.63375	0.146742	0	0	0	0	0	0	0
ACHN	plate1_L1	CI-1033 (Canertinib)	EGFR, HER2	5	1	0	2.09138	1.30505	0.786327	37.5985	100	94	0.110112	0.239867	0.158157	0.378891	0.532357	0.0141473	37.6295	48	-0.659461	-0.0215633	0	0	1	1	0	1	0
ACHN	plate1_M1	CI-1040 (PD184352)	MEK	4	1	0	2.77879	1.8029	0.97589	35.1192	67	110	0.223525	0.405429	0.262939	0.575709	3.5117	0.341902	10.2711	92	-0.0433114	-0.420221	0	0	0	0	0	0	0
ACHN	plate4_F9	CP 673451	PDGFR	3	1	0	2.69673	1.7325	0.964233	35.7556	71	106	0.018921	0.426389	0.0175996	0.511901	2.48081	0.0853812	29.0557	57	-0.0812035	-0.317885	0	0	1	1	0	1	0
ACHN	plate3_C1	CP-724714	EGFR, HER2	2	0	1	3.38775	1.8842	1.50356	44.3821			0.386451	0.496342	0.609533	0.939816	10	3.03164	3.29855		1.6718	1.06922	0	0	0	0	0	0	0
ACHN	plate6_L9	Crenolanib (CP-868596)	PDGFR	0	0	0	2.98075	1.96079	1.01996	34.2181			0.0128092	0.4353	0.016871	0.463045	2.72847	1.92319	1.41872		0.099916	-0.565114	0	0	0	0	0	0	0
ACHN	plate1_J17	Crizotinib (PF-02341066)	c-Met, ALK	3	1	2	3.0735	1.81063	1.26287	41.0888	29	62	0.0735343	0.243041	0.224699	0.616762	4.02696	0.47502	8.47745	98	0.889461	0.539676	1	1	0	2	0	1	0
ACHN	plate5_H9	cx-4945 (Silmitasertib)	PKC	0	0	0	3.20247	2.01332	1.18915	37.1322			0.168792	0.533805	0.238147	0.840841	8.87439	3.23673	2.74178		0.649857	-0.0965366	0	0	0	0	0	0	0
ACHN	plate3_F1	CYC116	Aurora Kinase, VEGFR	4	1	1	2.45245	1.34578	1.10668	45.1253	50	26	0.0722459	0.130722	0.106611	0.22961	0.974779	0.137352	7.09692	107	0.381794	1.18873	1	1	0	2	0	1	0
ACHN	plate5_L1	Cyt387	JAK	0	0	0	2.81596	1.72435	1.09161	38.765			0.0606741	0.198733	0.0636764	0.249288	1.9751	0.796333	2.48025		0.332808	0.166007	0	0	0	0	0	0	0
ACHN	plate7_D9	Dabrafenib (GSK2118436)	Raf	1	0	0	2.19047	1.51359	0.676881	30.9012			0.113199	0.113199	0.114567	0.114567	0.380586	0.134489	2.82987		-1.0152	-1.09846	0	0	0	0	0	0	0
ACHN	plate6_I9	Dacomitinib (PF299804,PF-00299804)	EGFR	5	1	0	1.39831	0.908452	0.489856	35.0321	123	112	0.00206536	0.0648635	0.00433997	0.0844257	0.0507559	0.003	16.9186	78	-1.6231	-0.434235	0	0	0	0	0	0	0
ACHN	plate2_G9	Danusertib (PHA-739358)	Aurora Kinase, FGFR, Bcr-Abl, c-RET, Src	6	1	1	2.19248	1.37124	0.821247	37.4574	93	97	0.0932888	0.224241	0.175556	0.332956	1.30234	0.0181903	71.5953	25	-0.545957	-0.0442467	0	0	1	1	0	1	0
ACHN	plate8_C9	Danusertib (PHA-739358)_R2	c-RET	2	0	0	2.17563	1.42102	0.754609	34.6846			0.0842422	0.156328	0.14235	0.227797	0.602527	0.152932	3.93983		-0.762557	-0.490111	0	0	0	0	0	0	0
ACHN	plate1_N1	Dasatinib (BMS-354825)	Src, Bcr-Abl, c-Kit	0	0	0	1.52421	1.17788	0.34633	22.722			0.0701795	0.107347	0.0526884	0.10881	0.0785174	0.0262764	2.98814		-2.08961	-2.41365	0	0	0	0	0	0	0
ACHN	plate5_G17	DCC-2036 (Rebastinib)	Bcr-Abl	1	0	1	2.9211	1.71065	1.21045	41.4383			0.0458372	0.130135	0.0439446	0.214126	1.79451	0.499023	3.59604		0.7191	0.595859	0	0	0	0	0	0	0
ACHN	plate1_O1	Deforolimus (Ridaforolimus)	mTOR	8	1	0	1.97971	1.18075	0.798951	40.357	96	68	0.263291	0.263291	0.409372	0.44718	0.559212	0.00435673	128.356	14	-0.61843	0.422005	0	0	1	1	0	1	0
ACHN	plate7_M9	Desmethyl Erlotinib (CP-473420)	EGFR	6	1	2	2.12738	1.12638	1.001	47.0532	62	18	0.108398	0.217162	0.097025	0.290799	0.471579	0.0039363	119.803	15	0.0383109	1.49872	1	1	1	3	1	2	1
ACHN	plate7_F1	Dinaciclib (SCH727965)	CDK	0	0	0	0.783143	0.505754	0.277389	35.42			0.00901269	0.00901269	0.0109776	0.0109776	0.0169946	0.0039363	4.31741		-2.31369	-0.371857	0	0	0	0	0	0	0
ACHN	plate1_K1	Dovitinib (TKI-258)	FLT3	2	0	1	2.1795	1.38165	0.797848	36.607			0.139679	0.162271	0.115593	0.158299	0.510087	0.0447941	11.3874		-0.622012	-0.180997	0	0	0	0	0	0	0
ACHN	plate7_G1	Dovitinib Dilactic acid (TKI258 Dilactic acid)	FLT3	5	1	2	1.99898	0.98893	1.01005	50.5284	60	12	0.0981063	0.111668	0.107324	0.128174	0.302696	0.0116713	25.9351	61	0.0677349	2.05752	1	1	1	3	1	2	1
ACHN	plate3_B1	E7080 (Lenvatinib)	VEGFR	3	1	0	3.06303	1.95533	1.1077	36.1636	49	103	0.2467	0.470436	0.532055	0.740277	10	1.26068	7.93224	103	0.385122	-0.252283	1	0	0	1	0	0	0
ACHN	plate3_K1	ENMD-2076	Flt, Aurora Kinase, VEGFR	1	0	0	2.10134	1.31898	0.78236	37.2315			0.0393375	0.0831645	0.10864	0.155853	0.343656	0.0774314	4.43819		-0.672354	-0.0805691	0	0	0	0	0	0	0
ACHN	plate1_E17	Enzastaurin (LY317615)	PKC	0	0	0	3.29731	2.28394	1.01337	30.7332			0.565881	0.565881	0.862964	0.872114	10	10	1		0.0785008	-1.12548	0	0	0	0	0	0	0
ACHN	plate1_B9	Erlotinib HCl	EGFR	3	1	0	2.43258	1.72894	0.703639	28.9256	109	121	0.114156	0.219887	0.136652	0.362098	1.03671	0.205632	5.04158	116	-0.928228	-1.41613	0	0	0	0	0	0	0
ACHN	plate2_D17	Everolimus (RAD001)	mTOR	8	1	0	1.84577	1.05528	0.790489	42.8271	97	45	0.225358	0.225358	0.389677	0.462998	0.277908	0.003	92.6359	18	-0.645934	0.819185	0	1	1	2	0	2	1
ACHN	plate6_F1	Flavopiridol hydrochloride	CDK	1	0	0	1.27367	0.849025	0.424642	33.3401			0.0041207	0.00582571	0.00460922	0.00559413	0.0707135	0.0245129	2.88475		-1.83507	-0.70629	0	0	0	0	0	0	0
ACHN	plate2_J9	Foretinib (GSK1363089, XL880)	c-Met, VEGFR	4	1	1	2.59781	1.36031	1.2375	47.6362	35	16	0.00241776	0.038588	0.00485005	0.223321	1.14049	0.112294	10.1563	93	0.807003	1.59246	1	1	0	2	0	1	0
ACHN	plate7_E9	GDC-0068	Akt	8	1	2	2.85047	1.42984	1.42064	49.8386	11	13	0.247242	0.321887	0.52942	0.572993	9.24186	0.00650146	1421.5	4	1.40227	1.94661	1	1	1	3	1	2	1
ACHN	plate2_D9	GDC-0879	Raf	1	0	2	3.54098	2.11601	1.42497	40.2423			0.35416	0.537756	0.744702	0.922862	10	4.23376	2.36197		1.41636	0.403551	0	0	0	0	0	0	0
ACHN	plate1_H17	GDC-0941	PI3K	4	1	0	2.40941	1.54892	0.860489	35.7137	87	108	0.16273	0.176734	0.263633	0.297883	0.689604	0.0825763	8.35112	99	-0.418409	-0.324625	0	0	0	0	0	0	0
ACHN	plate6_N1	GDC-0980 (RG7422)	mTOR, PI3K	2	0	0	1.8935	1.1171	0.776396	41.0032			0.0521144	0.0538928	0.0739283	0.0803408	0.231161	0.025487	9.06975		-0.691741	0.525911	0	0	0	0	0	0	0
ACHN	plate1_C9	Gefitinib (Iressa)	EGFR	4	1	0	2.39856	1.55783	0.840731	35.0515	90	111	0.187438	0.287828	0.179153	0.502903	1.23659	0.085714	14.4269	82	-0.482628	-0.431107	0	0	0	0	0	0	0
ACHN	plate7_D17	Golvatinib (E7050)	c-Met	1	0	0	2.67334	1.63009	1.04325	39.0243			0.0563183	0.167436	0.0760744	0.210192	1.50755	0.367734	4.09958		0.175642	0.207701	0	0	0	0	0	0	0
ACHN	plate3_O9	GSK1059615	PI3K, mTOR	4	1	0	2.48249	1.44504	1.03746	41.7909	56	57	0.107655	0.212009	0.219164	0.385495	1.08711	0.100704	10.795	91	0.156801	0.652561	1	1	0	2	0	1	0
ACHN	plate6_O9	GSK1070916	Aurora Kinase	3	1	0	2.0802	1.33362	0.746578	35.8898	104	105	0.00393052	0.0664284	0.0251222	0.238875	0.386585	0.0737389	5.24262	114	-0.78866	-0.296319	0	0	0	0	0	0	0
ACHN	plate6_E1	GSK1120212 (Trametinib)	MEK	4	1	0	1.80648	1.20273	0.603744	33.4211	117	115	0.216072	0.223783	0.312279	0.318603	0.215422	0.00839512	25.6604	63	-1.25292	-0.693277	0	0	1	1	0	1	0
ACHN	plate6_C9	GSK1838705A	IGF-1, ALK	2	0	2	2.81584	1.62144	1.1944	42.4171			0.00219882	0.202215	0.00291929	0.560185	3.01779	0.433894	6.95514		0.666912	0.753248	0	0	0	0	0	0	0
ACHN	plate2_L1	GSK1904529A	IGF-1R	1	0	0	3.02782	1.96741	1.06041	35.0221			0.488342	0.488342	0.804379	0.807207	10	10	1		0.231394	-0.435832	0	0	0	0	0	0	0
ACHN	plate5_K17	GSK2126458	PI3K, mTOR	3	1	1	1.4595	0.821621	0.637884	43.7055	116	37	0.0716807	0.0716807	0.0976247	0.0976247	0.0630983	0.00821131	7.68432	104	-1.14196	0.960421	0	1	0	1	0	1	0
ACHN	plate4_L17	GSK461364	PLK	0	0	0	1.75491	1.22202	0.532883	30.3653			0.0896928	0.193604	0.172187	0.246182	0.0891408	0.0211831	4.20811		-1.48324	-1.18463	0	0	0	0	0	0	0
ACHN	plate2_L9	GSK690693	Akt	3	1	1	3.02637	1.80283	1.22354	40.4293	37	67	0.273994	0.386671	0.433563	0.739971	9.27557	0.455923	20.3446	68	0.761641	0.433616	1	0	0	1	0	0	0
ACHN	plate8_O1	HA14-1	Bcl-2	0	0	0	3.34777	2.16558	1.18218	35.3126			0.579081	0.579081	0.852259	0.852259	10	10	1		0.627212	-0.389129	0	0	0	0	0	0	0
ACHN	plate4_O1	Hesperadin	Aurora Kinase	2	0	0	1.63372	1.17512	0.458602	28.0711			0.00665647	0.183316	0.00748831	0.158037	0.110534	0.0147369	7.50055		-1.72468	-1.55353	0	0	0	0	0	0	0
ACHN	plate4_E1	HMN-214	PLK	5	1	3	2.1409	1.14685	0.994054	46.4316	65	21	0.101944	0.114699	0.126698	0.152821	0.261532	0.00538218	48.5923	38	0.015728	1.39876	0	1	1	2	0	2	1
ACHN	plate3_J9	IC-87114	0	2	0	0	3.17131	1.87029	1.30102	41.0247			0.442591	0.479531	0.812628	0.844475	10	0.309414	32.3192		1.01348	0.529366	0	0	0	0	0	0	0
ACHN	plate5_K9	Imatinib (Gleevec)	PDGFR	0	0	1	3.41039	2.05528	1.35511	39.7347			0.523408	0.532513	0.801695	0.917312	10	10	1		1.18929	0.321937	0	0	0	0	0	0	0
ACHN	plate1_D9	Imatinib Mesylate	PDGFR, c-Kit, Bcr-Abl	0	0	0	3.70828	2.47519	1.23309	33.2523			0.594943	0.594943	0.8549	0.985591	10	10	1		0.792675	-0.720411	0	0	0	0	0	0	0
ACHN	plate7_E17	IMD 0354	IKK	4	1	1	2.40264	1.28964	1.113	46.3239	48	22	0.00152504	0.00554109	0.00483783	0.0133276	0.942505	0.220394	4.27646	120	0.402334	1.38145	1	1	0	2	0	1	0
ACHN	plate7_L1	INCB28060	c-Met	1	0	0	3.21489	2.05228	1.16261	36.1634			0.496667	0.52816	0.841605	0.859948	10	9.07316	1.10215		0.563602	-0.252321	0	0	0	0	0	0	0
ACHN	plate5_I9	Indirubin	GSK-3	8	1	0	2.89941	1.65317	1.24624	42.9825	30	43	0.434899	0.440685	0.77767	0.779433	10	0.0622134	160.737	12	0.835429	0.844176	1	1	1	3	1	2	1
ACHN	plate7_F9	INK 128	mTOR	3	1	0	0.901215	0.554011	0.347204	38.5262	125	89	0.0338642	0.0481721	0.0484327	0.0707107	0.0151934	0.00302933	5.01544	118	-2.08677	0.127612	0	0	0	0	0	0	0
ACHN	plate8_I9	JNJ 26854165 (Serdemetan)	p53	0	0	0	1.5496	1.10335	0.446252	28.7979			0.00193423	0.0291339	0.00286123	0.0239389	0.135938	0.0694623	1.95701		-1.76483	-1.43667	0	0	0	0	0	0	0
ACHN	plate2_M9	JNJ-38877605	c-Met	3	1	1	3.24051	1.86586	1.37465	42.4208	16	47	0.499352	0.499352	0.792087	0.792087	10	10	1	125	1.25281	0.753848	1	1	0	2	0	1	0
ACHN	plate3_F9	JNJ-7706621	CDK, Aurora Kinase	4	1	2	2.84613	1.56395	1.28218	45.0498	26	27	0.00507966	0.33397	0.0118226	0.531282	2.39751	0.334266	7.17247	106	0.952229	1.17658	1	1	0	2	0	1	0
ACHN	plate3_D17	Ki8751	VEGFR, c-Kit, PDGFR	2	0	0	3.1319	1.89243	1.23947	39.5756			0.352424	0.372115	0.573566	0.589327	10	1.28082	7.8075		0.81341	0.296344	0	0	0	0	0	0	0
ACHN	plate4_I9	KRN 633	VEGFR, PDGFR	6	1	0	2.91573	1.75903	1.1567	39.671	44	77	0.420701	0.433054	0.741581	0.785819	10	0.131996	75.7597	23	0.544378	0.31169	1	0	1	2	0	1	0
ACHN	plate3_C9	Ku-0063794	mTOR	3	1	0	2.23224	1.33196	0.900279	40.3307	82	69	0.0839279	0.087782	0.140972	0.169377	0.59152	0.0507032	11.6663	87	-0.289074	0.417769	0	0	0	0	0	0	0
ACHN	plate2_K1	KU-55933	ATM	1	0	0	2.56862	1.85584	0.712776	27.7494			0.448654	0.448654	0.496259	0.496259	0.0705162	0.0199928	3.52708		-0.89853	-1.60526	0	0	0	0	0	0	0
ACHN	plate4_M9	KU-60019	ATM	2	0	0	3.15004	2.03783	1.11221	35.3079			0.381471	0.508658	0.547591	0.824062	10	4.11313	2.43124		0.39979	-0.389877	0	0	0	0	0	0	0
ACHN	plate4_G17	KW 2449	Flt, Bcr-Abl, Aurora Kinase	3	1	0	2.67149	1.63509	1.0364	38.7948	57	87	0.1591	0.296066	0.214963	0.452829	2.11788	0.0785294	26.9692	59	0.153362	0.170806	1	0	1	2	0	1	0
ACHN	plate6_B9	KX2-391	Src	0	0	0	1.65916	1.2271	0.432064	26.0411			0.100242	0.100242	0.112836	0.112836	0.0755383	0.043318	1.74381		-1.81094	-1.87995	0	0	0	0	0	0	0
ACHN	plate1_E9	Lapatinib Ditosylate (Tykerb)	EGFR, HER2	4	1	0	2.78408	1.70471	1.07937	38.7692	52	88	0.352456	0.352456	0.418953	0.619629	5.29336	0.176014	30.0735	56	0.293021	0.166692	1	0	1	2	0	1	0
ACHN	plate5_N9	LDN193189	TGF-beta/Smad	0	0	0	2.68255	1.76719	0.915363	34.1229			0.0010983	0.139822	0.00138905	0.181114	2.00958	0.999076	2.01144		-0.240049	-0.580429	0	0	0	0	0	0	0
ACHN	plate8_H1	Lenalidomide (Revlimid)	TNF-alpha	1	0	0	3.28687	2.05037	1.23649	37.6192			0.502683	0.502683	0.878136	0.878136	10	10	1		0.803747	-0.0182256	0	0	0	0	0	0	0
ACHN	plate1_B1	Linifanib (ABT-869)	PDGFR, VEGFR	0	0	0	3.3393	2.40394	0.93536	28.0107			0.244289	0.65418	0.279201	0.952032	7.46368	3.71294	2.01018		-0.175051	-1.56325	0	0	0	0	0	0	0
ACHN	plate2_J1	Linsitinib (OSI-906)	IGF-1R	1	0	0	3.05875	1.89231	1.16644	38.1345			0.361305	0.524153	0.495347	0.796803	10	2.97127	3.36556		0.576047	0.0646313	0	0	0	0	0	0	0
ACHN	plate4_J1	LY2228820	p38 MAPK	7	1	0	2.40685	1.4523	0.954549	39.6597	72	78	0.243836	0.302695	0.407138	0.514067	2.18727	0.024866	87.9622	19	-0.112679	0.309866	0	0	1	1	0	1	0
ACHN	plate5_E17	LY2603618 (IC-83)	Chk	1	0	0	1.81804	1.20635	0.61169	33.6455			0.0412393	0.0443886	0.0243308	0.0243308	0.161473	0.0369115	4.37461		-1.22709	-0.65719	0	0	0	0	0	0	0
ACHN	plate4_H17	LY2784544	JAK	1	0	1	2.78799	1.74685	1.04114	37.3438			0.0702008	0.341461	0.103241	0.409823	1.98118	0.43566	4.54754		0.168778	-0.0625125	0	0	0	0	0	0	0
ACHN	plate2_E9	LY294002	PI3K	5	1	2	2.90653	1.77062	1.13591	39.0814	46	83	0.361548	0.465135	0.722871	0.722871	10	0.125399	79.7454	22	0.476819	0.216879	1	0	1	2	0	1	0
ACHN	plate1_G17	Masitinib (AB1010)	c-Kit, PDGFR, FGFR, FAK	3	1	0	3.23452	1.96298	1.27154	39.3115	28	81	0.26335	0.471043	0.481871	0.846211	9.53892	0.460463	20.7159	67	0.917651	0.253888	1	0	0	1	0	0	0
ACHN	plate3_B17	MGCD-265	c-Met, VEGFR, Tie-2	1	0	0	3.43395	2.12807	1.30589	38.0287			0.439971	0.538081	0.759879	0.904452	10	2.83307	3.52974		1.0293	0.047615	0	0	0	0	0	0	0
ACHN	plate2_E1	MK-2206 dihydrochloride	Akt	6	1	0	2.13255	1.44672	0.685832	32.1602	111	119	0.202	0.332815	0.383347	0.512464	0.067164	0.0240677	2.79062	124	-0.986106	-0.896017	0	0	0	0	0	0	0
ACHN	plate7_I1	MK-2461	c-Met	6	1	4	2.60196	1.23081	1.37115	52.6968	18	8	0.121213	0.200311	0.216981	0.370957	1.72443	0.0108791	158.509	13	1.24142	2.40619	1	1	1	3	1	2	1
ACHN	plate7_H1	MK-5108 (VX-689)	Aurora Kinase	2	0	0	2.3527	1.50909	0.843613	35.8572			0.227088	0.271566	0.262258	0.300348	0.85434	0.0401253	21.2918		-0.473262	-0.301551	0	0	0	0	0	0	0
ACHN	plate2_N1	MLN8054	Aurora Kinase	1	0	0	2.48048	1.76756	0.712921	28.7412			0.218858	0.33002	0.246208	0.385503	1.83097	0.398203	4.59808		-0.898057	-1.44578	0	0	0	0	0	0	0
ACHN	plate2_E17	MLN8237 (Alisertib)	Aurora Kinase	2	0	0	1.81012	1.36973	0.440392	24.3294			0.160375	0.223492	0.194354	0.194354	0.207427	0.0250294	8.28735		-1.78388	-2.15518	0	0	0	0	0	0	0
ACHN	plate1_F9	Motesanib Diphosphate	VEGFR, PDGFR, c-Kit	1	0	0	3.40214	2.29933	1.10281	32.4152			0.51157	0.611438	0.817964	0.911377	10	10	1		0.369224	-0.855017	0	0	0	0	0	0	0
ACHN	plate5_J1	Mubritinib (TAK 165)	HER2	2	0	0	1.77916	1.26389	0.515273	28.9615			0.182625	0.182625	0.125182	0.125182	0.115817	0.031379	3.6909		-1.54049	-1.41036	0	0	0	0	0	0	0
ACHN	plate8_G1	Necrostatin-1	TNF-alpha	4	1	0	2.99307	1.92384	1.06923	35.7235	54	107	0.492017	0.507147	0.78995	0.78995	10	0.42826	23.3503	64	0.260073	-0.323054	1	0	0	1	0	0	0
ACHN	plate4_F17	Neratinib (HKI-272)	HER2, EGFR	5	1	0	1.48067	0.819513	0.661156	44.6526	113	29	0.0762237	0.0762237	0.116846	0.116846	0.0770519	0.00465993	16.535	79	-1.06631	1.11271	0	1	0	1	0	1	0
ACHN	plate1_G9	Nilotinib (AMN-107)	Bcr-Abl	2	0	0	3.31867	2.00319	1.31548	39.6387			0.460573	0.493729	0.796788	0.855368	10	2.88901	3.46139		1.06047	0.306497	0	0	0	0	0	0	0
ACHN	plate8_L1	NSC-207895 (XI-006)	p53, Mdm2	0	0	0	2.98178	2.06545	0.916329	30.7309			0.539485	0.539485	0.822394	0.822394	10	10	1		-0.236907	-1.12584	0	0	0	0	0	0	0
ACHN	plate5_J17	NU7441(KU-57788)	DNA-PK, PI3K	2	0	0	3.44154	2.08914	1.3524	39.2964			0.138551	0.480929	0.349768	0.781328	6.82317	1.79505	3.80109		1.18049	0.251463	0	0	0	0	0	0	0
ACHN	plate8_M1	Nutlin-3	Mdm2	0	0	0	2.82108	1.89408	0.927	32.8597			0.199711	0.533954	0.277764	0.772292	5.64271	2.00308	2.81701		-0.202223	-0.783538	0	0	0	0	0	0	0
ACHN	plate2_I1	NVP-ADW742	IGF-1R	3	1	0	2.37591	1.77352	0.602389	25.3541	118	125	0.146576	0.487196	0.275408	0.585902	3.34777	0.129122	25.9273	62	-1.25733	-1.99042	0	0	1	1	0	1	0
ACHN	plate6_H17	NVP-BGT226	PI3K	1	0	1	0.785369	0.452734	0.332635	42.354			0.00153484	0.00153484	0.00135336	0.00135336	0.0149056	0.00438126	3.40212		-2.13412	0.743106	0	0	0	0	0	0	0
ACHN	plate5_E1	NVP-BHG712	VEGFR, Src, Raf, Bcr-Abl	1	0	1	2.88592	1.79894	1.08699	37.6651			0.125923	0.253746	0.109299	0.313555	1.90417	0.510582	3.72941		0.317787	-0.0108547	0	0	0	0	0	0	0
ACHN	plate6_K1	NVP-BSK805	JAK	2	0	0	2.62351	1.64068	0.982822	37.4622			0.0138869	0.160107	0.0296004	0.270095	1.59637	0.37974	4.20385		-0.020781	-0.0434816	0	0	0	0	0	0	0
ACHN	plate7_C1	NVP-BVU972	c-Met	6	1	5	2.77807	1.2836	1.49446	53.7951	7	3	0.0103006	0.0103006	0.0166169	0.0166169	1.32248	0.0153515	86.1467	20	1.64224	2.5828	1	1	1	3	1	2	1
ACHN	plate7_J9	NVP-TAE226	FAK	4	1	2	2.43061	1.18547	1.24514	51.2274	31	10	0.0672893	0.115924	0.101993	0.281864	0.961784	0.0273563	35.1576	52	0.831842	2.16993	1	1	1	3	1	2	1
ACHN	plate8_K1	Obatoclax mesylate (GX15-070)	Bcl-2	2	0	0	1.40888	0.992433	0.416451	29.5589			0.0140042	0.0236685	0.0117614	0.0247496	0.0810711	0.0153838	5.26991		-1.86169	-1.3143	0	0	0	0	0	0	0
ACHN	plate3_C17	ON-01910	PLK	1	0	0	1.69587	1.17938	0.516494	30.456			0.0879842	0.0892758	0.101507	0.101507	0.122542	0.0279046	4.39145		-1.53652	-1.17006	0	0	0	0	0	0	0
ACHN	plate5_C17	OSI-027	mTOR	2	0	0	2.84757	1.67264	1.17494	41.261			0.0877419	0.199083	0.104688	0.341096	1.90613	0.321547	5.928		0.603658	0.567355	0	0	0	0	0	0	0
ACHN	plate5_F1	OSI-420 (Desmethyl Erlotinib)	EGFR	5	1	0	2.38389	1.35148	1.03241	43.3078	59	40	0.0775462	0.227679	0.101148	0.357626	0.826686	0.0231301	35.7407	51	0.140398	0.896479	1	1	1	3	1	2	1
ACHN	plate3_B9	OSI-930	c-Kit, VEGFR	0	0	0	3.24837	2.07252	1.17586	36.1984			0.128539	0.535139	0.1753	0.815846	5.41896	2.35263	2.30337		0.606657	-0.246694	0	0	0	0	0	0	0
ACHN	plate2_F9	OSU-03012	PDK-1	3	1	0	3.11149	1.8101	1.30139	41.8252	24	55	0.0394371	0.506868	0.0446869	0.8204	4.5131	0.728857	6.19202	111	1.01467	0.658078	1	1	0	2	0	1	0
ACHN	plate8_B9	PAC-1	Caspase	2	0	0	2.2251	1.49122	0.733879	32.9819			0.0168195	0.0591661	0.0162049	0.0906272	0.739929	0.174254	4.24627		-0.829937	-0.7639	0	0	0	0	0	0	0
ACHN	plate5_E9	Palomid 529	PI3K	0	0	0	3.49617	2.09781	1.39836	39.9969			0.539241	0.539241	0.892859	0.9601	10	10	1		1.32986	0.364092	0	0	0	0	0	0	0
ACHN	plate1_H9	Pazopanib HCl	VEGFR, PDGFR, c-Kit	1	0	0	3.21364	2.12899	1.08465	33.7515			0.174559	0.439305	0.224186	0.762251	5.25674	1.34246	3.91576		0.310205	-0.640139	0	0	0	0	0	0	0
ACHN	plate6_G1	PCI-32765 (Ibrutinib)	Src	4	1	0	2.52562	1.60522	0.920408	36.4428	78	102	0.295263	0.376592	0.394012	0.577584	3.93196	0.0813947	48.3073	39	-0.22365	-0.207394	0	0	1	1	0	1	0
ACHN	plate2_N9	PD 0332991 (Palbociclib) HCl	CDK	3	1	0	2.04077	1.32305	0.717724	35.1693	107	109	0.0922682	0.184808	0.13566	0.286522	0.359865	0.0190416	18.8989	73	-0.882445	-0.412172	0	0	0	0	0	0	0
ACHN	plate1_I9	PD0325901	MEK	5	1	0	2.15118	1.36291	0.788279	36.644	99	99	0.29968	0.29968	0.35854	0.362638	0.856851	0.0135225	63.3647	28	-0.653116	-0.175046	0	0	1	1	0	1	0
ACHN	plate2_F1	PD153035 HCl	EGFR	7	1	0	2.07464	1.18408	0.890552	42.9257	83	44	0.181014	0.267928	0.267863	0.451887	0.581766	0.0057746	100.746	17	-0.320691	0.835034	0	1	1	2	0	2	1
ACHN	plate3_G9	PD173074	FGFR	5	1	1	2.19955	1.27869	0.920864	41.866	77	54	0.0420321	0.120158	0.0868039	0.227652	0.778599	0.0197691	39.3848	45	-0.222166	0.664639	0	1	1	2	0	2	1
ACHN	plate4_L9	PD318088	MEK	5	1	0	2.42146	1.45207	0.969382	40.033	68	74	0.279411	0.295352	0.372396	0.464751	1.9884	0.0264604	75.1462	24	-0.064467	0.369899	0	0	1	1	0	1	0
ACHN	plate3_H1	PD98059	MEK	1	0	1	3.35183	2.00713	1.3447	40.1185			0.510966	0.510966	0.860642	0.877702	10	10	1		1.15547	0.383647	0	0	0	0	0	0	0
ACHN	plate3_F17	Pelitinib (EKB-569)	EGFR	3	1	0	1.40527	0.844656	0.560615	39.8938	121	76	0.00231907	0.100009	0.00498425	0.102471	0.0629027	0.007209	8.72557	96	-1.3931	0.34751	0	0	0	0	0	0	0
ACHN	plate6_D1	PF-00562271	FAK	3	1	1	2.85522	1.65927	1.19595	41.8865	39	53	0.0114412	0.3234	0.0137568	0.47926	2.58835	0.0966095	26.7919	60	0.671968	0.667933	1	1	1	3	1	2	1
ACHN	plate6_G9	PF-03814735	Aurora Kinase	3	1	0	1.49981	1.17273	0.32708	21.808	126	126	0.0109207	0.192265	0.0111989	0.167402	0.080633	0.0240785	3.34875	123	-2.15218	-2.56061	0	0	0	0	0	0	0
ACHN	plate2_M1	PF-04217903	c-Met	4	1	0	2.47801	1.76914	0.708878	28.6067	108	123	0.448093	0.448093	0.541783	0.541783	10	0.184844	54.0996	33	-0.9112	-1.46741	0	0	1	1	0	1	0
ACHN	plate6_C17	PF-04691502	mTOR, PI3K, Akt	3	1	0	1.79349	1.00343	0.790061	44.0516	98	33	0.0415173	0.0415173	0.0669631	0.0738149	0.179443	0.0153703	11.6746	86	-0.647324	1.01608	0	1	0	1	0	1	0
ACHN	plate5_F17	PF-05212384 (PKI-587)	mTOR, PI3K	2	0	1	2.65865	1.62112	1.03754	39.0249			0.124978	0.198367	0.166613	0.279688	0.989843	0.164575	6.01455		0.157063	0.207801	0	0	0	0	0	0	0
ACHN	plate6_H9	PH-797804	p38 MAPK	6	1	0	2.53155	1.67681	0.85474	33.7636	88	114	0.345642	0.428056	0.463966	0.599054	4.72087	0.0906253	52.0922	36	-0.437093	-0.638202	0	0	1	1	0	1	0
ACHN	plate1_K17	PHA-665752	c-Met	1	0	1	3.17516	1.92824	1.24692	39.271			0.0011933	0.315657	0.00232701	0.809891	3.83118	1.0627	3.60515		0.837622	0.247372	0	0	0	0	0	0	0
ACHN	plate3_J17	PHA-680632	Aurora Kinase	3	1	0	2.8482	1.8808	0.9674	33.9653	70	113	0.128572	0.361473	0.232529	0.557743	3.38753	0.565965	5.9854	113	-0.0709101	-0.605762	0	0	0	0	0	0	0
ACHN	plate6_B17	PHA-767491	CDK	2	0	0	2.69729	1.71635	0.980935	36.3674			0.0121653	0.181311	0.0193368	0.319857	1.67247	0.578444	2.89133		-0.0269151	-0.219511	0	0	0	0	0	0	0
ACHN	plate4_G1	PHA-793887	CDK	3	1	1	1.91741	1.10564	0.811772	42.3369	94	49	0.0258318	0.101257	0.032364	0.154229	0.276311	0.0188737	14.64	80	-0.576755	0.740351	0	1	0	1	0	1	0
ACHN	plate6_I17	PHA-848125	CDK	2	0	0	1.52981	1.02614	0.503672	32.9237			0.012292	0.0330958	0.0129455	0.0448133	0.0952762	0.0220362	4.32362		-1.57819	-0.773244	0	0	0	0	0	0	0
ACHN	plate5_L9	Phenformin hydrochloride	AMPK	1	0	0	3.52868	2.0813	1.44738	41.0175			0.356573	0.569375	0.682167	0.892224	10	3.14153	3.18316		1.48919	0.528204	0	0	0	0	0	0	0
ACHN	plate4_H9	PHT-427	Akt	3	1	0	3.08345	1.86513	1.21832	39.5117	38	79	0.470343	0.470343	0.823696	0.823696	10	10	1	126	0.744681	0.28607	1	0	0	1	0	0	0
ACHN	plate1_J9	PI-103	DNA-PK, PI3K, mTOR	2	0	0	2.0752	1.20386	0.87134	41.9883			0.0521674	0.0739846	0.118977	0.118977	0.285553	0.0314127	9.09037		-0.38314	0.684298	0	0	0	0	0	0	0
ACHN	plate7_H17	Piceatannol	Syk	3	1	3	3.27751	1.77827	1.49924	45.7432	6	25	0.167486	0.171229	0.670159	0.784244	10	0.475343	21.0374	66	1.65776	1.28808	1	1	0	2	0	1	0
ACHN	plate8_J9	Pifithrin-α	p53	1	0	0	3.1385	2.02542	1.11308	35.4654			0.391024	0.550409	0.742848	0.82549	10	3.77684	2.64772		0.40261	-0.364551	0	0	0	0	0	0	0
ACHN	plate5_H1	PIK-293	PI3K	0	0	1	3.53158	2.16508	1.3665	38.6939			0.539438	0.572084	0.927691	0.939667	10	2.53551	3.94398		1.22633	0.154569	0	0	0	0	0	0	0
ACHN	plate5_B9	PIK-294	PI3K	2	0	0	3.28253	2.08749	1.19503	36.4059			0.359691	0.507835	0.560859	0.775698	10	1.2751	7.8425		0.668985	-0.213318	0	0	0	0	0	0	0
ACHN	plate3_M1	PIK-75	PI3K, DNA-PK	1	0	0	1.006	0.570772	0.435225	43.2631			0.00364366	0.00364366	0.00398415	0.00574407	0.0301498	0.00783107	3.85002		-1.80067	0.88928	0	0	0	0	0	0	0
ACHN	plate3_L1	PIK-90	PI3K	4	1	2	3.09731	1.70462	1.39269	44.9646	14	28	0.234531	0.326687	0.655109	0.685411	10	0.119728	83.5226	21	1.31144	1.16288	1	1	1	3	1	2	1
ACHN	plate4_H1	PIK-93	PI3K, VEGFR	2	0	1	3.13707	1.74889	1.38817	44.2507			0.187911	0.385486	0.408305	0.737553	7.4632	0.975773	7.6485		1.29676	1.04809	0	0	0	0	0	0	0
ACHN	plate6_N9	PKI-402	PI3K	1	0	0	1.88604	1.2456	0.640443	33.957			0.0465456	0.0545801	0.0633423	0.0719195	0.223946	0.0827967	2.70477		-1.13364	-0.607095	0	0	0	0	0	0	0
ACHN	plate2_K17	PLX-4720	Raf	1	0	0	2.56517	1.93233	0.632839	24.6705			0.127455	0.431399	0.196512	0.557322	2.46282	1.06548	2.31146		-1.15835	-2.10034	0	0	0	0	0	0	0
ACHN	plate8_I1	Pomalidomide	TNF-alpha	0	0	0	3.14256	2.15015	0.992417	31.5799			0.542427	0.542427	0.849667	0.849667	10	10	1		0.0104068	-0.989334	0	0	0	0	0	0	0
ACHN	plate4_I1	Ponatinib (AP24534)	Bcr-Abl, VEGFR, FGFR, PDGFR, Flt	2	0	1	2.15267	1.13223	1.02044	47.4037			0.015856	0.0386227	0.0167143	0.0448018	0.326638	0.0687738	4.74946		0.101506	1.55508	0	0	0	0	0	0	0
ACHN	plate5_B17	PP-121	DNA-PK, mTOR, PDGF	2	0	0	2.23132	1.40501	0.826308	37.0322			0.0125812	0.0304847	0.0161635	0.0426288	0.455269	0.131829	3.45349		-0.529509	-0.112618	0	0	0	0	0	0	0
ACHN	plate5_K1	PP242	mTOR	2	0	1	2.07052	1.18602	0.884499	42.7186			0.0313507	0.0564108	0.0499529	0.0719782	0.34832	0.0244941	14.2206		-0.340368	0.801738	0	0	0	0	0	0	0
ACHN	plate5_J9	Quercetin (Sophoretin)	PI3K, PKC, Src, Sirtuin	0	0	0	3.48446	2.14213	1.34233	38.5232			0.559821	0.559821	0.899263	0.899263	10	10	1		1.14774	0.127136	0	0	0	0	0	0	0
ACHN	plate4_N1	Quizartinib (AC220)	Flt	1	0	0	2.72275	1.89363	0.82912	30.4516			0.314973	0.354203	0.38062	0.38062	3.47889	2.02173	1.72075		-0.520368	-1.17075	0	0	0	0	0	0	0
ACHN	plate5_B1	R406	Syk, Flt	4	1	2	2.93744	1.71331	1.22412	41.6732	36	59	0.0816717	0.269666	0.451189	0.455165	5.85007	0.173112	33.7936	53	0.763532	0.633633	1	1	1	3	1	2	1
ACHN	plate4_E9	R406(free base)	Syk	8	1	4	2.34639	1.10676	1.23962	52.8311	33	7	0.0361466	0.128994	0.306479	0.35558	1.41604	0.0319639	44.3013	44	0.813907	2.42779	1	1	1	3	1	2	1
ACHN	plate5_D17	R788 (Fostamatinib)	Syk	3	1	1	2.7342	1.44725	1.28695	47.0686	25	17	0.039956	0.0536474	0.0584298	0.346477	1.21869	0.18295	6.66137	109	0.967743	1.50119	1	1	0	2	0	1	0
ACHN	plate5_G1	R935788 (Fostamatinib disodium, R788 disodium)	Syk	3	1	1	2.42021	1.47913	0.941084	38.8843	76	84	0.0433218	0.0910486	0.0692815	0.424846	0.973305	0.0686782	14.172	83	-0.156445	0.185196	0	0	0	0	0	0	0
ACHN	plate5_C1	Raf265 derivative	VEGFR, Raf	0	0	0	3.47039	2.21037	1.26002	36.3078			0.137429	0.573769	0.141594	0.981429	8.48263	3.29913	2.57117		0.880228	-0.229094	0	0	0	0	0	0	0
ACHN	plate1_K9	Rapamycin (Sirolimus)	mTOR	7	1	1	1.77139	1.03134	0.740043	41.7776	105	58	0.246612	0.246612	0.380474	0.410541	0.170667	0.003	56.8889	30	-0.809899	0.650425	0	1	1	2	0	2	1
ACHN	plate3_I1	Regorafenib (BAY 73-4506)	c-Kit, Raf, VEGFR	1	0	0	3.38196	2.04745	1.3345	39.4595			0.153108	0.539492	0.389535	0.85281	7.85004	3.32213	2.36295		1.12231	0.277683	0	0	0	0	0	0	0
ACHN	plate8_D9	RITA (NSC 652287)	p53	2	0	0	1.76235	1.19956	0.562796	31.9344			0.0471443	0.0515427	0.0233537	0.0602158	0.180019	0.0695581	2.58804		-1.38602	-0.932328	0	0	0	0	0	0	0
ACHN	plate2_L17	Roscovitine (Seliciclib, CYC202)	CDK	0	0	0	3.24673	2.14898	1.09775	33.811			0.26569	0.611719	0.359725	0.848901	7.51651	3.63142	2.06985		0.35278	-0.630578	0	0	0	0	0	0	0
ACHN	plate3_E17	Ruxolitinib (INCB018424)	JAK	1	0	0	3.14388	1.97444	1.16944	37.1973			0.504108	0.534747	0.778602	0.877335	10	10	1		0.585795	-0.0860631	0	0	0	0	0	0	0
ACHN	plate7_O9	SAR131675	VEGFR	3	1	3	3.52217	1.87208	1.6501	46.8488	4	19	0.431989	0.431989	0.908696	0.927137	10	0.00472808	2115.02	2	2.1481	1.46586	1	1	1	3	1	2	1
ACHN	plate1_D1	Saracatinib (AZD0530)	Src, Bcr-Abl	0	0	0	2.4572	1.79411	0.663087	26.9854			0.191509	0.297672	0.220164	0.330725	1.03243	0.366316	2.81841		-1.06004	-1.7281	0	0	0	0	0	0	0
ACHN	plate2_D1	SB 202190	p38 MAPK	4	1	0	2.90875	1.74147	1.16728	40.1299	43	73	0.278536	0.418461	0.472744	0.678445	9.96964	0.449423	22.1832	65	0.578771	0.385482	1	0	0	1	0	0	0
ACHN	plate2_C1	SB 203580	p38 MAPK	2	0	0	2.50632	1.81813	0.688194	27.4583			0.433662	0.433662	0.576807	0.576807	0.142039	0.0157077	9.04266		-0.978428	-1.65206	0	0	0	0	0	0	0
ACHN	plate2_B1	SB 216763	GSK-3	0	0	0	3.26078	2.19613	1.06465	32.6501			0.548318	0.548318	0.821184	0.890576	10	10	1		0.245179	-0.817243	0	0	0	0	0	0	0
ACHN	plate6_K9	SB 415286	GSK-3	1	0	0	3.39445	2.0172	1.37725	40.5735			0.506039	0.506039	0.879161	0.879161	10	10	1		1.26124	0.456809	0	0	0	0	0	0	0
ACHN	plate1_I17	SB 431542	TGF-beta/Smad	2	0	0	3.21335	2.08483	1.12852	35.1197			0.316846	0.414471	0.564423	0.740136	10	0.774459	12.9122		0.45278	-0.420144	0	0	0	0	0	0	0
ACHN	plate4_D1	SB 525334	TGF-beta/Smad	0	0	0	3.38007	2.05644	1.32363	39.1599			0.559157	0.559157	0.869987	0.886105	10	10	1		1.08697	0.229504	0	0	0	0	0	0	0
ACHN	plate5_M1	SB590885	Raf	0	0	2	3.51161	2.29073	1.22088	34.7669			0.0859468	0.535151	0.16733	0.994439	8.60684	2.48395	3.46498		0.752986	-0.476876	0	0	0	0	0	0	0
ACHN	plate7_B17	Semaxanib (SU5416)	VEGFR	1	0	0	2.91957	1.99314	0.926429	31.7317			0.472421	0.559478	0.760073	0.760073	10	10	1		-0.204079	-0.964927	0	0	0	0	0	0	0
ACHN	plate2_K9	SGX-523	c-Met	4	1	1	3.23051	1.86651	1.36401	42.2226	19	50	0.451787	0.451787	0.7247	0.7247	10	0.0259895	384.771	9	1.2182	0.721979	1	1	1	3	1	2	1
ACHN	plate2_I17	SNS-032 (BMS-387032)	CDK	1	0	0	1.76403	1.25706	0.506969	28.7392			0.00386507	0.00386507	0.00526748	0.00651691	0.258402	0.156889	1.64704		-1.56748	-1.4461	0	0	0	0	0	0	0
ACHN	plate2_M17	SNS-314	Aurora Kinase	0	0	0	1.76555	1.47594	0.289611	16.4035			0.144396	0.180814	0.169567	0.218996	0.168489	0.0617739	2.72751		-2.27397	-3.42965	0	0	0	0	0	0	0
ACHN	plate1_L9	Sorafenib (Nexavar)	VEGFR, PDGFR, Raf	0	0	0	3.46443	2.33233	1.1321	32.6777			0.0614842	0.668063	0.0795626	0.976372	8.05402	3.16748	2.54272		0.464414	-0.812805	0	0	0	0	0	0	0
ACHN	plate7_N1	Sotrastaurin (AEB071)	PKC	0	0	0	3.1964	2.03967	1.15673	36.1886			0.535946	0.535946	0.742734	0.851828	10	10	1		0.544498	-0.248262	0	0	0	0	0	0	0
ACHN	plate3_L17	SP600125	JNK	1	0	0	3.43762	2.22041	1.2172	35.4084			0.261382	0.543912	0.421285	0.903081	8.88971	6.75423	1.31617		0.741045	-0.373722	0	0	0	0	0	0	0
ACHN	plate3_H17	Staurosporine	PKC	1	0	0	0.526417	0.372101	0.154316	29.3144			0.00268219	0.00268219	0.00377309	0.00432834	0.00533426	0.00359719	1.4829		-2.71372	-1.35361	0	0	0	0	0	0	0
ACHN	plate2_G1	SU11274	c-Met	1	0	0	2.0629	1.61786	0.445044	21.5737			0.209245	0.365505	0.247001	0.391304	0.0547439	0.0219579	2.49313		-1.76875	-2.59829	0	0	0	0	0	0	0
ACHN	plate1_M9	Sunitinib Malate (Sutent)	VEGFR, PDGFR, c-Kit, Flt	0	0	0	2.32854	1.58468	0.743864	31.9455			0.076916	0.170052	0.064103	0.169776	0.649899	0.281024	2.31261		-0.797482	-0.930542	0	0	0	0	0	0	0
ACHN	plate2_H9	TAE684 (NVP-TAE684)	ALK	6	1	5	2.65387	1.15134	1.50253	56.6164	5	1	0.0285949	0.0383412	0.236863	0.336366	1.83773	0.0373363	49.2211	37	1.66844	3.03645	1	1	1	3	1	2	1
ACHN	plate7_K1	TAK-285	EGFR	7	1	4	2.77541	1.28275	1.49266	53.7815	8	4	0.172119	0.279104	0.420743	0.519055	4.12299	0.0127445	323.512	11	1.63637	2.58061	1	1	1	3	1	2	1
ACHN	plate5_M9	TAK-733	MEK	5	1	0	1.80023	1.21078	0.589444	32.7428	119	117	0.22225	0.267631	0.290581	0.316773	0.209172	0.003	69.724	26	-1.2994	-0.802345	0	0	1	1	0	1	0
ACHN	plate6_D9	TAK-901	Aurora Kinase	1	0	0	2.33042	1.50361	0.82681	35.4789			0.0236699	0.127378	0.0394282	0.207606	0.707872	0.234507	3.01856		-0.527878	-0.362377	0	0	0	0	0	0	0
ACHN	plate1_N9	Tandutinib (MLN518)	Flt	1	0	0	3.50088	2.15403	1.34685	38.4717			0.386926	0.549008	0.767264	0.975256	10	3.26706	3.06086		1.16244	0.118852	0	0	0	0	0	0	0
ACHN	plate5_C9	Telatinib (BAY 57-9352)	VEGFR, PDGFR, c-Kit	0	0	0	3.42453	2.22307	1.20145	35.0838			0.473804	0.569116	0.496776	0.939847	9.99033	7.49858	1.3323		0.689852	-0.425912	0	0	0	0	0	0	0
ACHN	plate1_O9	Temsirolimus (Torisel)	mTOR	6	1	0	2.02898	1.267	0.761977	37.5547	102	95	0.296321	0.296321	0.406624	0.406624	0.385721	0.00324881	118.727	16	-0.738606	-0.0286004	0	0	1	1	0	1	0
ACHN	plate8_D1	Tenovin-1	Mdm2	3	1	0	2.75393	1.95204	0.801893	29.1181	95	120	0.384674	0.476027	0.51493	0.619191	9.84043	1.19628	8.22584	101	-0.608866	-1.38518	0	0	0	0	0	0	0
ACHN	plate7_G17	TG 100713	PI3K	4	1	1	3.01749	1.6718	1.34569	44.5963	20	30	0.159705	0.334708	0.350079	0.668361	5.78711	0.285388	20.278	69	1.15867	1.10367	1	1	0	2	0	1	0
ACHN	plate3_N9	TG100-115	PI3K	1	0	0	3.33016	2.03812	1.29204	38.7981			0.368245	0.534013	0.68493	0.896013	10	2.72632	3.66795		0.984281	0.171328	0	0	0	0	0	0	0
ACHN	plate6_M1	TG101209	Flt, JAK, c-RET	2	0	0	2.10463	1.24809	0.856549	40.6982			0.00193857	0.00371697	0.00240558	0.121296	0.394459	0.0799179	4.9358		-0.431215	0.476865	0	0	0	0	0	0	0
ACHN	plate8_N1	TG101209_R2	c-RET	1	0	0	1.81544	1.24104	0.5744	31.6397			0.00320765	0.00327305	0.00430051	0.0425195	0.246824	0.106048	2.32748		-1.3483	-0.979719	0	0	0	0	0	0	0
ACHN	plate6_M9	TG101348 (SAR302503)	JAK	3	1	1	2.24566	1.24741	0.998242	44.4521	63	31	0.00237566	0.00441766	0.00347197	0.0886877	0.661631	0.135669	4.8768	119	0.0293406	1.08048	1	1	0	2	0	1	0
ACHN	plate3_D1	TGX-221	PI3K	4	1	0	3.14563	1.82349	1.32213	42.0308	22	52	0.423572	0.455961	0.736257	0.80604	10	0.212945	46.9604	40	1.0821	0.691145	1	1	1	3	1	2	1
ACHN	plate8_C1	Thalidomide	TNF-alpha	0	0	0	3.18291	2.17088	1.01203	31.7959			0.554986	0.554986	0.801724	0.801724	10	10	1		0.0741678	-0.954602	0	0	0	0	0	0	0
ACHN	plate3_K17	Thiazovivin	ROCK	2	0	0	3.15013	2.12397	1.02616	32.5752			0.225172	0.477241	0.369361	0.818119	7.21832	2.07453	3.47949		0.120083	-0.829289	0	0	0	0	0	0	0
ACHN	plate7_K9	Tideglusib	GSK-3	5	1	3	3.19286	1.79195	1.40091	43.8764	13	34	0.356512	0.356512	0.821575	0.821575	10	0.003	3333.33	1	1.33817	0.987908	1	1	1	3	1	2	1
ACHN	plate4_B17	Tie2 kinase inhibitor	Tie-2	0	0	0	3.07896	2.02689	1.05208	34.1699			0.521489	0.554539	0.761697	0.833584	10	10	1		0.204323	-0.572872	0	0	0	0	0	0	0
ACHN	plate3_N1	Tivozanib (AV-951)	VEGFR, c-Kit, PDGFR	2	0	1	3.20697	1.95456	1.25241	39.0527			0.0982137	0.410339	0.352154	0.815466	6.95422	1.62894	4.26917		0.855472	0.212264	0	0	0	0	0	0	0
ACHN	plate7_M1	Tofacitinib (CP-690550, Tasocitinib)	JAK	7	1	5	3.29554	1.61627	1.67927	50.9558	3	11	0.36251	0.36251	0.892623	0.892623	10	0.0108328	923.119	5	2.24292	2.12625	1	1	1	3	1	2	1
ACHN	plate7_I17	Tofacitinib citrate (CP-690550 citrate)	JAK	5	1	3	3.17919	1.70292	1.47627	46.4354	9	20	0.304467	0.348884	0.770847	0.787772	10	0.170235	58.7423	29	1.58311	1.39939	1	1	1	3	1	2	1
ACHN	plate7_N9	Torin 1	mTOR	2	0	0	1.12634	0.721758	0.404585	35.9202			0.048418	0.0550011	0.0431778	0.0449258	0.0330901	0.00488438	6.77467		-1.90026	-0.291416	0	0	0	0	0	0	0
ACHN	plate7_I9	Torin 2	mTOR	2	0	1	0.678303	0.382168	0.296135	43.6582			0.0329977	0.0372889	0.044157	0.0449693	0.00967278	0.003	3.22426		-2.25276	0.952822	0	0	0	0	0	0	0
ACHN	plate7_L9	TPCA-1	IKK	1	0	0	2.57469	1.70243	0.872258	33.8781			0.183684	0.201941	0.200639	0.235335	1.293	0.346448	3.73215		-0.380156	-0.61978	0	0	0	0	0	0	0
ACHN	plate2_O9	Triciribine (Triciribine phosphate)	Akt	6	1	0	1.94024	1.20834	0.731906	37.7224	106	93	0.217574	0.217574	0.380161	0.415739	0.427463	0.00951019	44.9479	42	-0.83635	-0.00163415	0	0	1	1	0	1	0
ACHN	plate4_B1	TSU-68	VEGFR, PDGFR , FGFR	1	0	0	3.11696	1.94294	1.17402	37.6654			0.511951	0.511951	0.752223	0.752223	10	10	1		0.600667	-0.0107985	0	0	0	0	0	0	0
ACHN	plate8_E9	TW-37	Bcl-2	4	1	0	2.48437	1.57607	0.908299	36.5605	81	101	0.0767015	0.258977	0.0988814	0.430207	1.46321	0.343985	4.2537	121	-0.263007	-0.188466	0	0	0	0	0	0	0
ACHN	plate4_C17	TWS119	GSK-3	2	0	0	2.77376	1.61736	1.15639	41.6905			0.126098	0.227743	0.152612	0.48032	2.80096	0.287266	9.7504		0.543389	0.636423	0	0	0	0	0	0	0
ACHN	plate7_H9	Tyrphostin AG 879 (AG 879)	HER2	0	0	0	3.12058	2.11421	1.00637	32.2496			0.555874	0.565036	0.780149	0.822069	10	10	1		0.0557716	-0.881645	0	0	0	0	0	0	0
ACHN	plate2_B9	U0126-EtOH	MEK	3	1	1	3.16821	1.84338	1.32483	41.8163	21	56	0.352705	0.441894	0.645807	0.741417	10	0.530282	18.8579	74	1.09087	0.656653	1	1	0	2	0	1	0
ACHN	plate1_B17	Vandetanib (Zactima)	VEGFR	2	0	0	2.59796	1.81708	0.780876	30.0573			0.0848548	0.248472	0.132712	0.372061	1.57131	0.30524	5.14778		-0.67718	-1.23416	0	0	0	0	0	0	0
ACHN	plate2_O1	Vatalanib dihydrochloride (PTK787)	VEGFR, c-Kit, Flt	2	0	0	2.59225	1.91022	0.682023	26.3101			0.47448	0.47448	0.587067	0.587067	10	0.0323639	308.986		-0.998487	-1.83669	0	0	0	0	0	0	0
ACHN	plate3_I9	Vemurafenib (PLX4032)	Raf	1	0	0	3.07707	2.04576	1.03131	33.5159			0.402721	0.535242	0.634049	0.809822	10	5.75671	1.7371		0.136817	-0.678028	0	0	0	0	0	0	0
ACHN	plate1_C17	VX-680 (MK-0457, Tozasertib)	Aurora Kinase	1	0	0	2.34642	1.67871	0.667719	28.4569			0.139386	0.216546	0.213937	0.285317	0.725089	0.144613	5.01399		-1.04498	-1.4915	0	0	0	0	0	0	0
ACHN	plate7_J17	VX-702	p38 MAPK	3	1	0	3.02538	1.87365	1.15174	38.0691	45	91	0.408905	0.496055	0.655943	0.794151	10	0.312347	32.0156	54	0.528247	0.0541112	1	0	1	2	0	1	0
ACHN	plate6_L1	WAY-600	mTOR	2	0	0	2.31929	1.38924	0.930047	40.1005			0.0437929	0.164358	0.0598597	0.241164	0.688674	0.0912271	7.54901		-0.192319	0.380751	0	0	0	0	0	0	0
ACHN	plate7_F17	WHI-P154	JAK	4	1	1	2.49172	1.41949	1.07223	43.0317	53	42	0.218076	0.280412	0.269907	0.489419	1.50588	0.0337242	44.6528	43	0.269828	0.852072	1	1	1	3	1	2	1
ACHN	plate7_B1	Wortmannin	PI3K	2	0	0	2.77829	1.86861	0.909686	32.7426			0.424565	0.424565	0.425903	0.425903	0.0981453	0.0414184	2.36961		-0.258499	-0.802366	0	0	0	0	0	0	0
ACHN	plate7_O1	WP1066	JAK	4	1	4	3.23183	1.47869	1.75315	54.2462	1	2	0.0688582	0.307204	0.129758	0.908711	6.70158	0.00855876	783.009	7	2.48305	2.65532	1	1	1	3	1	2	1
ACHN	plate5_F9	WP1130	DUB, Bcr-Abl	0	0	0	3.25844	1.94687	1.31157	40.2516			0.00233438	0.520802	0.00429343	0.88925	4.37365	4.3694	1.00097		1.04778	0.405042	0	0	0	0	0	0	0
ACHN	plate5_L17	WYE-125132	mTOR	3	1	0	1.39564	0.872434	0.523209	37.4888	122	96	0.0426526	0.0747001	0.0486698	0.0928343	0.0587077	0.00964326	6.08796	112	-1.51469	-0.0392044	0	0	0	0	0	0	0
ACHN	plate3_H9	WYE-354	mTOR	3	1	0	2.2094	1.32685	0.882551	39.9453	85	75	0.0892428	0.107271	0.167432	0.201513	0.611135	0.0747304	8.17786	102	-0.346697	0.355801	0	0	0	0	0	0	0
ACHN	plate5_M17	WYE-687	mTOR	3	1	0	2.33756	1.38442	0.953139	40.7749	74	64	0.0387908	0.0858996	0.0636316	0.128701	0.550759	0.083338	6.60873	110	-0.117263	0.489191	0	0	0	0	0	0	0
ACHN	plate3_E1	WZ3146	EGFR	3	1	2	2.34103	1.21329	1.12774	48.1727	47	15	0.0340061	0.0340061	0.0569309	0.0752249	0.495661	0.072266	6.85884	108	0.45024	1.67874	1	1	0	2	0	1	0
ACHN	plate3_G1	WZ4002	EGFR	4	1	0	2.3773	1.36898	1.00832	42.4147	61	48	0.0146902	0.102245	0.0644965	0.233286	0.845412	0.0747703	11.3068	89	0.0621077	0.752863	1	1	0	2	0	1	0
ACHN	plate3_J1	WZ8040	EGFR	4	1	0	2.45429	1.50061	0.953687	38.8579	73	86	0.00268219	0.175779	0.0111926	0.33515	1.27946	0.127487	10.0361	94	-0.11548	0.18095	0	0	0	0	0	0	0
ACHN	plate2_B17	XL147	PI3K	0	0	0	3.1899	2.11871	1.07119	33.5806			0.550673	0.550673	0.811336	0.811336	10	10	1		0.266436	-0.667621	0	0	0	0	0	0	0
ACHN	plate2_C17	XL-184 free base (Cabozantinib)	VEGFR, c-Met, Flt, Tie-2, c-Kit	4	1	0	2.25253	1.60248	0.650048	28.8586	115	122	0.0616864	0.245846	0.22124	0.541766	1.33866	0.266725	5.01888	117	-1.10242	-1.4269	0	0	0	0	0	0	0
ACHN	plate4_L1	XL765	PI3K, mTOR	0	0	1	3.34586	1.98377	1.36208	40.7096			0.54174	0.54174	0.802186	0.802186	10	10	1		1.21196	0.478693	0	0	0	0	0	0	0
ACHN	plate1_D17	Y-27632 2HCl	ROCK	0	0	0	3.72531	2.61223	1.11308	29.8788			0.673111	0.673111	0.908494	0.908494	10	10	1		0.402598	-1.26285	0	0	0	0	0	0	0
ACHN	plate8_G9	YM155	IAP	1	0	0	0.647659	0.478725	0.168934	26.0838			0.00125966	0.00125966	0.00196384	0.00196384	0.013255	0.00542687	2.44247		-2.66621	-1.87309	0	0	0	0	0	0	0
ACHN	plate3_O1	YM201636	PI3K	1	0	0	2.6271	1.68122	0.945887	36.0049			0.151577	0.218941	0.207345	0.30967	1.87056	0.360887	5.18323		-0.140833	-0.277798	0	0	0	0	0	0	0
ACHN	plate6_F9	ZM 336372	Raf	0	0	0	3.31952	2.09736	1.22216	36.8174			0.540336	0.540336	0.816368	0.854712	10	10	1		0.757148	-0.147162	0	0	0	0	0	0	0
ACHN	plate2_C9	ZM-447439	Aurora Kinase	6	1	1	2.57368	1.53984	1.03384	40.1698	58	71	0.0950206	0.360017	0.151664	0.634125	3.42299	0.0042411	807.1	6	0.145046	0.391894	1	0	1	2	0	1	0
ACHN	plate1_L17	ZSTK474	PI3K	2	0	0	2.35917	1.45252	0.906646	38.4308			0.0708685	0.1211	0.0878634	0.200817	0.698677	0.102259	6.83243		-0.26838	0.112265	0	0	0	0	0	0	0
12C	plate7_E1	3-Methyladenine	PI3K	0	0	0	3.64505	2.56608	1.07897	29.601			0.703318	0.703318	0.961366	0.961366	10	10	1		1.52237	0.824803	0	0	0	0	0	0	0
12C	plate5_I17	A66	PI3K	1	0	0	2.94337	2.33313	0.610237	20.7326			0.52652	0.612129	0.659285	0.679443	10	10	1		-0.424335	-0.673577	0	0	0	0	0	0	0
12C	plate6_B1	A-674563	Akt, CDK, PKA	0	0	0	2.55062	1.90127	0.649352	25.4586			0.00870139	0.0464425	0.00860994	0.0630847	1.43422	1.52804	0.938601		-0.261887	0.124917	0	0	0	0	0	0	0
12C	plate6_O1	A-769662	AMPK	0	0	0	3.38684	2.35102	1.03582	30.5838			0.634238	0.634238	0.867774	0.867774	10	10	1		1.34317	0.990855	0	0	0	0	0	0	0
12C	plate8_J1	ABT-199 (GDC-0199 )	Bcl-2	0	0	0	3.19022	2.50554	0.684682	21.4619			0.6803	0.6803	0.820972	0.820972	10	10	1		-0.115159	-0.550355	0	0	0	0	0	0	0
12C	plate8_B1	ABT-263 (Navitoclax)	Bcl-2	0	0	0	3.21499	2.47941	0.735581	22.8797			0.502412	0.703805	0.52427	0.860425	10	10	1		0.0962304	-0.310807	0	0	0	0	0	0	0
12C	plate8_E1	ABT-737	Bcl-2	1	0	0	3.24581	2.57797	0.667842	20.5755			0.514774	0.721098	0.624859	0.886612	10	10	1		-0.185095	-0.700115	0	0	0	0	0	0	0
12C	plate4_F1	AEE788 (NVP-AEE788)	EGFR, Flt, VEGFR, HER2	2	0	0	2.77394	2.16404	0.609897	21.9867			0.218334	0.549887	0.275627	0.655526	4.7939	2.10178	2.28087		-0.425749	-0.461693	0	0	0	0	0	0	0
12C	plate1_H1	Afatinib (BIBW2992)	EGFR, HER2	0	0	0	2.36922	2.02477	0.344449	14.5385			0.0274337	0.257724	0.0793794	0.181981	1.34195	2.29709	0.584197		-1.52818	-1.72011	0	0	0	0	0	0	0
12C	plate3_D9	AG-1024	IGF-1R	0	0	0	3.52725	2.55315	0.974107	27.6166			0.68688	0.707093	0.919284	0.919284	10	10	1		1.08686	0.489528	0	0	0	0	0	0	0
12C	plate6_J9	AG-1478 (Tyrphostin AG-1478)	EGFR	0	0	0	2.95126	2.37252	0.578748	19.6102			0.645804	0.651076	0.813311	0.813311	10	10	1		-0.555113	-0.863219	0	0	0	0	0	0	0
12C	plate2_H17	AG-490	JAK, EGFR	0	0	0	3.36676	2.48822	0.878543	26.0946			0.68132	0.68132	0.788036	0.926663	10	10	1		0.689971	0.232379	0	0	0	0	0	0	0
12C	plate6_E9	AMG 900	Aurora Kinase	3	1	0	2.4931	1.92586	0.56724	22.7524	43	44	0.31853	0.391102	0.478636	0.478636	4.56721	0.382731	11.9332	11	-0.602907	-0.332314	0	0	1	1	0	1	0
12C	plate3_M9	AMG-208	c-Met	0	0	0	3.40175	2.51573	0.886015	26.0459			0.687544	0.687544	0.912013	0.912013	10	10	1		0.721001	0.224147	0	0	0	0	0	0	0
12C	plate6_G17	AMG458	c-Met	3	1	1	3.13144	2.0645	1.06694	34.0719	5	9	0.396297	0.461883	0.709778	0.709778	10	1.73012	5.77994	24	1.47241	1.5802	1	1	0	2	0	1	0
12C	plate3_E9	Amuvatinib (MP-470)	c-Met, c-Kit, PDGFR, Flt, c-RET	0	0	0	2.63458	2.02675	0.607837	23.0715			0.0599063	0.132543	0.0586448	0.0727276	1.55944	1.97098	0.791201		-0.434301	-0.278406	0	0	0	0	0	0	0
12C	plate8_F1	Amuvatinib (MP-470)_R2	c-RET	0	0	0	2.50962	2.05853	0.451085	17.9743			0.031863	0.0611012	0.0283981	0.0883239	1.55721	1.63161	0.954398		-1.08531	-1.13962	0	0	0	0	0	0	0
12C	plate5_N1	Apatinib (YN968D1)	VEGFR	0	0	0	3.39273	2.4531	0.939624	27.6952			0.655784	0.655784	0.798571	0.932219	10	10	1		0.943647	0.502818	0	0	0	0	0	0	0
12C	plate8_H9	Apoptosis Activator 2	Caspase	0	0	0	2.92847	2.47154	0.456927	15.603			0.264809	0.704397	0.192901	0.759002	4.97591	4.60416	1.08074		-1.06105	-1.54027	0	0	0	0	0	0	0
12C	plate6_K17	ARQ 197 (Tivantinib)	c-Met	1	0	1	2.85768	2.01348	0.844204	29.5415			0.181283	0.250871	0.250822	0.287823	2.16566	1.86939	1.15849		0.547354	0.814764	0	0	0	0	0	0	0
12C	plate6_L17	ARRY334543	EGFR	0	0	1	3.24867	2.35532	0.893349	27.4989			0.638103	0.656002	0.760278	0.779585	10	10	1		0.751462	0.469645	0	0	0	0	0	0	0
12C	plate6_J17	Arry-380	HER2	1	0	0	3.33648	2.33999	0.996486	29.8664			0.498444	0.654536	0.669558	0.910701	10	10	1		1.1798	0.869649	0	0	0	0	0	0	0
12C	plate6_C1	AS-252424	PI3K	0	0	0	3.48488	2.41329	1.07159	30.7498			0.650652	0.650652	0.917347	0.917347	10	10	1		1.49173	1.01891	0	0	0	0	0	0	0
12C	plate6_H1	AS-604850	PI3K	0	0	0	3.06985	2.33714	0.732713	23.868			0.644832	0.644832	0.77468	0.77468	10	10	1		0.0843209	-0.143822	0	0	0	0	0	0	0
12C	plate3_G17	AS-605240	PI3K	0	0	0	3.18718	2.55583	0.631351	19.8091			0.704363	0.704363	0.804797	0.804797	10	10	1		-0.336646	-0.829612	0	0	0	0	0	0	0
12C	plate4_C1	AS703026	MEK	4	1	1	2.62074	1.90462	0.71612	27.3251	27	27	0.226803	0.295089	0.409446	0.661162	5.96579	0.30672	19.4503	6	0.0154083	0.440285	0	0	1	1	0	1	0
12C	plate4_J17	AST-1306	EGFR	1	0	0	3.03355	2.22294	0.810614	26.7216			0.0533662	0.662006	0.188465	0.757797	4.96685	5.3533	0.927812		0.407852	0.338316	0	0	0	0	0	0	0
12C	plate8_F9	AT101	Bcl-2	0	0	0	3.19935	2.61972	0.579637	18.1173			0.666516	0.718683	0.740583	0.877195	10	10	1		-0.551421	-1.11545	0	0	0	0	0	0	0
12C	plate4_M1	AT7519	CDK	0	0	0	2.14458	1.58652	0.558062	26.0219			0.00558619	0.00558619	0.0107749	0.0107749	0.430995	0.434672	0.99154		-0.641023	0.220102	0	0	0	0	0	0	0
12C	plate4_J9	AT7867	Akt, S6 kinase	0	0	0	3.12679	2.43331	0.693474	22.1785			0.191982	0.704378	0.211985	0.768654	5.45788	3.45892	1.57792		-0.0786448	-0.429286	0	0	0	0	0	0	0
12C	plate2_F17	AT9283	Bcr-Abl, JAK, Aurora Kinase	2	0	1	2.63452	1.75412	0.880399	33.4178			0.00616456	0.0785724	0.0078939	0.194743	1.09621	0.671603	1.63224		0.697677	1.46969	0	0	0	0	0	0	0
12C	plate3_I17	Aurora A Inhibitor I	Aurora Kinase	2	0	1	2.94627	2.0947	0.851571	28.9034			0.00415626	0.00415626	0.464762	0.531294	5.3405	1.18561	4.50443		0.577951	0.706941	0	0	0	0	0	0	0
12C	plate1_C1	Axitinib	VEGFR, PDGFR, c-Kit	3	1	2	3.06041	2.08031	0.980108	32.0253	9	15	0.261839	0.291051	0.374881	0.614208	5.59564	0.622297	8.9919	17	1.11178	1.23442	1	1	1	3	1	2	1
12C	plate5_I1	AZ 960	JAK	3	1	0	2.50334	1.90728	0.596068	23.8109	37	42	0.126516	0.223926	0.252233	0.343368	1.68242	0.651404	2.58276	42	-0.483181	-0.153479	0	0	0	0	0	0	0
12C	plate6_F17	AZ628	Raf	1	0	0	3.29891	2.3297	0.969205	29.3796			0.348002	0.607817	0.571699	0.777424	10	10	1		1.0665	0.787404	0	0	0	0	0	0	0
12C	plate7_J1	AZD2014	mTOR	2	0	0	2.11835	1.48105	0.637301	30.0848			0.118599	0.145322	0.176694	0.184151	0.36388	0.0884814	4.1125		-0.311936	0.906556	0	0	0	0	0	0	0
12C	plate7_B9	AZD4547	FGFR	5	1	4	3.10441	1.78294	1.32147	42.5676	1	2	0.0609924	0.294311	0.255783	0.725216	5.17868	0.201447	25.7074	4	2.52951	3.01562	1	1	1	3	1	2	1
12C	plate5_O9	AZD5438	CDK	0	0	0	2.44897	2.05128	0.397688	16.239			0.0122142	0.0925494	0.0182941	0.076668	1.48124	1.75963	0.841789		-1.30707	-1.43281	0	0	0	0	0	0	0
12C	plate1_E1	AZD6244 (Selumetinib)	MEK	4	1	1	2.88367	1.83794	1.04573	36.2638	7	5	0.091149	0.091149	0.66431	0.748962	10	1.07156	9.3322	14	1.38431	1.95054	1	1	1	3	1	2	1
12C	plate4_D9	AZD7762	Chk	1	0	0	2.07242	1.5552	0.517218	24.9572			0.0059061	0.0148084	0.00736708	0.0139813	0.408305	0.315187	1.29544		-0.810652	0.0402007	0	0	0	0	0	0	0
12C	plate4_G9	AZD8055	mTOR	2	0	0	1.61802	1.30467	0.313352	19.3664			0.134966	0.134966	0.163213	0.163213	0.109844	0.0398417	2.75701		-1.65733	-0.904414	0	0	0	0	0	0	0
12C	plate4_E17	AZD8330	MEK	6	1	1	2.35705	1.49617	0.860886	36.5238	15	4	0.211522	0.211522	0.38561	0.38561	0.865322	0.0600772	14.4035	10	0.616638	1.99448	1	1	1	3	1	2	1
12C	plate4_K17	AZD8931	EGFR, HER2	1	0	0	3.06235	2.30271	0.759645	24.8059			0.569378	0.641996	0.69573	0.725904	10	10	1		0.196172	0.0146444	0	0	0	0	0	0	0
12C	plate2_J17	Barasertib (AZD1152-HQPA)	Aurora Kinase	0	0	1	3.05573	2.40894	0.646788	21.1664			0.628496	0.628496	0.740258	0.740258	10	10	1		-0.272534	-0.600283	0	0	0	0	0	0	0
12C	plate7_C17	Baricitinib (LY3009104)	JAK	0	0	0	3.36188	2.50998	0.851896	25.3399			0.691506	0.691506	0.885234	0.885234	10	10	1		0.5793	0.104857	0	0	0	0	0	0	0
12C	plate1_F1	BEZ235 (NVP-BEZ235)	mTOR, PI3K	1	0	0	1.95787	1.63132	0.32655	16.6789			0.145627	0.145627	0.188599	0.206989	0.297051	0.163817	1.81331		-1.60252	-1.35848	0	0	0	0	0	0	0
12C	plate4_I17	BGJ398 (NVP-BGJ398)	FGFR	6	1	5	2.90744	1.66233	1.24511	42.825	2	1	0.0804174	0.206493	0.385481	0.686649	6.98477	0.130625	53.4719	3	2.21238	3.05911	1	1	1	3	1	2	1
12C	plate2_I9	BI 2536	PLK	0	0	0	1.37419	1.24314	0.131043	9.53602			0.0520209	0.122233	0.0427359	0.11804	0.0548987	0.0320582	1.71247		-2.41448	-2.56533	0	0	0	0	0	0	0
12C	plate5_D9	BI6727 (Volasertib)	PLK	1	0	0	1.70741	1.3665	0.340904	19.9662			0.0771825	0.104212	0.0642556	0.102421	0.122767	0.0586021	2.09492		-1.5429	-0.803068	0	0	0	0	0	0	0
12C	plate1_G1	BIBF1120 (Vargatef)	VEGFR, PDGFR, FGFR	2	0	0	2.58277	2.30043	0.282341	10.9317			0.412165	0.498738	0.392691	0.392691	10	2.61604	3.82257		-1.78612	-2.32951	0	0	0	0	0	0	0
12C	plate4_O9	BIRB 796 (Doramapimod)	p38 MAPK	0	0	0	3.35995	2.4032	0.956743	28.475			0.659367	0.659367	0.796412	0.796412	10	10	1		1.01474	0.634558	0	0	0	0	0	0	0
12C	plate4_B9	BIX 02188	MEK	1	0	0	3.56256	2.41308	1.14948	32.2656			0.552165	0.657054	0.873398	0.943064	10	10	1		1.81521	1.27501	0	0	0	0	0	0	0
12C	plate4_C9	BIX 02189	MEK	1	0	0	3.05354	2.34989	0.703648	23.0437			0.228573	0.611644	0.382184	0.850654	8.68551	2.4825	3.49869		-0.0363905	-0.283105	0	0	0	0	0	0	0
12C	plate5_G9	BKM120 (NVP-BKM120)	PI3K	1	0	0	2.23025	1.83729	0.39296	17.6195			0.0528978	0.146483	0.0728307	0.196194	1.67471	0.913799	1.83269		-1.32671	-1.19955	0	0	0	0	0	0	0
12C	plate4_K9	BMS 777607	c-Met	3	1	0	3.14004	2.2663	0.873745	27.8259	12	22	0.528183	0.560571	0.749679	0.839606	10	10	1	44	0.670043	0.524895	1	1	0	2	0	1	0
12C	plate5_D1	BMS 794833	c-Met, VEGFR	1	0	0	3.25142	2.34063	0.910789	28.0121			0.559012	0.625216	0.710557	0.865398	10	10	1		0.823892	0.556347	0	0	0	0	0	0	0
12C	plate4_D17	BMS-265246	CDK	0	0	0	2.98201	2.46545	0.516559	17.3225			0.565154	0.638351	0.56402	0.610371	10	10	1		-0.813392	-1.24974	0	0	0	0	0	0	0
12C	plate1_F17	BMS-599626 (AC480)	EGFR, HER2	0	0	0	3.2156	2.47413	0.741475	23.0587			0.662251	0.665149	0.677018	0.83192	10	10	1		0.12071	-0.280567	0	0	0	0	0	0	0
12C	plate1_I1	Bosutinib (SKI-606)	Src	0	0	0	2.33561	2.24321	0.0923987	3.95608			0.198788	0.465659	0.1259	0.381589	1.14394	1.33429	0.857339		-2.57498	-3.5081	0	0	0	0	0	0	0
12C	plate2_H1	Brivanib (BMS-540215)	VEGFR	0	0	0	3.2777	2.39418	0.883526	26.9557			0.621152	0.661824	0.908607	0.908607	10	10	1		0.710663	0.377858	0	0	0	0	0	0	0
12C	plate2_G17	Brivanib alaninate (BMS-582664)	VEGFR	0	0	0	3.34525	2.47449	0.870763	26.0298			0.60544	0.693902	0.750034	0.89337	10	10	1		0.657657	0.221435	0	0	0	0	0	0	0
12C	plate4_N9	BS-181 HCl	CDK	0	0	0	3.22234	2.46202	0.76032	23.5953			0.669883	0.687872	0.842098	0.866672	10	10	1		0.198977	-0.189902	0	0	0	0	0	0	0
12C	plate3_K9	BX-795	PDK-1	1	0	0	2.80092	2.43907	0.361848	12.9189			0.334176	0.601576	0.457699	0.457699	7.51317	4.40869	1.70418		-1.45592	-1.99376	0	0	0	0	0	0	0
12C	plate3_L9	BX-912	PDK-1	2	0	1	2.93511	2.22681	0.708302	24.132			0.0906547	0.363438	0.265663	0.663199	5.44428	1.18109	4.60953		-0.0170605	-0.0992162	0	0	0	0	0	0	0
12C	plate7_G9	BYL719	PI3K	2	0	0	2.82709	2.22542	0.601676	21.2825			0.407453	0.541088	0.6383	0.705249	10	10	1		-0.459889	-0.580666	0	0	0	0	0	0	0
12C	plate5_O1	CAL-101 (GS-1101)	PI3K	1	0	0	3.20314	2.30488	0.898254	28.043			0.546394	0.629644	0.776637	0.860207	10	10	1		0.771832	0.561567	0	0	0	0	0	0	0
12C	plate6_I1	CAY10505	PI3K	0	0	0	3.23301	2.39883	0.834173	25.8018			0.654951	0.654951	0.820355	0.820355	10	10	1		0.505694	0.182898	0	0	0	0	0	0	0
12C	plate5_H17	CCT128930	Akt	0	0	0	3.0763	2.35771	0.718593	23.359			0.356344	0.6317	0.430952	0.692824	7.34518	4.47049	1.64304		0.0256791	-0.22983	0	0	0	0	0	0	0
12C	plate4_K1	CCT129202	Aurora Kinase	3	1	1	2.76005	2.03187	0.72818	26.3828	24	32	0.200358	0.31124	0.434239	0.506556	5.39894	0.976178	5.5307	26	0.0654953	0.281077	0	0	0	0	0	0	0
12C	plate6_D17	CCT137690	Aurora Kinase	2	0	2	2.73656	1.77819	0.958369	35.021			0.00483808	0.181622	0.0135466	0.502519	2.41757	0.62587	3.86274		1.0215	1.74056	0	0	0	0	0	0	0
12C	plate1_J1	Cediranib (AZD2171)	VEGFR, Flt	4	1	1	2.54859	1.84524	0.703356	27.5978	29	24	0.0758331	0.273984	0.247995	0.572406	2.87477	0.354797	8.10257	19	-0.0376019	0.486357	0	0	1	1	0	1	0
12C	plate7_C9	CEP33779	JAK	1	0	1	3.12812	2.37036	0.757764	24.2242			0.24631	0.646957	0.598869	0.855163	10	10	1		0.188361	-0.0836381	0	0	0	0	0	0	0
12C	plate7_D1	CH5424802	ALK	0	0	0	3.276	2.44914	0.826855	25.2398			0.674571	0.674571	0.801377	0.881651	10	10	1		0.475303	0.0879468	0	0	0	0	0	0	0
12C	plate6_J1	CHIR-124	Chk	1	0	0	2.318	1.76317	0.554833	23.9358			0.00872865	0.0315825	0.0132679	0.0452088	1.18784	1.00082	1.18687		-0.654436	-0.132362	0	0	0	0	0	0	0
12C	plate6_E17	CHIR-98014	GSK-3	1	0	1	3.50369	2.28454	1.21915	34.7961			0.268383	0.633151	0.454503	0.994013	9.81583	7.54589	1.30082		2.10454	1.70257	0	0	0	0	0	0	0
12C	plate1_L1	CI-1033 (Canertinib)	EGFR, HER2	2	0	0	2.52051	2.12947	0.391043	15.5144			0.294744	0.409841	0.104483	0.685934	5.22428	0.969105	5.39084		-1.33467	-1.55523	0	0	0	0	0	0	0
12C	plate1_M1	CI-1040 (PD184352)	MEK	3	1	0	2.85992	2.07322	0.786701	27.5078	19	25	0.297664	0.491027	0.467187	0.749152	10	1.51775	6.5887	20	0.30854	0.471144	1	0	1	2	0	1	0
12C	plate4_F9	CP 673451	PDGFR	0	0	0	2.91964	2.35772	0.561922	19.2462			0.0410417	0.607372	0.0383937	0.594195	2.79798	1.68661	1.65893		-0.624995	-0.924708	0	0	0	0	0	0	0
12C	plate3_C1	CP-724714	EGFR, HER2	0	0	0	3.0954	2.47556	0.619837	20.0244			0.631843	0.669264	0.738807	0.819849	10	10	1		-0.384467	-0.793224	0	0	0	0	0	0	0
12C	plate6_L9	Crenolanib (CP-868596)	PDGFR	0	0	0	2.5802	2.14124	0.438965	17.0128			0.0348715	0.451724	0.0442238	0.482184	2.19207	1.27554	1.71854		-1.13565	-1.30207	0	0	0	0	0	0	0
12C	plate1_J17	Crizotinib (PF-02341066)	c-Met, ALK	2	0	0	2.67759	1.97784	0.699747	26.1334			0.175492	0.299817	0.1544	0.523825	2.43461	0.748119	3.2543		-0.0525906	0.23894	0	0	0	0	0	0	0
12C	plate5_H9	cx-4945 (Silmitasertib)	PKC	0	0	0	3.06361	2.52294	0.540667	17.648			0.642269	0.710178	0.680635	0.840597	10	10	1		-0.713267	-1.19474	0	0	0	0	0	0	0
12C	plate3_F1	CYC116	Aurora Kinase, VEGFR	3	1	1	2.71823	2.00194	0.716289	26.3513	26	33	0.0981022	0.23513	0.206656	0.563836	3.2135	0.831309	3.86559	33	0.0161109	0.275752	0	0	0	0	0	0	0
12C	plate5_L1	Cyt387	JAK	2	0	0	3.06029	2.2685	0.791784	25.8729			0.270621	0.548216	0.434339	0.806546	8.32207	2.90984	2.85997		0.329651	0.194917	0	0	0	0	0	0	0
12C	plate7_D9	Dabrafenib (GSK2118436)	Raf	0	0	0	3.69156	2.60788	1.08368	29.3556			0.684178	0.684178	0.941868	0.943328	10	10	1		1.54193	0.783354	0	0	0	0	0	0	0
12C	plate6_I9	Dacomitinib (PF299804,PF-00299804)	EGFR	1	0	0	2.08809	1.80566	0.282427	13.5256			0.00663618	0.1862	0.0074282	0.208949	1.36388	0.567366	2.40388		-1.78577	-1.89125	0	0	0	0	0	0	0
12C	plate2_G9	Danusertib (PHA-739358)	Aurora Kinase, FGFR, Bcr-Abl, c-RET, Src	1	0	0	2.38237	1.94567	0.436703	18.3306			0.159226	0.18785	0.17446	0.364855	1.19092	0.491184	2.42458		-1.14504	-1.07941	0	0	0	0	0	0	0
12C	plate8_C9	Danusertib (PHA-739358)_R2	c-RET	2	0	0	2.34963	1.85741	0.49222	20.9488			0.145245	0.177073	0.143611	0.306566	0.928814	0.366222	2.5362		-0.914472	-0.637047	0	0	0	0	0	0	0
12C	plate1_N1	Dasatinib (BMS-354825)	Src, Bcr-Abl, c-Kit	0	0	0	2.34808	2.21433	0.133755	5.69635			0.422165	0.583841	0.377428	0.550072	2.29653	2.30436	0.996601		-2.40322	-3.21407	0	0	0	0	0	0	0
12C	plate5_G17	DCC-2036 (Rebastinib)	Bcr-Abl	3	1	2	2.94776	1.87002	1.07775	36.5615	3	3	0.0276908	0.36126	0.0298938	0.540444	2.92224	0.319098	9.15779	16	1.51728	2.00085	1	1	1	3	1	2	1
12C	plate1_O1	Deforolimus (Ridaforolimus)	mTOR	6	1	0	2.235	1.66569	0.569306	25.4723	41	37	0.407177	0.407177	0.44256	0.44256	0.454486	0.0256158	17.7424	8	-0.594327	0.127233	0	0	1	1	0	1	0
12C	plate7_M9	Desmethyl Erlotinib (CP-473420)	EGFR	1	0	0	3.23755	2.43143	0.806116	24.899			0.415181	0.62288	0.644926	0.820312	10	10	1		0.389173	0.0303646	0	0	0	0	0	0	0
12C	plate7_F1	Dinaciclib (SCH727965)	CDK	0	0	0	0.716383	0.562041	0.154341	21.5445			0.00869552	0.00915214	0.0121712	0.0121712	0.0147445	0.0114826	1.28407		-2.31772	-0.536393	0	0	0	0	0	0	0
12C	plate1_K1	Dovitinib (TKI-258)	FLT3	3	1	1	2.36304	1.60504	0.757997	32.0772	22	14	0.0733335	0.107641	0.0789938	0.25856	0.956399	0.265902	3.59681	36	0.189328	1.24319	1	1	0	2	0	1	0
12C	plate7_G1	Dovitinib Dilactic acid (TKI258 Dilactic acid)	FLT3	3	1	1	2.38094	1.79597	0.584973	24.569	39	39	0.0502117	0.145254	0.0691355	0.271629	1.16345	0.351699	3.30808	38	-0.529261	-0.0253873	0	0	0	0	0	0	0
12C	plate3_B1	E7080 (Lenvatinib)	VEGFR	2	0	2	3.20573	2.22325	0.982483	30.6477			0.311998	0.426529	0.734365	0.848655	10	10	1		1.12164	1.00165	0	0	0	0	0	0	0
12C	plate3_K1	ENMD-2076	Flt, Aurora Kinase, VEGFR	3	1	1	2.46435	1.81499	0.64936	26.3502	33	34	0.0567428	0.120098	0.162222	0.323533	1.0885	0.400103	2.72056	41	-0.261852	0.275564	0	0	0	0	0	0	0
12C	plate1_E17	Enzastaurin (LY317615)	PKC	0	0	0	3.3348	2.38196	0.952847	28.5728			0.62039	0.6523	0.861157	0.861157	10	10	1		0.99856	0.651089	0	0	0	0	0	0	0
12C	plate1_B9	Erlotinib HCl	EGFR	1	0	0	3.45628	2.53724	0.919032	26.5902			0.589309	0.648811	0.731193	0.858298	10	10	1		0.858123	0.316118	0	0	0	0	0	0	0
12C	plate2_D17	Everolimus (RAD001)	mTOR	6	1	0	2.55926	1.92685	0.632407	24.7105	35	38	0.488829	0.488829	0.63136	0.671426	10	10	1	45	-0.332262	-0.00147318	0	0	0	0	0	0	0
12C	plate6_F1	Flavopiridol hydrochloride	CDK	0	0	0	1.63204	1.27884	0.353197	21.6414			0.00631935	0.00631935	0.0104924	0.0104924	0.173994	0.106023	1.64111		-1.49185	-0.520022	0	0	0	0	0	0	0
12C	plate2_J9	Foretinib (GSK1363089, XL880)	c-Met, VEGFR	4	1	1	2.33707	1.55613	0.780939	33.4153	20	13	0.0105246	0.0861624	0.0103916	0.149788	1.19895	0.226316	5.29766	28	0.284609	1.46926	1	1	0	2	0	1	0
12C	plate7_E9	GDC-0068	Akt	2	0	0	2.98395	2.39453	0.589422	19.7531			0.562599	0.583703	0.758254	0.758254	10	10	1		-0.510781	-0.839078	0	0	0	0	0	0	0
12C	plate2_D9	GDC-0879	Raf	0	0	1	3.81254	2.61538	1.19717	31.4007			0.686298	0.686298	0.999234	0.999234	10	10	1		2.01325	1.12889	0	0	0	0	0	0	0
12C	plate1_H17	GDC-0941	PI3K	3	1	0	2.56018	1.95543	0.604747	23.6212	36	43	0.235053	0.327505	0.322855	0.436007	1.93617	0.385928	5.01691	30	-0.447138	-0.185517	0	0	0	0	0	0	0
12C	plate6_N1	GDC-0980 (RG7422)	mTOR, PI3K	2	0	0	2.06866	1.45261	0.616052	29.7802			0.0934139	0.0934139	0.133362	0.133362	0.370461	0.118578	3.12419		-0.400185	0.855088	0	0	0	0	0	0	0
12C	plate1_C9	Gefitinib (Iressa)	EGFR	1	0	0	3.15085	2.49088	0.659968	20.9457			0.588029	0.68087	0.693373	0.855813	10	10	1		-0.217797	-0.637571	0	0	0	0	0	0	0
12C	plate7_D17	Golvatinib (E7050)	c-Met	2	0	1	3.37643	2.19477	1.18166	34.9973			0.190926	0.497155	0.346491	0.927112	7.82989	1.61617	4.84472		1.94885	1.73656	0	0	0	0	0	0	0
12C	plate3_O9	GSK1059615	PI3K, mTOR	3	1	0	2.39806	1.75683	0.641239	26.7399	34	28	0.242639	0.264129	0.26017	0.382462	1.16147	0.303929	3.82153	34	-0.295579	0.341399	0	0	0	0	0	0	0
12C	plate6_O9	GSK1070916	Aurora Kinase	5	1	0	2.2008	1.61395	0.586846	26.6651	38	29	0.00824482	0.126235	0.0271526	0.288434	0.68628	0.128466	5.3421	27	-0.521483	0.328769	0	0	0	0	0	0	0
12C	plate6_E1	GSK1120212 (Trametinib)	MEK	6	1	1	2.39466	1.5767	0.817954	34.1575	18	8	0.242984	0.242984	0.404779	0.41362	1.62219	0.0861672	18.8261	7	0.438335	1.59466	1	1	1	3	1	2	1
12C	plate6_C9	GSK1838705A	IGF-1, ALK	1	0	0	2.87749	2.10563	0.77186	26.8241			0.00400168	0.531156	0.00561248	0.819127	4.02202	1.5192	2.64746		0.246905	0.355631	0	0	0	0	0	0	0
12C	plate2_L1	GSK1904529A	IGF-1R	0	0	0	3.17271	2.39819	0.774517	24.4119			0.644427	0.644427	0.857545	0.857545	10	10	1		0.257937	-0.0519342	0	0	0	0	0	0	0
12C	plate5_K17	GSK2126458	PI3K, mTOR	2	0	0	1.49447	1.09722	0.397249	26.5812			0.104489	0.104489	0.0985509	0.135195	0.0766034	0.0189654	4.03912		-1.3089	0.314598	0	0	0	0	0	0	0
12C	plate4_L17	GSK461364	PLK	0	0	0	1.92264	1.61832	0.304322	15.8283			0.154529	0.308922	0.233852	0.298041	0.119615	0.0891276	1.34206		-1.69484	-1.50219	0	0	0	0	0	0	0
12C	plate2_L9	GSK690693	Akt	0	0	0	3.06467	2.45112	0.613558	20.0203			0.659956	0.659956	0.693134	0.736344	10	10	1		-0.410543	-0.793919	0	0	0	0	0	0	0
12C	plate8_O1	HA14-1	Bcl-2	0	0	0	3.19269	2.54022	0.652471	20.4364			0.689962	0.689962	0.866712	0.866712	10	10	1		-0.248932	-0.723622	0	0	0	0	0	0	0
12C	plate4_O1	Hesperadin	Aurora Kinase	2	0	1	1.85653	1.2637	0.592828	31.9321			0.00226008	0.0237327	0.00305693	0.0345578	0.198882	0.0825629	2.40885		-0.496635	1.21867	0	0	0	0	0	0	0
12C	plate4_E1	HMN-214	PLK	1	0	0	2.46826	1.7812	0.687063	27.8359			0.172349	0.207719	0.167401	0.193863	0.713978	0.341651	2.08979		-0.105269	0.526588	0	0	0	0	0	0	0
12C	plate3_J9	IC-87114	0	0	0	0	3.12109	2.52546	0.595628	19.084			0.695454	0.704215	0.814212	0.814212	10	10	1		-0.485008	-0.952125	0	0	0	0	0	0	0
12C	plate5_K9	Imatinib (Gleevec)	PDGFR	0	0	0	3.06268	2.55276	0.509917	16.6494			0.679848	0.679848	0.769685	0.809395	10	10	1		-0.840974	-1.36346	0	0	0	0	0	0	0
12C	plate1_D9	Imatinib Mesylate	PDGFR, c-Kit, Bcr-Abl	0	0	0	3.55008	2.48762	1.06246	29.9278			0.688446	0.688446	0.774653	0.961122	10	10	1		1.45381	0.880031	0	0	0	0	0	0	0
12C	plate7_E17	IMD 0354	IKK	1	0	0	2.66968	1.97295	0.696723	26.0976			0.00339358	0.0297857	0.00716207	0.0223666	1.34515	1.34271	1.00182		-0.0651502	0.232891	0	0	0	0	0	0	0
12C	plate7_L1	INCB28060	c-Met	0	0	0	3.40841	2.42341	0.985004	28.8992			0.658735	0.658735	0.912747	0.912747	10	10	1		1.13211	0.706234	0	0	0	0	0	0	0
12C	plate5_I9	Indirubin	GSK-3	0	0	0	2.65969	2.36318	0.296518	11.1486			0.623577	0.630621	0.702987	0.716309	10	10	1		-1.72725	-2.29287	0	0	0	0	0	0	0
12C	plate7_F9	INK 128	mTOR	2	0	0	1.26535	0.931141	0.334214	26.4127			0.0733054	0.0982889	0.0864773	0.118113	0.039008	0.0130933	2.97924		-1.57069	0.286117	0	0	0	0	0	0	0
12C	plate8_I9	JNJ 26854165 (Serdemetan)	p53	0	0	0	2.28308	1.86444	0.418638	18.3366			0.0033652	0.201747	0.00360329	0.227288	0.881422	0.672012	1.31162		-1.22007	-1.07841	0	0	0	0	0	0	0
12C	plate2_M9	JNJ-38877605	c-Met	0	0	0	3.43586	2.34401	1.09185	31.7781			0.614027	0.633997	0.929629	0.929629	10	10	1		1.57586	1.19264	0	0	0	0	0	0	0
12C	plate3_F9	JNJ-7706621	CDK, Aurora Kinase	0	0	0	2.99329	2.47839	0.514895	17.2017			0.14184	0.726644	0.203255	0.747014	4.89098	3.68866	1.32595		-0.820301	-1.27016	0	0	0	0	0	0	0
12C	plate3_D17	Ki8751	VEGFR, c-Kit, PDGFR	2	0	0	3.45383	2.36959	1.08424	31.3924			0.546038	0.585952	0.877055	0.877055	10	10	1		1.54426	1.12749	0	0	0	0	0	0	0
12C	plate4_I9	KRN 633	VEGFR, PDGFR	0	0	0	2.92991	2.51175	0.418154	14.2719			0.612441	0.695308	0.71765	0.71765	10	10	1		-1.22208	-1.76516	0	0	0	0	0	0	0
12C	plate3_C9	Ku-0063794	mTOR	1	0	0	2.49479	2.03011	0.464676	18.6258			0.196167	0.238062	0.222889	0.303285	1.36105	0.48189	2.8244		-1.02887	-1.02953	0	0	0	0	0	0	0
12C	plate2_K1	KU-55933	ATM	0	0	0	3.23052	2.48368	0.746847	23.1184			0.659291	0.659291	0.864066	0.864066	10	10	1		0.14302	-0.27047	0	0	0	0	0	0	0
12C	plate4_M9	KU-60019	ATM	1	0	0	3.34889	2.48081	0.868078	25.9214			0.511499	0.690178	0.646247	0.930627	10	10	1		0.646508	0.203112	0	0	0	0	0	0	0
12C	plate4_G17	KW 2449	Flt, Bcr-Abl, Aurora Kinase	2	0	2	3.03334	2.05309	0.980254	32.316			0.0456086	0.27552	0.240561	0.706496	4.76013	1.24469	3.82436		1.11239	1.28353	0	0	0	0	0	0	0
12C	plate6_B9	KX2-391	Src	0	0	0	1.71967	1.33999	0.379685	22.0789			0.114392	0.120163	0.102483	0.13321	0.115107	0.0467371	2.46286		-1.38184	-0.446104	0	0	0	0	0	0	0
12C	plate1_E9	Lapatinib Ditosylate (Tykerb)	EGFR, HER2	0	0	0	3.15645	2.34115	0.815304	25.8298			0.606404	0.612611	0.73408	0.78206	10	10	1		0.427333	0.187631	0	0	0	0	0	0	0
12C	plate5_N9	LDN193189	TGF-beta/Smad	1	0	0	2.8759	2.18895	0.686951	23.8865			0.00172774	0.334791	0.00261269	0.442267	2.79558	1.57512	1.77484		-0.105734	-0.140708	0	0	0	0	0	0	0
12C	plate8_H1	Lenalidomide (Revlimid)	TNF-alpha	0	0	0	3.27823	2.54755	0.730689	22.2891			0.706278	0.706278	0.864509	0.864509	10	10	1		0.0759152	-0.410593	0	0	0	0	0	0	0
12C	plate1_B1	Linifanib (ABT-869)	PDGFR, VEGFR	1	0	1	3.27968	2.25172	1.02796	31.3433			0.312274	0.336669	0.241527	0.903681	6.98468	1.86799	3.73913		1.31052	1.11919	0	0	0	0	0	0	0
12C	plate2_J1	Linsitinib (OSI-906)	IGF-1R	1	0	0	3.35306	2.28356	1.0695	31.8962			0.591935	0.630975	0.915035	0.93042	10	10	1		1.48302	1.2126	0	0	0	0	0	0	0
12C	plate4_J1	LY2228820	p38 MAPK	1	0	0	3.1517	2.36147	0.790234	25.0733			0.540137	0.64854	0.811185	0.848451	10	10	1		0.323214	0.0598142	0	0	0	0	0	0	0
12C	plate5_E17	LY2603618 (IC-83)	Chk	1	0	0	3.06711	2.26847	0.798634	26.0387			0.112849	0.517481	0.175321	0.716393	4.65515	2.09092	2.22636		0.3581	0.22293	0	0	0	0	0	0	0
12C	plate4_H17	LY2784544	JAK	2	0	0	2.88542	2.10287	0.782546	27.1207			0.105009	0.368683	0.216364	0.60422	3.83856	1.33913	2.86645		0.291285	0.405747	0	0	0	0	0	0	0
12C	plate2_E9	LY294002	PI3K	1	0	0	3.35743	2.33732	1.02011	30.3836			0.511725	0.647027	0.765146	0.899338	10	10	1		1.2779	0.957033	0	0	0	0	0	0	0
12C	plate1_G17	Masitinib (AB1010)	c-Kit, PDGFR, FGFR, FAK	0	0	0	3.00518	2.50625	0.49893	16.6023			0.483973	0.70176	0.292298	0.776781	5.80096	10	0.580096		-0.886606	-1.37142	0	0	0	0	0	0	0
12C	plate3_B17	MGCD-265	c-Met, VEGFR, Tie-2	1	0	0	3.44631	2.38269	1.06362	30.8627			0.514591	0.658006	0.67427	0.958343	10	10	1		1.45863	1.03798	0	0	0	0	0	0	0
12C	plate2_E1	MK-2206 dihydrochloride	Akt	3	1	0	3.0432	2.18011	0.863087	28.3612	14	21	0.551431	0.567683	0.65509	0.65509	10	10	1	43	0.62578	0.615331	1	1	0	2	0	1	0
12C	plate7_I1	MK-2461	c-Met	2	0	2	3.09107	2.14448	0.946583	30.6232			0.179163	0.371127	0.727007	0.836493	10	10	1		0.972548	0.997519	0	0	0	0	0	0	0
12C	plate7_H1	MK-5108 (VX-689)	Aurora Kinase	0	0	0	2.46334	1.95646	0.506877	20.5768			0.173855	0.264612	0.154289	0.270526	1.32344	0.943537	1.40264		-0.853602	-0.699898	0	0	0	0	0	0	0
12C	plate2_N1	MLN8054	Aurora Kinase	0	0	0	3.0057	2.22353	0.782169	26.0229			0.425198	0.541702	0.427456	0.575362	6.20992	3.92183	1.58342		0.289719	0.220265	0	0	0	0	0	0	0
12C	plate2_E17	MLN8237 (Alisertib)	Aurora Kinase	4	1	1	2.85091	1.89147	0.959439	33.6538	10	11	0.353048	0.353048	0.458284	0.47824	3.14334	0.330852	9.50075	13	1.02594	1.50957	1	1	1	3	1	2	1
12C	plate1_F9	Motesanib Diphosphate	VEGFR, PDGFR, c-Kit	0	0	0	3.19048	2.56188	0.6286	19.7024			0.711384	0.714767	0.831763	0.841033	10	10	1		-0.348072	-0.847641	0	0	0	0	0	0	0
12C	plate5_J1	Mubritinib (TAK 165)	HER2	0	0	0	1.13522	1.08926	0.0459604	4.0486			0.0505291	0.0594159	0.0400697	0.0416962	0.0428689	0.0416386	1.02955		-2.76784	-3.49247	0	0	0	0	0	0	0
12C	plate8_G1	Necrostatin-1	TNF-alpha	0	0	0	3.29443	2.58951	0.704924	21.3974			0.69965	0.69965	0.868179	0.868179	10	10	1		-0.0310898	-0.561244	0	0	0	0	0	0	0
12C	plate4_F17	Neratinib (HKI-272)	HER2, EGFR	3	1	1	2.44485	1.73775	0.707095	28.9218	28	20	0.0624538	0.310461	0.314877	0.390142	1.34632	0.214866	6.26588	21	-0.0220741	0.710062	0	1	1	2	0	2	1
12C	plate1_G9	Nilotinib (AMN-107)	Bcr-Abl	0	0	0	3.37451	2.54612	0.828393	24.5485			0.687264	0.687264	0.877061	0.877061	10	10	1		0.481689	-0.0288462	0	0	0	0	0	0	0
12C	plate8_L1	NSC-207895 (XI-006)	p53, Mdm2	0	0	0	3.12743	2.52082	0.606612	19.3965			0.686624	0.686624	0.832158	0.832158	10	10	1		-0.439391	-0.899321	0	0	0	0	0	0	0
12C	plate5_J17	NU7441(KU-57788)	DNA-PK, PI3K	1	0	0	3.26308	2.38273	0.880351	26.9791			0.401346	0.679443	0.560614	0.863008	10	10	1		0.697477	0.381825	0	0	0	0	0	0	0
12C	plate8_M1	Nutlin-3	Mdm2	0	0	0	3.31407	2.62395	0.690123	20.824			0.712313	0.712313	0.845683	0.845683	10	10	1		-0.0925616	-0.658133	0	0	0	0	0	0	0
12C	plate2_I1	NVP-ADW742	IGF-1R	1	0	0	3.19983	2.44046	0.759369	23.7316			0.479695	0.684335	0.611794	0.843893	10	10	1		0.195025	-0.166879	0	0	0	0	0	0	0
12C	plate6_H17	NVP-BGT226	PI3K	1	0	0	0.857455	0.601465	0.25599	29.8546			0.0025314	0.0025314	0.00357744	0.00357744	0.015768	0.00605654	2.60347		-1.89556	0.867659	0	0	0	0	0	0	0
12C	plate5_E1	NVP-BHG712	VEGFR, Src, Raf, Bcr-Abl	0	0	0	3.14638	2.37036	0.776024	24.664			0.0536172	0.709174	0.0886294	0.774959	4.55852	6.86408	0.664113		0.264198	-0.00933357	0	0	0	0	0	0	0
12C	plate6_K1	NVP-BSK805	JAK	2	0	1	2.86624	2.15102	0.715226	24.9534			0.127256	0.551899	0.331062	0.785155	7.38518	2.43171	3.03703		0.0116947	0.0395685	0	0	0	0	0	0	0
12C	plate7_C1	NVP-BVU972	c-Met	0	0	0	2.74892	2.11885	0.630069	22.9206			0.011591	0.011591	0.0229306	0.0229306	1.39713	1.89889	0.735762		-0.341971	-0.30389	0	0	0	0	0	0	0
12C	plate7_J9	NVP-TAE226	FAK	4	1	2	2.95032	1.90977	1.04055	35.2689	8	6	0.132333	0.363727	0.295064	0.697772	5.13502	0.334711	15.3416	9	1.36279	1.78245	1	1	1	3	1	2	1
12C	plate8_K1	Obatoclax mesylate (GX15-070)	Bcl-2	1	0	0	1.74262	1.38282	0.359802	20.6472			0.00175723	0.00329465	0.00312887	0.00842133	0.213209	0.153358	1.39027		-1.46442	-0.688006	0	0	0	0	0	0	0
12C	plate3_C17	ON-01910	PLK	0	0	0	2.01091	1.67197	0.338947	16.8554			0.184036	0.186163	0.124028	0.124028	0.215586	0.163334	1.31991		-1.55103	-1.32867	0	0	0	0	0	0	0
12C	plate5_C17	OSI-027	mTOR	2	0	0	2.7704	2.04922	0.72118	26.0316			0.149877	0.309855	0.168349	0.446119	2.38675	1.11189	2.14656		0.0364219	0.221729	0	0	0	0	0	0	0
12C	plate5_F1	OSI-420 (Desmethyl Erlotinib)	EGFR	1	0	0	2.9524	2.36054	0.591859	20.0467			0.441706	0.658798	0.59962	0.816181	10	10	1		-0.50066	-0.78946	0	0	0	0	0	0	0
12C	plate3_B9	OSI-930	c-Kit, VEGFR	0	0	0	3.49943	2.57409	0.925335	26.4425			0.173854	0.731913	0.158015	1.01136	8.32068	6.21369	1.33909		0.8843	0.291149	0	0	0	0	0	0	0
12C	plate2_F9	OSU-03012	PDK-1	0	0	0	3.12945	2.31459	0.814865	26.0386			0.00289135	0.699799	0.00770799	0.844137	4.07307	4.50813	0.903495		0.425508	0.222914	0	0	0	0	0	0	0
12C	plate8_B9	PAC-1	Caspase	0	0	0	3.00645	2.40653	0.59992	19.9544			0.0519405	0.481485	0.138462	0.57053	3.34603	3.45669	0.967986		-0.467183	-0.805053	0	0	0	0	0	0	0
12C	plate5_E9	Palomid 529	PI3K	0	0	0	3.30108	2.52971	0.771363	23.367			0.707095	0.707095	0.84449	0.84449	10	10	1		0.24484	-0.228469	0	0	0	0	0	0	0
12C	plate1_H9	Pazopanib HCl	VEGFR, PDGFR, c-Kit	1	0	0	3.10497	2.36523	0.739738	23.8243			0.327068	0.590894	0.19307	0.87257	5.96251	3.09814	1.92455		0.113497	-0.151206	0	0	0	0	0	0	0
12C	plate6_G1	PCI-32765 (Ibrutinib)	Src	1	0	0	2.87869	2.27656	0.602127	20.9167			0.496196	0.601558	0.706214	0.761815	10	10	1		-0.458019	-0.642474	0	0	0	0	0	0	0
12C	plate2_N9	PD 0332991 (Palbociclib) HCl	CDK	3	1	0	3.1717	2.10428	1.06742	33.6545	4	10	0.367847	0.459443	0.426513	0.699125	7.21277	1.18842	6.06919	23	1.47438	1.50967	1	1	0	2	0	1	0
12C	plate1_I9	PD0325901	MEK	5	1	0	2.30822	1.74944	0.558775	24.2081	44	41	0.30798	0.313904	0.388571	0.491809	2.33598	0.232694	10.0388	12	-0.638063	-0.0863692	0	0	1	1	0	1	0
12C	plate2_F1	PD153035 HCl	EGFR	1	0	0	3.16648	2.31772	0.848761	26.8045			0.547077	0.547077	0.82459	0.82459	10	10	1		0.566281	0.352323	0	0	0	0	0	0	0
12C	plate3_G9	PD173074	FGFR	4	1	2	2.72874	1.9028	0.825949	30.2685	17	18	0.0905282	0.337486	0.338033	0.76092	8.22817	0.366196	22.4693	5	0.47154	0.937582	1	1	1	3	1	2	1
12C	plate4_L9	PD318088	MEK	4	1	0	2.82654	2.10196	0.724576	25.6347	25	35	0.356977	0.506517	0.602286	0.677009	10	1.21793	8.21066	18	0.0505279	0.15468	0	0	1	1	0	1	0
12C	plate3_H1	PD98059	MEK	0	0	0	3.39642	2.48597	0.910451	26.8062			0.657725	0.677399	0.872622	0.872622	10	10	1		0.822488	0.352606	0	0	0	0	0	0	0
12C	plate3_F17	Pelitinib (EKB-569)	EGFR	1	0	0	2.38492	1.78245	0.602475	25.2618			0.00630792	0.118259	0.0101747	0.105473	0.995343	0.863511	1.15267		-0.45657	0.091675	0	0	0	0	0	0	0
12C	plate6_D1	PF-00562271	FAK	1	0	0	2.93799	2.15619	0.781797	26.6099			0.0120406	0.591076	0.0168606	0.70978	3.87988	4.14646	0.935709		0.288171	0.319446	0	0	0	0	0	0	0
12C	plate6_G9	PF-03814735	Aurora Kinase	4	1	2	2.12269	1.47122	0.651472	30.6908	32	17	0.0153815	0.0604525	0.0114805	0.336064	0.556524	0.128158	4.34249	31	-0.253084	1.00894	0	1	0	1	0	1	0
12C	plate2_M1	PF-04217903	c-Met	0	0	0	3.37361	2.31809	1.05552	31.2875			0.613544	0.613544	0.879267	0.879267	10	10	1		1.42497	1.10976	0	0	0	0	0	0	0
12C	plate6_C17	PF-04691502	mTOR, PI3K, Akt	2	0	0	1.97994	1.37271	0.607227	30.669			0.0663004	0.0753037	0.0766013	0.117439	0.29118	0.0794249	3.66611		-0.436836	1.00525	0	0	0	0	0	0	0
12C	plate5_F17	PF-05212384 (PKI-587)	mTOR, PI3K	1	0	0	1.39304	1.0446	0.348448	25.0134			0.106955	0.106955	0.11225	0.121447	0.0500136	0.0191818	2.60735		-1.51158	0.0496996	0	0	0	0	0	0	0
12C	plate6_H9	PH-797804	p38 MAPK	0	0	0	2.93935	2.42314	0.51621	17.562			0.639569	0.639569	0.737817	0.783165	10	10	1		-0.814841	-1.20927	0	0	0	0	0	0	0
12C	plate1_K17	PHA-665752	c-Met	0	0	0	2.93318	2.18865	0.74453	25.3831			0.00449093	0.625434	0.00551138	0.773828	4.01709	4.23745	0.947996		0.133398	0.112155	0	0	0	0	0	0	0
12C	plate3_J17	PHA-680632	Aurora Kinase	3	1	0	2.764	1.89546	0.868535	31.4231	13	16	0.116845	0.257908	0.23835	0.453375	2.14656	0.640944	3.34907	37	0.648405	1.13268	1	1	0	2	0	1	0
12C	plate6_B17	PHA-767491	CDK	1	0	0	3.26679	2.22857	1.03822	31.781			0.0225332	0.582728	0.0278883	0.712748	3.67939	4.17039	0.882265		1.35312	1.19314	0	0	0	0	0	0	0
12C	plate4_G1	PHA-793887	CDK	0	0	0	1.89602	1.69618	0.199843	10.5401			0.006561	0.057418	0.0129108	0.0512399	0.261683	0.247938	1.05544		-2.12875	-2.39568	0	0	0	0	0	0	0
12C	plate6_I17	PHA-848125	CDK	2	0	0	2.5439	1.70838	0.835523	32.8442			0.0108207	0.120454	0.0145096	0.163077	0.957453	0.260721	3.67232		0.511302	1.37277	0	0	0	0	0	0	0
12C	plate5_L9	Phenformin hydrochloride	AMPK	0	0	0	2.8739	2.36379	0.510107	17.7496			0.114235	0.68327	0.0911586	0.840457	5.25307	4.32832	1.21365		-0.840187	-1.17757	0	0	0	0	0	0	0
12C	plate4_H9	PHT-427	Akt	0	0	0	3.22104	2.53014	0.6909	21.4496			0.691443	0.691443	0.857735	0.857735	10	10	1		-0.089332	-0.552428	0	0	0	0	0	0	0
12C	plate1_J9	PI-103	DNA-PK, PI3K, mTOR	1	0	0	1.91244	1.56827	0.344175	17.9966			0.115633	0.125355	0.117868	0.13384	0.359692	0.156256	2.30193		-1.52932	-1.13584	0	0	0	0	0	0	0
12C	plate7_H17	Piceatannol	Syk	0	0	1	3.18135	2.45575	0.725598	22.8079			0.603409	0.67954	0.711633	0.765001	10	10	1		0.0547734	-0.322944	0	0	0	0	0	0	0
12C	plate8_J9	Pifithrin-α	p53	0	0	0	3.09123	2.5262	0.565024	18.2783			0.656105	0.656105	0.760204	0.826029	10	10	1		-0.612111	-1.08825	0	0	0	0	0	0	0
12C	plate5_H1	PIK-293	PI3K	0	0	0	3.16085	2.43186	0.728987	23.063			0.665753	0.665753	0.837103	0.837103	10	10	1		0.0688477	-0.279833	0	0	0	0	0	0	0
12C	plate5_B9	PIK-294	PI3K	0	0	0	3.46782	2.46522	1.0026	28.9115			0.645017	0.645017	0.897347	0.897347	10	10	1		1.2052	0.708322	0	0	0	0	0	0	0
12C	plate3_M1	PIK-75	PI3K, DNA-PK	0	0	0	1.32563	1.07333	0.252299	19.0323			0.00538679	0.00614946	0.0071323	0.0081392	0.0699888	0.0577465	1.212		-1.91089	-0.960853	0	0	0	0	0	0	0
12C	plate3_L1	PIK-90	PI3K	2	0	0	2.69638	2.20549	0.490892	18.2056			0.520313	0.522341	0.17509	0.682353	3.40984	2.26065	1.50834		-0.919988	-1.10054	0	0	0	0	0	0	0
12C	plate4_H1	PIK-93	PI3K, VEGFR	2	0	0	2.97718	2.1437	0.833486	27.9958			0.258659	0.499441	0.43427	0.700158	8.03407	1.88933	4.25233		0.502842	0.553597	0	0	0	0	0	0	0
12C	plate6_N9	PKI-402	PI3K	1	0	0	1.65648	1.19413	0.462342	27.9112			0.0928657	0.0982041	0.117731	0.12352	0.099134	0.0415816	2.38408		-1.03856	0.539302	0	0	0	0	0	0	0
12C	plate2_K17	PLX-4720	Raf	0	0	0	3.44472	2.47471	0.970017	28.1595			0.679353	0.679353	0.874912	0.902794	10	10	1		1.06987	0.581258	0	0	0	0	0	0	0
12C	plate8_I1	Pomalidomide	TNF-alpha	0	0	0	3.38103	2.58228	0.79875	23.6244			0.710567	0.710567	0.884179	0.884179	10	10	1		0.358579	-0.18498	0	0	0	0	0	0	0
12C	plate4_I1	Ponatinib (AP24534)	Bcr-Abl, VEGFR, FGFR, PDGFR, Flt	2	0	1	2.40254	1.65244	0.750108	31.2214			0.00226647	0.011687	0.00306308	0.0629451	0.942086	0.230154	4.09329		0.156563	1.09859	0	0	0	0	0	0	0
12C	plate5_B17	PP-121	DNA-PK, mTOR, PDGF	2	0	0	2.54462	1.72659	0.818029	32.1474			0.0516573	0.0965335	0.0559424	0.120947	1.03657	0.337027	3.07561		0.438648	1.25505	0	0	0	0	0	0	0
12C	plate5_K1	PP242	mTOR	2	0	0	2.23144	1.74229	0.489151	21.9208			0.068945	0.146023	0.0949159	0.166394	0.677307	0.357164	1.89635		-0.927221	-0.472815	0	0	0	0	0	0	0
12C	plate5_J9	Quercetin (Sophoretin)	PI3K, PKC, Src, Sirtuin	0	0	0	3.13135	2.5205	0.610846	19.5075			0.69177	0.69177	0.820659	0.830506	10	10	1		-0.421805	-0.880572	0	0	0	0	0	0	0
12C	plate4_N1	Quizartinib (AC220)	Flt	0	0	0	3.249	2.29263	0.95637	29.4359			0.626638	0.626638	0.818696	0.82834	10	10	1		1.01319	0.796909	0	0	0	0	0	0	0
12C	plate5_B1	R406	Syk, Flt	3	1	0	3.10596	2.04232	1.06364	34.2451	6	7	0.234629	0.313493	0.336321	0.539652	4.60059	0.90763	5.0688	29	1.45869	1.60947	1	1	0	2	0	1	0
12C	plate4_E9	R406(free base)	Syk	3	1	0	2.79152	2.04716	0.74436	26.665	23	30	0.188651	0.300704	0.359169	0.476816	3.88525	1.39112	2.7929	40	0.132692	0.328752	0	0	0	0	0	0	0
12C	plate5_D17	R788 (Fostamatinib)	Syk	3	1	0	2.79269	2.01845	0.774242	27.7239	21	23	0.179224	0.288164	0.286832	0.408452	2.97507	0.982586	3.0278	39	0.256794	0.507657	1	0	0	1	0	0	0
12C	plate5_G1	R935788 (Fostamatinib disodium, R788 disodium)	Syk	3	1	0	2.73341	2.03319	0.700226	25.6173	30	36	0.202262	0.284078	0.302947	0.442481	3.31919	0.793283	4.18412	32	-0.0505999	0.151728	0	0	0	0	0	0	0
12C	plate5_C1	Raf265 derivative	VEGFR, Raf	1	0	0	3.32438	2.47127	0.853112	25.6622			0.483688	0.670549	0.651209	0.89132	10	10	1		0.58435	0.159326	0	0	0	0	0	0	0
12C	plate1_K9	Rapamycin (Sirolimus)	mTOR	5	1	0	2.10784	1.68186	0.425981	20.2093	45	45	0.450533	0.450533	0.55745	0.569379	1.76209	0.003	587.365	1	-1.18957	-0.761988	0	0	1	1	0	1	0
12C	plate3_I1	Regorafenib (BAY 73-4506)	c-Kit, Raf, VEGFR	0	0	0	3.1562	2.46701	0.689195	21.8362			0.434277	0.662694	0.387235	0.888405	8.2408	7.17999	1.14775		-0.0964131	-0.48711	0	0	0	0	0	0	0
12C	plate8_D9	RITA (NSC 652287)	p53	1	0	0	2.28785	1.79548	0.492368	21.521			0.0562802	0.130867	0.0661562	0.170825	0.581592	0.218727	2.65898		-0.913857	-0.540368	0	0	0	0	0	0	0
12C	plate2_L17	Roscovitine (Seliciclib, CYC202)	CDK	0	0	0	3.56658	2.52245	1.04413	29.2753			0.669494	0.669494	0.768539	0.972832	10	10	1		1.37765	0.76978	0	0	0	0	0	0	0
12C	plate3_E17	Ruxolitinib (INCB018424)	JAK	0	0	0	3.53288	2.49823	1.03465	29.2863			0.68894	0.689659	0.945395	0.945395	10	10	1		1.33829	0.771636	0	0	0	0	0	0	0
12C	plate7_O9	SAR131675	VEGFR	0	0	0	3.43749	2.51715	0.920344	26.7737			0.683952	0.69471	0.849325	0.849325	10	10	1		0.863572	0.347118	0	0	0	0	0	0	0
12C	plate1_D1	Saracatinib (AZD0530)	Src, Bcr-Abl	0	0	0	2.84056	2.39214	0.448418	15.7863			0.536124	0.663987	0.503625	0.677469	10	10	1		-1.09639	-1.5093	0	0	0	0	0	0	0
12C	plate2_D1	SB 202190	p38 MAPK	0	0	0	3.40106	2.4472	0.953853	28.0458			0.652427	0.652427	0.935713	0.935713	10	10	1		1.00274	0.562047	0	0	0	0	0	0	0
12C	plate2_C1	SB 203580	p38 MAPK	0	0	0	3.43264	2.64807	0.784575	22.8563			0.716348	0.721853	0.840287	0.840287	10	10	1		0.29971	-0.314758	0	0	0	0	0	0	0
12C	plate2_B1	SB 216763	GSK-3	0	0	0	3.43315	2.52622	0.906929	26.4168			0.642088	0.642088	0.90784	0.90784	10	10	1		0.807861	0.28682	0	0	0	0	0	0	0
12C	plate6_K9	SB 415286	GSK-3	0	0	0	3.04666	2.49548	0.551175	18.0911			0.670412	0.670412	0.801617	0.801617	10	10	1		-0.669625	-1.11987	0	0	0	0	0	0	0
12C	plate1_I17	SB 431542	TGF-beta/Smad	2	0	0	2.86421	2.40783	0.456384	15.934			0.445639	0.590618	0.555869	0.720333	10	10	1		-1.06331	-1.48434	0	0	0	0	0	0	0
12C	plate4_D1	SB 525334	TGF-beta/Smad	1	0	0	3.02128	2.18194	0.839341	27.781			0.317453	0.589367	0.210432	0.807793	5.54553	3.76628	1.47241		0.527161	0.51731	0	0	0	0	0	0	0
12C	plate5_M1	SB590885	Raf	1	0	0	3.29958	2.56625	0.733333	22.225			0.476153	0.685431	0.70583	0.88846	10	10	1		0.0868943	-0.42142	0	0	0	0	0	0	0
12C	plate7_B17	Semaxanib (SU5416)	VEGFR	0	0	0	3.41656	2.46016	0.956392	27.9929			0.666411	0.673895	0.911003	0.911003	10	10	1		1.01329	0.553104	0	0	0	0	0	0	0
12C	plate2_K9	SGX-523	c-Met	0	0	0	3.21481	2.46251	0.752295	23.4009			0.679141	0.679141	0.74601	0.849216	10	10	1		0.165646	-0.222741	0	0	0	0	0	0	0
12C	plate2_I17	SNS-032 (BMS-387032)	CDK	0	0	0	1.69328	1.33965	0.353624	20.884			0.010818	0.010818	0.0120355	0.0120355	0.149406	0.133854	1.11618		-1.49008	-0.647998	0	0	0	0	0	0	0
12C	plate2_M17	SNS-314	Aurora Kinase	2	0	0	2.53833	1.97208	0.566248	22.3079			0.258951	0.369876	0.244844	0.504269	1.75022	0.633923	2.76093		-0.607026	-0.407416	0	0	0	0	0	0	0
12C	plate1_L9	Sorafenib (Nexavar)	VEGFR, PDGFR, Raf	0	0	0	2.90315	2.52445	0.378698	13.0444			0.264874	0.726483	0.154069	0.806215	5.13196	5.96242	0.860718		-1.38594	-1.97256	0	0	0	0	0	0	0
12C	plate7_N1	Sotrastaurin (AEB071)	PKC	0	0	0	3.44469	2.45175	0.99294	28.8253			0.660512	0.660512	0.909611	0.909611	10	10	1		1.16507	0.693742	0	0	0	0	0	0	0
12C	plate3_L17	SP600125	JNK	0	0	0	3.36559	2.50193	0.863652	25.6613			0.628866	0.686906	0.821991	0.860021	10	10	1		0.628125	0.15916	0	0	0	0	0	0	0
12C	plate3_H17	Staurosporine	PKC	2	0	0	1.05612	0.755173	0.300949	28.4957			0.00330991	0.00330991	0.00484517	0.00484517	0.0332984	0.0104147	3.19727		-1.70884	0.638059	0	0	0	0	0	0	0
12C	plate2_G1	SU11274	c-Met	0	0	0	3.00781	2.43333	0.574479	19.0996			0.442863	0.653178	0.412185	0.74997	8.01775	6.07114	1.32063		-0.572844	-0.949493	0	0	0	0	0	0	0
12C	plate1_M9	Sunitinib Malate (Sutent)	VEGFR, PDGFR, c-Kit, Flt	2	0	0	2.60149	1.88245	0.719048	27.6398			0.0217512	0.206024	0.0296241	0.368918	1.90356	1.53	1.24416		0.0275698	0.493454	0	0	0	0	0	0	0
12C	plate2_H9	TAE684 (NVP-TAE684)	ALK	3	1	2	2.73721	1.81832	0.91889	33.5703	11	12	0.0423317	0.10019	0.182478	0.437533	2.61959	0.427147	6.13277	22	0.857535	1.49545	1	1	1	3	1	2	1
12C	plate7_K1	TAK-285	EGFR	1	0	0	3.16884	2.43795	0.730883	23.0647			0.555572	0.684427	0.810074	0.810074	10	10	1		0.076719	-0.279549	0	0	0	0	0	0	0
12C	plate5_M9	TAK-733	MEK	3	1	0	2.08495	1.51361	0.571347	27.4033	40	26	0.192088	0.218644	0.260007	0.341925	0.757521	0.0825018	9.18188	15	-0.585852	0.453497	0	0	1	1	0	1	0
12C	plate6_D9	TAK-901	Aurora Kinase	1	0	0	1.98135	1.52347	0.457879	23.1095			0.00508663	0.0202606	0.0054429	0.0243654	0.383286	0.346542	1.10603		-1.0571	-0.271984	0	0	0	0	0	0	0
12C	plate1_N9	Tandutinib (MLN518)	Flt	0	0	0	3.13566	2.45233	0.683332	21.7923			0.644202	0.687271	0.740029	0.788852	10	10	1		-0.120762	-0.494533	0	0	0	0	0	0	0
12C	plate5_C9	Telatinib (BAY 57-9352)	VEGFR, PDGFR, c-Kit	0	0	0	3.2688	2.51244	0.756362	23.1388			0.673075	0.673075	0.790055	0.840702	10	10	1		0.182537	-0.267029	0	0	0	0	0	0	0
12C	plate1_O9	Temsirolimus (Torisel)	mTOR	7	1	0	2.31472	1.74735	0.567371	24.5114	42	40	0.446365	0.446365	0.578441	0.578441	10	0.140034	71.4111	2	-0.602364	-0.0351201	0	0	1	1	0	1	0
12C	plate8_D1	Tenovin-1	Mdm2	0	0	0	3.15047	2.47123	0.679239	21.5599			0.655967	0.671996	0.762265	0.776789	10	10	1		-0.137763	-0.53379	0	0	0	0	0	0	0
12C	plate7_G17	TG 100713	PI3K	2	0	0	2.96816	2.14725	0.820907	27.6572			0.183399	0.379274	0.254209	0.595603	3.87966	1.40751	2.75641		0.450602	0.496384	0	0	0	0	0	0	0
12C	plate3_N9	TG100-115	PI3K	0	0	0	3.30997	2.51889	0.791079	23.8999			0.636595	0.689069	0.803915	0.899195	10	10	1		0.326722	-0.13844	0	0	0	0	0	0	0
12C	plate6_M1	TG101209	Flt, JAK, c-RET	2	0	1	2.77625	1.85273	0.923515	33.2648			0.0242135	0.17331	0.0408747	0.405722	2.1875	0.746089	2.93196		0.876741	1.44385	0	0	0	0	0	0	0
12C	plate8_N1	TG101209_R2	c-RET	1	0	0	2.61004	1.90598	0.704056	26.9749			0.00774952	0.105642	0.0101542	0.193833	1.47101	0.690406	2.13064		-0.0346936	0.381116	0	0	0	0	0	0	0
12C	plate6_M9	TG101348 (SAR302503)	JAK	2	0	0	2.71218	1.97376	0.738417	27.226			0.00824597	0.194862	0.00706585	0.367326	2.31282	0.949343	2.43624		0.108009	0.42353	0	0	0	0	0	0	0
12C	plate3_D1	TGX-221	PI3K	0	0	0	3.33686	2.39499	0.941862	28.226			0.624428	0.643109	0.84746	0.92208	10	10	1		0.95294	0.592498	0	0	0	0	0	0	0
12C	plate8_C1	Thalidomide	TNF-alpha	0	0	0	3.37061	2.52112	0.84949	25.2029			0.679388	0.679388	0.880026	0.880026	10	10	1		0.569308	0.0817115	0	0	0	0	0	0	0
12C	plate3_K17	Thiazovivin	ROCK	0	0	0	3.57558	2.55787	1.01771	28.4628			0.693772	0.693772	0.804098	0.894344	10	10	1		1.26794	0.632495	0	0	0	0	0	0	0
12C	plate7_K9	Tideglusib	GSK-3	0	0	0	3.28308	2.50218	0.780901	23.7856			0.671593	0.671593	0.870585	0.870585	10	10	1		0.284453	-0.157747	0	0	0	0	0	0	0
12C	plate4_B17	Tie2 kinase inhibitor	Tie-2	0	0	0	3.40341	2.39495	1.00845	29.6307			0.639581	0.657777	0.75517	0.93867	10	10	1		1.22951	0.829834	0	0	0	0	0	0	0
12C	plate3_N1	Tivozanib (AV-951)	VEGFR, c-Kit, PDGFR	2	0	2	3.26418	2.12231	1.14187	34.9819			0.134037	0.485807	0.417226	0.903604	9.38692	1.95465	4.80236		1.7836	1.73395	0	0	0	0	0	0	0
12C	plate7_M1	Tofacitinib (CP-690550, Tasocitinib)	JAK	0	0	0	3.63352	2.50945	1.12407	30.9362			0.695433	0.695433	0.934775	0.934775	10	10	1		1.70969	1.0504	0	0	0	0	0	0	0
12C	plate7_I17	Tofacitinib citrate (CP-690550 citrate)	JAK	0	0	0	3.23106	2.48348	0.747582	23.1374			0.69036	0.69036	0.853776	0.853776	10	10	1		0.146076	-0.267268	0	0	0	0	0	0	0
12C	plate7_N9	Torin 1	mTOR	2	0	0	1.56408	1.16377	0.40031	25.5939			0.0935935	0.101972	0.12702	0.1338	0.0871883	0.0266326	3.27374		-1.29619	0.147779	0	0	0	0	0	0	0
12C	plate7_I9	Torin 2	mTOR	2	0	0	1.01924	0.776898	0.24234	23.7766			0.0282534	0.0608316	0.036216	0.0698333	0.0202942	0.00644157	3.1505		-1.95225	-0.15927	0	0	0	0	0	0	0
12C	plate7_L9	TPCA-1	IKK	1	0	0	3.24365	2.34832	0.895328	27.6025			0.405058	0.619654	0.544463	0.863748	10	10	1		0.75968	0.48715	0	0	0	0	0	0	0
12C	plate2_O9	Triciribine (Triciribine phosphate)	Akt	1	0	0	2.52468	2.02416	0.500516	19.8249			0.426885	0.437192	0.456557	0.504622	3.32985	1.1308	2.94469		-0.880019	-0.826935	0	0	0	0	0	0	0
12C	plate4_B1	TSU-68	VEGFR, PDGFR , FGFR	0	0	0	3.40761	2.31513	1.09248	32.0601			0.608945	0.608945	0.882191	0.882191	10	10	1		1.57849	1.2403	0	0	0	0	0	0	0
12C	plate8_E9	TW-37	Bcl-2	0	0	0	2.9716	2.59768	0.373925	12.5833			0.519329	0.716472	0.499123	0.723659	10	10	1		-1.40576	-2.05047	0	0	0	0	0	0	0
12C	plate4_C17	TWS119	GSK-3	0	0	0	2.85556	2.33316	0.522397	18.294			0.249747	0.656311	0.294657	0.731521	5.50204	3.59802	1.52918		-0.789145	-1.08559	0	0	0	0	0	0	0
12C	plate7_H9	Tyrphostin AG 879 (AG 879)	HER2	0	0	0	3.10716	2.5644	0.542763	17.4681			0.705529	0.711341	0.787095	0.845642	10	10	1		-0.704564	-1.22514	0	0	0	0	0	0	0
12C	plate2_B9	U0126-EtOH	MEK	1	0	0	3.49479	2.40025	1.09454	31.3191			0.597998	0.658557	0.9006	0.942984	10	10	1		1.58702	1.1151	0	0	0	0	0	0	0
12C	plate1_B17	Vandetanib (Zactima)	VEGFR	0	0	0	3.20124	2.47923	0.722007	22.554			0.455706	0.689747	0.507205	0.706618	10	10	1		0.0398583	-0.365839	0	0	0	0	0	0	0
12C	plate2_O1	Vatalanib dihydrochloride (PTK787)	VEGFR, c-Kit, Flt	0	0	1	3.40197	2.31623	1.08574	31.9151			0.632456	0.632456	0.900962	0.900962	10	10	1		1.55049	1.2158	0	0	0	0	0	0	0
12C	plate3_I9	Vemurafenib (PLX4032)	Raf	0	0	0	3.05091	2.62466	0.426249	13.9712			0.719229	0.719229	0.763587	0.763587	10	10	1		-1.18846	-1.81596	0	0	0	0	0	0	0
12C	plate1_C17	VX-680 (MK-0457, Tozasertib)	Aurora Kinase	2	0	0	2.56967	1.96639	0.603281	23.477			0.0667435	0.300023	0.200198	0.499786	1.48286	0.510734	2.90339		-0.453226	-0.209894	0	0	0	0	0	0	0
12C	plate7_J17	VX-702	p38 MAPK	0	0	1	3.55675	2.53608	1.02067	28.6967			0.685197	0.685197	0.943982	0.943982	10	10	1		1.28024	0.672018	0	0	0	0	0	0	0
12C	plate6_L1	WAY-600	mTOR	3	1	0	2.51118	1.8475	0.663687	26.4293	31	31	0.118943	0.223859	0.164289	0.398749	1.9031	0.522693	3.64096	35	-0.202351	0.28892	0	0	0	0	0	0	0
12C	plate7_F17	WHI-P154	JAK	0	0	1	3.48037	2.51379	0.966585	27.7725			0.60258	0.680147	0.788576	0.910939	10	10	1		1.05562	0.515864	0	0	0	0	0	0	0
12C	plate7_B1	Wortmannin	PI3K	2	0	0	2.783	2.15719	0.625812	22.487			0.341535	0.341535	0.386771	0.386771	0.0835372	0.0534256	1.56362		-0.359651	-0.377164	0	0	0	0	0	0	0
12C	plate7_O1	WP1066	JAK	1	0	0	3.23183	2.36407	0.867757	26.8503			0.384774	0.668171	0.58094	0.867173	10	10	1		0.645176	0.360064	0	0	0	0	0	0	0
12C	plate5_F9	WP1130	DUB, Bcr-Abl	0	0	0	2.96904	2.37061	0.598433	20.1558			0.00837675	0.71306	0.0172043	0.832574	4.46198	3.93095	1.13509		-0.47336	-0.771036	0	0	0	0	0	0	0
12C	plate5_L17	WYE-125132	mTOR	2	0	0	1.63836	1.23935	0.399007	24.354			0.115522	0.138181	0.125639	0.161529	0.0970779	0.0322908	3.00637		-1.3016	-0.0617039	0	0	0	0	0	0	0
12C	plate3_H9	WYE-354	mTOR	2	0	0	2.54443	2.07876	0.465668	18.3015			0.21486	0.241731	0.274066	0.342453	1.88597	0.799903	2.35775		-1.02475	-1.08433	0	0	0	0	0	0	0
12C	plate5_M17	WYE-687	mTOR	2	0	0	2.44817	1.77732	0.670853	27.4022			0.12962	0.137586	0.14059	0.189107	0.995892	0.414374	2.40337		-0.172591	0.453301	0	0	0	0	0	0	0
12C	plate3_E1	WZ3146	EGFR	2	0	2	2.84622	1.91661	0.929613	32.6613			0.0851845	0.0851845	0.0769352	0.402499	2.33761	0.996803	2.34511		0.90207	1.34188	0	0	0	0	0	0	0
12C	plate3_G1	WZ4002	EGFR	2	0	0	2.867	2.29061	0.576397	20.1045			0.0352946	0.514846	0.150834	0.713041	4.50992	2.42073	1.86304		-0.564878	-0.7797	0	0	0	0	0	0	0
12C	plate3_J1	WZ8040	EGFR	1	0	0	2.85273	2.1843	0.668434	23.4313			0.00446178	0.548156	0.00540572	0.773315	4.05984	3.88059	1.04619		-0.182638	-0.217602	0	0	0	0	0	0	0
12C	plate2_B17	XL147	PI3K	0	0	0	3.51558	2.41648	1.0991	31.2637			0.650723	0.650723	0.919762	0.919762	10	10	1		1.60597	1.10574	0	0	0	0	0	0	0
12C	plate2_C17	XL-184 free base (Cabozantinib)	VEGFR, c-Met, Flt, Tie-2, c-Kit	3	1	0	2.92432	2.06895	0.855369	29.2502	16	19	0.213009	0.46623	0.279334	0.746037	5.26981	0.915456	5.75648	25	0.593727	0.765535	1	1	0	2	0	1	0
12C	plate4_L1	XL765	PI3K, mTOR	0	0	0	3.22822	2.39978	0.828443	25.6625			0.649021	0.649021	0.854987	0.854987	10	10	1		0.481897	0.159372	0	0	0	0	0	0	0
12C	plate1_D17	Y-27632 2HCl	ROCK	0	0	0	3.54838	2.50191	1.04647	29.4914			0.656959	0.656959	0.909017	0.909017	10	10	1		1.38738	0.806298	0	0	0	0	0	0	0
12C	plate8_G9	YM155	IAP	0	0	0	0.567344	0.503433	0.0639112	11.265			0.00231197	0.00231197	0.00269294	0.00269294	0.0113288	0.0083853	1.35104		-2.69329	-2.27321	0	0	0	0	0	0	0
12C	plate3_O1	YM201636	PI3K	2	0	0	3.00055	2.15961	0.840947	28.0264			0.345224	0.467262	0.459647	0.667199	8.23427	2.58787	3.18187		0.533831	0.558772	0	0	0	0	0	0	0
12C	plate6_F9	ZM 336372	Raf	0	0	0	3.314	2.52394	0.79006	23.84			0.689607	0.689607	0.845292	0.845292	10	10	1		0.322489	-0.148548	0	0	0	0	0	0	0
12C	plate2_C9	ZM-447439	Aurora Kinase	1	0	0	2.88771	2.43168	0.456025	15.7919			0.382649	0.651116	0.536724	0.619162	10	10	1		-1.0648	-1.50834	0	0	0	0	0	0	0
12C	plate1_L17	ZSTK474	PI3K	1	0	0	2.47643	1.99421	0.482218	19.4723			0.159112	0.276514	0.171776	0.325316	1.22572	0.419709	2.92041		-0.956013	-0.886514	0	0	0	0	0	0	0
A498	plate7_E1	3-Methyladenine	PI3K	0	0	1	3.88935	3.48843	0.400914	10.308			0.947207	0.947207	1.03691	1.03691	10	10	1		-0.555196	-0.669373	0	0	0	0	0	0	0
A498	plate5_I17	A66	PI3K	1	0	2	3.33913	3.63509	-0.295961	-8.8634			0.783524	0.876255	0.786746	0.786746	10	10	1		-2.12112	-2.52155	0	0	0	0	0	0	0
A498	plate6_B1	A-674563	Akt, CDK, PKA	0	0	0	2.46054	2.91823	-0.457692	-18.6013			0.0119837	0.0313898	0.011252	0.0128936	1.16412	1.25509	0.927515		-2.48454	-3.46234	0	0	0	0	0	0	0
A498	plate6_O1	A-769662	AMPK	0	0	0	3.53141	3.4275	0.103905	2.94231			0.859584	0.859584	0.899737	0.899737	10	10	1		-1.2226	-1.38098	0	0	0	0	0	0	0
A498	plate8_J1	ABT-199 (GDC-0199 )	Bcl-2	0	0	1	3.72735	3.56462	0.16273	4.36584			0.898946	0.898946	0.914801	0.914801	10	10	1		-1.09041	-1.24345	0	0	0	0	0	0	0
A498	plate8_B1	ABT-263 (Navitoclax)	Bcl-2	1	0	1	3.00341	3.00753	-0.00411945	-0.137159			0.60758	0.609139	0.622098	0.8011	10	10	1		-1.46533	-1.6785	0	0	0	0	0	0	0
A498	plate8_E1	ABT-737	Bcl-2	0	0	1	3.25279	3.09583	0.156961	4.82544			0.170555	0.889546	0.100069	0.886112	5.36288	5.92224	0.905548		-1.10337	-1.19905	0	0	0	0	0	0	0
A498	plate4_F1	AEE788 (NVP-AEE788)	EGFR, Flt, VEGFR, HER2	2	0	4	3.8666	2.89906	0.967547	25.0232			0.258064	0.683702	0.897585	0.897585	10	5.83074	1.71505		0.718067	0.752283	0	0	0	0	0	0	0
A498	plate1_H1	Afatinib (BIBW2992)	EGFR, HER2	2	0	2	2.8722	2.53574	0.336452	11.7141			0.00954666	0.08253	0.00814081	0.332862	2.86272	1.48745	1.92458		-0.700046	-0.533525	0	0	0	0	0	0	0
A498	plate3_D9	AG-1024	IGF-1R	0	0	0	3.94091	3.65806	0.282855	7.17741			0.970924	0.970924	1.02144	1.07508	10	10	1		-0.820482	-0.971824	0	0	0	0	0	0	0
A498	plate6_J9	AG-1478 (Tyrphostin AG-1478)	EGFR	0	0	3	4.84819	3.9498	0.898389	18.5304			0.960706	0.960706	1.01041	1.01041	10	10	1		0.562665	0.125005	0	0	0	0	0	0	0
A498	plate2_H17	AG-490	JAK, EGFR	0	0	2	3.86749	3.30168	0.565812	14.63			0.886813	0.886813	1.0366	1.0366	10	10	1		-0.184658	-0.25182	0	0	0	0	0	0	0
A498	plate6_E9	AMG 900	Aurora Kinase	3	1	8	4.67218	3.07929	1.59289	34.093	5	9	0.561539	0.561539	0.776215	0.776215	10	10	1	57	2.12325	1.62853	1	1	0	2	0	1	0
A498	plate3_M9	AMG-208	c-Met	1	0	8	4.37776	3.32066	1.0571	24.1471			0.805042	0.805042	1.14683	1.14683	10	10	1		0.919305	0.667644	0	0	0	0	0	0	0
A498	plate6_G17	AMG458	c-Met	1	0	3	3.65913	3.37651	0.282615	7.72356			0.77142	0.915195	0.858834	0.858834	10	10	1		-0.821022	-0.919059	0	0	0	0	0	0	0
A498	plate3_E9	Amuvatinib (MP-470)	c-Met, c-Kit, PDGFR, Flt, c-RET	0	0	4	3.62966	3.01909	0.610569	16.8216			0.245236	0.587426	0.102696	0.62172	3.14313	4.37503	0.718424		-0.0840866	-0.0400785	0	0	0	0	0	0	0
A498	plate8_F1	Amuvatinib (MP-470)_R2	c-RET	2	0	2	3.11666	2.85676	0.259903	8.33914			0.251408	0.459233	0.131348	0.672674	4.18615	3.36512	1.24398		-0.872058	-0.859587	0	0	0	0	0	0	0
A498	plate5_N1	Apatinib (YN968D1)	VEGFR	0	0	5	4.78153	3.75542	1.02611	21.4598			0.873653	0.873653	1.01814	1.01814	10	10	1		0.849656	0.408021	0	0	0	0	0	0	0
A498	plate8_H9	Apoptosis Activator 2	Caspase	0	0	2	4.05646	3.55641	0.500042	12.3271			0.411456	0.875455	0.505662	1.07841	10	8.36808	1.19502		-0.332449	-0.474307	0	0	0	0	0	0	0
A498	plate6_K17	ARQ 197 (Tivantinib)	c-Met	1	0	2	2.99995	2.415	0.584949	19.4987			0.13288	0.13288	0.120637	0.120637	1.14875	0.974503	1.17881		-0.141656	0.218552	0	0	0	0	0	0	0
A498	plate6_L17	ARRY334543	EGFR	0	0	3	4.91355	4.07557	0.837982	17.0545			0.988264	0.988264	1.09684	1.09684	10	10	1		0.426925	-0.017581	0	0	0	0	0	0	0
A498	plate6_J17	Arry-380	HER2	0	0	1	4.31298	3.88959	0.42339	9.81665			0.974597	0.974597	0.87927	0.87927	10	10	1		-0.504691	-0.716842	0	0	0	0	0	0	0
A498	plate6_C1	AS-252424	PI3K	0	0	3	4.49459	3.96032	0.534269	11.8869			1.06057	1.06057	1.21487	1.21487	10	10	1		-0.255538	-0.516829	0	0	0	0	0	0	0
A498	plate6_H1	AS-604850	PI3K	0	0	2	3.81173	3.78604	0.025688	0.67392			0.925232	0.925232	0.830267	0.830267	10	10	1		-1.39835	-1.60014	0	0	0	0	0	0	0
A498	plate3_G17	AS-605240	PI3K	1	0	2	3.38977	3.09339	0.296378	8.74331			0.781267	0.781267	0.868727	0.868727	10	10	1		-0.790095	-0.820539	0	0	0	0	0	0	0
A498	plate4_C1	AS703026	MEK	6	1	8	4.01604	2.27692	1.73912	43.3044	3	5	0.310403	0.413845	0.687259	0.687259	10	0.950164	10.5245	13	2.45185	2.51846	1	1	1	3	1	2	1
A498	plate4_J17	AST-1306	EGFR	1	0	4	3.9852	3.43782	0.547381	13.7354			0.49543	0.945991	0.921971	1.01942	10	9.99082	1.00092		-0.226074	-0.33825	0	0	0	0	0	0	0
A498	plate8_F9	AT101	Bcl-2	0	0	2	3.73578	3.26984	0.465943	12.4724			0.834911	0.834911	0.836335	0.842388	10	10	1		-0.409071	-0.460262	0	0	0	0	0	0	0
A498	plate4_M1	AT7519	CDK	1	0	2	2.45264	2.19546	0.257182	10.4859			0.00777577	0.00861338	0.00985598	0.0103143	0.455372	0.337115	1.35079		-0.878172	-0.652183	0	0	0	0	0	0	0
A498	plate4_J9	AT7867	Akt, S6 kinase	1	0	1	3.49016	3.22343	0.266724	7.64219			0.135121	0.890028	0.263365	0.969133	7.63373	8.30638	0.91902		-0.856729	-0.92692	0	0	0	0	0	0	0
A498	plate2_F17	AT9283	Bcr-Abl, JAK, Aurora Kinase	0	0	2	2.73769	2.3963	0.341389	12.47			0.0107663	0.161895	0.0125026	0.248087	0.776858	0.632733	1.22778		-0.688952	-0.460499	0	0	0	0	0	0	0
A498	plate3_I17	Aurora A Inhibitor I	Aurora Kinase	3	1	4	4.04961	3.15667	0.892942	22.0501	30	49	0.530337	0.632744	0.871232	0.982483	10	8.98173	1.11337	55	0.550425	0.465049	1	0	0	1	0	0	0
A498	plate1_C1	Axitinib	VEGFR, PDGFR, c-Kit	2	0	3	4.05569	3.26244	0.793255	19.559			0.456681	0.676513	0.779356	1.02414	10	7.68893	1.30057		0.32642	0.224385	0	0	0	0	0	0	0
A498	plate5_I1	AZ 960	JAK	3	1	3	2.85571	2.64219	0.213517	7.47685	72	73	0.246114	0.24729	0.391135	0.391135	3.2985	0.987144	3.34145	25	-0.976291	-0.942894	0	0	1	1	0	1	0
A498	plate6_F17	AZ628	Raf	3	1	5	3.97455	3.01959	0.954957	24.0268	23	37	0.408778	0.624245	0.928083	0.928083	10	6.10409	1.63825	46	0.689778	0.656022	1	0	0	1	0	0	0
A498	plate7_J1	AZD2014	mTOR	2	0	3	2.90666	2.20462	0.702037	24.1527			0.146722	0.146722	0.228898	0.228898	0.936133	0.429693	2.17861		0.121449	0.668187	0	0	0	0	0	0	0
A498	plate7_B9	AZD4547	FGFR	1	0	3	3.96389	3.40129	0.562603	14.1932			0.542061	0.964381	0.876531	0.876531	10	10	1		-0.191869	-0.294017	0	0	0	0	0	0	0
A498	plate5_O9	AZD5438	CDK	0	0	0	2.43854	2.77894	-0.340394	-13.9589			0.0115528	0.0734392	0.00858114	0.0689869	1.23338	1.55434	0.793508		-2.22097	-3.01383	0	0	0	0	0	0	0
A498	plate1_E1	AZD6244 (Selumetinib)	MEK	7	1	7	3.05847	2.10579	0.952675	31.1488	25	15	0.301248	0.418763	0.590214	0.738462	10	0.710621	14.0722	8	0.684649	1.34409	1	1	1	3	1	2	1
A498	plate4_D9	AZD7762	Chk	1	0	2	2.52752	2.29299	0.234536	9.2793			0.0562179	0.0562179	0.0491724	0.0491724	0.308186	0.261467	1.17868		-0.929058	-0.768757	0	0	0	0	0	0	0
A498	plate4_G9	AZD8055	mTOR	4	1	5	2.40451	1.68365	0.720865	29.9797	45	17	0.182045	0.187892	0.22897	0.22897	0.36997	0.100486	3.68181	22	0.163756	1.23114	0	1	1	2	0	2	1
A498	plate4_E17	AZD8330	MEK	7	1	8	3.63306	1.76638	1.86668	51.3803	2	1	0.318387	0.318387	0.788561	0.82996	10	0.0904447	110.565	2	2.73848	3.29869	1	1	1	3	1	2	1
A498	plate4_K17	AZD8931	EGFR, HER2	6	1	7	4.39324	2.24127	2.15196	48.9836	1	2	0.284503	0.293012	0.994336	0.994336	10	1.03532	9.65884	15	3.37954	3.06714	1	1	1	3	1	2	1
A498	plate2_J17	Barasertib (AZD1152-HQPA)	Aurora Kinase	0	0	6	4.37779	3.30954	1.06825	24.4016			0.840854	0.840854	1.04389	1.04389	10	10	1		0.944356	0.692232	0	0	0	0	0	0	0
A498	plate7_C17	Baricitinib (LY3009104)	JAK	0	0	2	4.42688	4.01806	0.408818	9.23491			1.06707	1.06707	1.07036	1.07036	10	10	1		-0.537435	-0.773045	0	0	0	0	0	0	0
A498	plate1_F1	BEZ235 (NVP-BEZ235)	mTOR, PI3K	3	1	3	2.02575	1.65033	0.37542	18.5324	69	63	0.0637599	0.0753946	0.0718391	0.0852203	0.302854	0.151757	1.99564	42	-0.612484	0.125198	0	0	0	0	0	0	0
A498	plate4_I17	BGJ398 (NVP-BGJ398)	FGFR	4	1	5	3.84213	2.87449	0.967639	25.185	21	29	0.435387	0.684269	0.92025	0.92025	10	9.59327	1.0424	56	0.718274	0.767915	1	1	0	2	0	1	0
A498	plate2_I9	BI 2536	PLK	4	1	3	1.97341	1.51289	0.46052	23.3362	66	40	0.0692449	0.287639	0.0640762	0.359766	0.457723	0.0384459	11.9056	9	-0.421257	0.589303	0	0	1	1	0	1	0
A498	plate5_D9	BI6727 (Volasertib)	PLK	5	1	6	2.77844	1.82539	0.953051	34.3017	24	8	0.036132	0.320078	0.0428983	0.617362	2.03044	0.138382	14.6727	6	0.685494	1.64869	1	1	1	3	1	2	1
A498	plate1_G1	BIBF1120 (Vargatef)	VEGFR, PDGFR, FGFR	1	0	3	3.90616	3.35463	0.551535	14.1196			0.664408	0.876671	0.892204	0.892204	10	10	1		-0.216741	-0.301126	0	0	0	0	0	0	0
A498	plate4_O9	BIRB 796 (Doramapimod)	p38 MAPK	3	1	5	4.0152	3.07479	0.940412	23.4213	27	39	0.755489	0.755489	0.879365	0.879365	10	10	1	58	0.657093	0.597522	1	0	0	1	0	0	0
A498	plate4_B9	BIX 02188	MEK	0	0	1	3.98392	3.91231	0.0716117	1.79752			1.03496	1.03496	0.952889	0.952889	10	10	1		-1.29516	-1.49158	0	0	0	0	0	0	0
A498	plate4_C9	BIX 02189	MEK	2	0	6	4.61746	3.50197	1.1155	24.1582			0.473424	0.817103	1.13848	1.13848	10	9.88494	1.01164		1.05052	0.668721	0	0	0	0	0	0	0
A498	plate5_G9	BKM120 (NVP-BKM120)	PI3K	1	0	2	2.88877	2.49345	0.395324	13.6848			0.101165	0.162604	0.134192	0.244778	1.93277	1.2535	1.5419		-0.567757	-0.34313	0	0	0	0	0	0	0
A498	plate4_K9	BMS 777607	c-Met	5	1	5	3.51838	2.82543	0.692952	19.6952	50	59	0.610403	0.610403	0.870281	0.870281	10	10	1	59	0.101033	0.237538	0	0	0	0	0	0	0
A498	plate5_D1	BMS 794833	c-Met, VEGFR	1	0	4	4.07707	3.30117	0.775895	19.0307			0.617384	0.843562	0.972872	0.972872	10	10	1		0.287413	0.173342	0	0	0	0	0	0	0
A498	plate4_D17	BMS-265246	CDK	0	0	0	3.32016	3.45406	-0.133896	-4.03281			0.794922	0.865704	0.574744	0.608145	10	10	1		-1.75695	-2.05486	0	0	0	0	0	0	0
A498	plate1_F17	BMS-599626 (AC480)	EGFR, HER2	0	0	1	3.52119	3.27569	0.245504	6.97218			0.858455	0.858455	0.861177	0.861177	10	10	1		-0.904414	-0.991651	0	0	0	0	0	0	0
A498	plate1_I1	Bosutinib (SKI-606)	Src	1	0	1	3.08206	2.83812	0.243941	7.91485			0.293773	0.293773	0.233405	0.716904	5.04724	3.35333	1.50514		-0.907926	-0.900578	0	0	0	0	0	0	0
A498	plate2_H1	Brivanib (BMS-540215)	VEGFR	1	0	5	4.2118	3.37538	0.836415	19.8589			0.788997	0.908855	1.08517	1.08517	10	10	1		0.423406	0.253352	0	0	0	0	0	0	0
A498	plate2_G17	Brivanib alaninate (BMS-582664)	VEGFR	1	0	3	3.67744	3.15678	0.520658	14.1582			0.733416	0.842282	0.897943	0.897943	10	10	1		-0.286123	-0.297401	0	0	0	0	0	0	0
A498	plate4_N9	BS-181 HCl	CDK	0	0	5	4.29409	3.45413	0.839959	19.5608			0.941869	0.941869	1.09753	1.09753	10	10	1		0.431369	0.224556	0	0	0	0	0	0	0
A498	plate3_K9	BX-795	PDK-1	2	0	5	4.13538	3.0627	1.07268	25.939			0.740011	0.776743	0.917112	0.917112	10	10	1		0.954298	0.840761	0	0	0	0	0	0	0
A498	plate3_L9	BX-912	PDK-1	2	0	5	4.04191	2.97356	1.06835	26.4319			0.365352	0.660029	0.741759	0.888041	10	5.81758	1.71893		0.94459	0.888385	0	0	0	0	0	0	0
A498	plate7_G9	BYL719	PI3K	1	0	5	4.1124	3.23952	0.872877	21.2255			0.540071	0.836719	0.981735	0.981735	10	10	1		0.505337	0.385384	0	0	0	0	0	0	0
A498	plate5_O1	CAL-101 (GS-1101)	PI3K	0	0	3	4.09401	3.29135	0.802654	19.6056			0.842854	0.842854	0.978873	0.978873	10	10	1		0.347543	0.228882	0	0	0	0	0	0	0
A498	plate6_I1	CAY10505	PI3K	0	0	0	3.71441	3.82892	-0.11451	-3.08286			0.902965	0.902965	0.85228	0.85228	10	10	1		-1.71339	-1.96308	0	0	0	0	0	0	0
A498	plate5_H17	CCT128930	Akt	2	0	6	4.00997	3.15672	0.853247	21.2781			0.400552	0.747275	0.905273	0.916484	10	8.06606	1.23976		0.461229	0.39047	0	0	0	0	0	0	0
A498	plate4_K1	CCT129202	Aurora Kinase	4	1	7	4.20945	2.87604	1.33341	31.6765	9	14	0.281122	0.404663	0.622351	0.887795	10	3.34579	2.98883	28	1.54018	1.39508	1	1	1	3	1	2	1
A498	plate6_D17	CCT137690	Aurora Kinase	2	0	3	3.5726	3.09766	0.474942	13.294			0.0164168	0.434283	0.0157439	0.706939	3.34561	2.00819	1.66599		-0.38885	-0.380889	0	0	0	0	0	0	0
A498	plate1_J1	Cediranib (AZD2171)	VEGFR, Flt	3	1	3	3.15222	2.63103	0.521186	16.5339	62	69	0.153506	0.505065	0.16969	0.810715	5.35911	2.39318	2.23932	36	-0.284937	-0.0678741	0	0	1	1	0	1	0
A498	plate7_C9	CEP33779	JAK	0	0	3	4.90923	3.99378	0.915453	18.6476			1.01724	1.01724	1.12806	1.12806	10	10	1		0.601008	0.136327	0	0	0	0	0	0	0
A498	plate7_D1	CH5424802	ALK	0	0	3	5.08008	4.59087	0.489207	9.62992			1.123	1.123	1.0576	1.0576	10	10	1		-0.356796	-0.734883	0	0	0	0	0	0	0
A498	plate6_J1	CHIR-124	Chk	1	0	1	2.42546	2.12656	0.298896	12.3233			0.0176844	0.086404	0.0252175	0.13466	0.498022	0.292711	1.70141		-0.784437	-0.474672	0	0	0	0	0	0	0
A498	plate6_E17	CHIR-98014	GSK-3	1	0	6	4.5418	3.6808	0.861002	18.9573			0.473679	1.04474	0.701463	1.22119	10	9.90425	1.00967		0.478655	0.16625	0	0	0	0	0	0	0
A498	plate1_L1	CI-1033 (Canertinib)	EGFR, HER2	3	1	6	3.62058	2.73925	0.881332	24.3423	31	33	0.0274634	0.560049	0.140996	0.959394	8.5493	4.0735	2.09876	39	0.524337	0.686504	1	1	0	2	0	1	0
A498	plate1_M1	CI-1040 (PD184352)	MEK	5	1	6	3.44167	2.51349	0.928176	26.9688	28	25	0.306099	0.467102	0.592829	0.899192	10	3.19319	3.13167	24	0.629598	0.940254	1	1	1	3	1	2	1
A498	plate4_F9	CP 673451	PDGFR	1	0	2	3.26863	2.84369	0.424942	13.0006			0.0462687	0.599504	0.0414053	0.571176	3.29702	3.19648	1.03145		-0.501203	-0.409233	0	0	0	0	0	0	0
A498	plate3_C1	CP-724714	EGFR, HER2	0	0	6	4.5976	3.66527	0.932337	20.2787			0.924795	0.924795	1.07189	1.07189	10	10	1		0.638947	0.293917	0	0	0	0	0	0	0
A498	plate6_L9	Crenolanib (CP-868596)	PDGFR	2	0	5	3.50082	2.83269	0.66813	19.0849			0.0198224	0.557116	0.017114	0.752975	3.47421	2.53585	1.37003		0.0452564	0.178581	0	0	0	0	0	0	0
A498	plate1_J17	Crizotinib (PF-02341066)	c-Met, ALK	3	1	3	3.47647	2.68031	0.796156	22.9013	42	44	0.283713	0.537932	0.345765	0.980191	9.41324	3.26169	2.886	30	0.332941	0.547284	0	0	1	1	0	1	0
A498	plate5_H9	cx-4945 (Silmitasertib)	PKC	5	1	8	4.21164	2.87137	1.34027	31.823	8	13	0.470386	0.794123	0.95573	1.10935	10	10	1	60	1.5556	1.40923	1	1	0	2	0	1	0
A498	plate3_F1	CYC116	Aurora Kinase, VEGFR	2	0	2	3.68401	3.01358	0.670422	18.1982			0.380963	0.688746	0.286835	0.895872	7.86829	6.51782	1.2072		0.0504065	0.0929092	0	0	0	0	0	0	0
A498	plate5_L1	Cyt387	JAK	0	0	4	4.74279	3.59885	1.14393	24.1194			0.897175	0.913283	0.86775	0.86775	10	10	1		1.11442	0.664972	0	0	0	0	0	0	0
A498	plate7_D9	Dabrafenib (GSK2118436)	Raf	0	0	2	4.27249	4.08022	0.192272	4.50023			1.01424	1.01424	0.910428	0.910428	10	10	1		-1.02403	-1.23047	0	0	0	0	0	0	0
A498	plate6_I9	Dacomitinib (PF299804,PF-00299804)	EGFR	1	0	3	3.20182	2.73784	0.463983	14.4912			0.0145903	0.346306	0.0165585	0.493745	2.99991	2.34807	1.2776		-0.413476	-0.265223	0	0	0	0	0	0	0
A498	plate2_G9	Danusertib (PHA-739358)	Aurora Kinase, FGFR, Bcr-Abl, c-RET, Src	4	1	6	3.26088	2.43706	0.823821	25.2638	40	27	0.359952	0.359952	0.515993	0.620853	8.1773	1.31425	6.22205	16	0.395106	0.775531	0	1	1	2	0	2	1
A498	plate8_C9	Danusertib (PHA-739358)_R2	c-RET	3	1	6	3.773	2.82254	0.950457	25.191	26	28	0.383944	0.421465	0.593535	0.648112	10	2.71936	3.67733	23	0.679666	0.7685	1	1	1	3	1	2	1
A498	plate1_N1	Dasatinib (BMS-354825)	Src, Bcr-Abl, c-Kit	8	1	5	3.34848	2.62447	0.724009	21.622	44	51	0.412939	0.666574	0.63064	0.913159	10	8.46429	1.18143	54	0.170821	0.423691	0	0	0	0	0	0	0
A498	plate5_G17	DCC-2036 (Rebastinib)	Bcr-Abl	0	0	1	3.19622	3.51395	-0.317725	-9.94062			0.0121018	0.896025	0.0162708	0.842394	7.59355	4.42468	1.71618		-2.17003	-2.62562	0	0	0	0	0	0	0
A498	plate1_O1	Deforolimus (Ridaforolimus)	mTOR	5	1	4	2.60341	1.95213	0.651281	25.0165	56	31	0.493182	0.493182	0.635523	0.635523	10	0.102047	97.9941	3	0.00739553	0.751636	0	1	1	2	0	2	1
A498	plate7_M9	Desmethyl Erlotinib (CP-473420)	EGFR	0	0	6	4.37691	3.62683	0.750085	17.1373			0.972577	0.985419	0.994014	0.994014	10	10	1		0.229415	-0.00958223	0	0	0	0	0	0	0
A498	plate7_F1	Dinaciclib (SCH727965)	CDK	1	0	0	0.649794	0.59172	0.0580747	8.9374			0.00890683	0.0112166	0.00895982	0.0105448	0.0135761	0.0118835	1.14244		-1.32558	-0.801788	0	0	0	0	0	0	0
A498	plate1_K1	Dovitinib (TKI-258)	FLT3	5	1	4	3.15357	2.48665	0.666918	21.148	54	56	0.239284	0.384496	0.351491	0.779266	6.94078	2.33331	2.97465	27	0.0425331	0.3779	0	0	1	1	0	1	0
A498	plate7_G1	Dovitinib Dilactic acid (TKI258 Dilactic acid)	FLT3	2	0	5	4.64032	3.13635	1.50397	32.411			0.30288	0.550832	0.494019	1.06367	10	4.26907	2.34243		1.92345	1.46603	0	0	0	0	0	0	0
A498	plate3_B1	E7080 (Lenvatinib)	VEGFR	1	0	2	3.79397	3.46643	0.327545	8.63329			0.795458	0.931847	0.941417	0.941417	10	10	1		-0.720062	-0.831169	0	0	0	0	0	0	0
A498	plate3_K1	ENMD-2076	Flt, Aurora Kinase, VEGFR	5	1	6	3.06246	2.40131	0.661151	21.5889	55	53	0.246597	0.246597	0.427206	0.458851	4.10866	1.26875	3.23834	21	0.0295734	0.420488	0	0	1	1	0	1	0
A498	plate1_E17	Enzastaurin (LY317615)	PKC	1	0	8	4.22724	3.04242	1.18482	28.0283			0.817092	0.817092	1.09994	1.09994	10	10	1		1.2063	1.04261	0	0	0	0	0	0	0
A498	plate1_B9	Erlotinib HCl	EGFR	1	0	2	3.54836	3.48422	0.0641364	1.80749			0.717787	0.920429	0.915416	0.915416	10	10	1		-1.31196	-1.49062	0	0	0	0	0	0	0
A498	plate2_D17	Everolimus (RAD001)	mTOR	7	1	7	3.44639	2.43001	1.01638	29.4911	17	20	0.645166	0.645166	0.851021	0.851021	10	10	1	61	0.827795	1.18394	1	1	0	2	0	1	0
A498	plate6_F1	Flavopiridol hydrochloride	CDK	0	0	1	1.9152	1.743	0.172196	8.99101			0.0115169	0.0130915	0.0135077	0.0135077	0.261725	0.170831	1.53207		-1.06914	-0.796609	0	0	0	0	0	0	0
A498	plate2_J9	Foretinib (GSK1363089, XL880)	c-Met, VEGFR	4	1	4	3.14758	2.46922	0.67836	21.5518	52	54	0.0344677	0.319618	0.0480594	0.688392	3.25725	1.42962	2.2784	35	0.0682434	0.416905	0	0	1	1	0	1	0
A498	plate7_E9	GDC-0068	Akt	0	0	4	4.04744	3.38201	0.66543	16.4407			0.739574	0.859755	0.820479	1.06364	10	10	1		0.0391887	-0.0768792	0	0	0	0	0	0	0
A498	plate2_D9	GDC-0879	Raf	1	0	4	4.1197	3.54848	0.571219	13.8655			0.803618	0.973087	1.05053	1.05053	10	10	1		-0.17251	-0.325672	0	0	0	0	0	0	0
A498	plate1_H17	GDC-0941	PI3K	4	1	7	3.39045	2.55843	0.832026	24.5402	39	32	0.319132	0.549316	0.397119	0.71658	6.93941	3.08936	2.24623	34	0.413542	0.705627	0	1	1	2	0	2	1
A498	plate6_N1	GDC-0980 (RG7422)	mTOR, PI3K	3	1	4	3.09812	2.40218	0.695938	22.4632	49	47	0.169997	0.169997	0.214893	0.290294	1.35943	0.657799	2.06663	40	0.107744	0.504964	0	0	0	0	0	0	0
A498	plate1_C9	Gefitinib (Iressa)	EGFR	1	0	3	4.52799	3.49104	1.03694	22.9008			0.808322	0.905699	1.05328	1.05328	10	10	1		0.874006	0.547233	0	0	0	0	0	0	0
A498	plate7_D17	Golvatinib (E7050)	c-Met	1	0	2	4.3705	3.93148	0.439022	10.0451			0.335495	1.03196	0.612662	0.998493	10	9.51685	1.05077		-0.469565	-0.694771	0	0	0	0	0	0	0
A498	plate3_O9	GSK1059615	PI3K, mTOR	7	1	6	2.96823	2.0107	0.95753	32.2593	22	12	0.137834	0.278817	0.341439	0.558302	4.56836	0.383427	11.9145	12	0.695558	1.45138	1	1	1	3	1	2	1
A498	plate6_O9	GSK1070916	Aurora Kinase	2	0	4	3.74243	2.96936	0.773066	20.6568			0.130698	0.356184	0.120719	0.573428	3.07202	2.17471	1.41261		0.281055	0.330441	0	0	0	0	0	0	0
A498	plate6_E1	GSK1120212 (Trametinib)	MEK	7	1	7	3.28867	1.96355	1.32512	40.2935	10	6	0.305774	0.355838	0.735144	0.737093	10	0.344523	29.0256	5	1.52156	2.22757	1	1	1	3	1	2	1
A498	plate6_C9	GSK1838705A	IGF-1, ALK	0	0	5	4.85576	3.85461	1.00114	20.6176			0.0150146	0.961807	0.0164715	1.13218	8.55067	8.32324	1.02733		0.79356	0.326658	0	0	0	0	0	0	0
A498	plate2_L1	GSK1904529A	IGF-1R	0	0	6	4.54174	3.42191	1.11983	24.6564			0.849086	0.849086	1.04005	1.04005	10	10	1		1.06026	0.716848	0	0	0	0	0	0	0
A498	plate5_K17	GSK2126458	PI3K, mTOR	4	1	4	2.32488	1.82255	0.502329	21.6067	63	52	0.157543	0.157543	0.282871	0.282871	0.241546	0.16778	1.43966	50	-0.327309	0.422212	0	0	0	0	0	0	0
A498	plate4_L17	GSK461364	PLK	6	1	7	2.9784	1.97027	1.00813	33.848	18	10	0.384295	0.384295	0.59935	0.59935	10	0.0554788	180.249	1	0.809261	1.60486	1	1	1	3	1	2	1
A498	plate2_L9	GSK690693	Akt	3	1	6	3.81679	3.07325	0.743539	19.4808	43	60	0.801803	0.807952	0.979049	1.00759	10	10	1	62	0.214705	0.216822	0	0	0	0	0	0	0
A498	plate8_O1	HA14-1	Bcl-2	2	0	2	3.56797	3.13648	0.43149	12.0935			0.79722	0.79722	0.884506	0.884506	10	10	1		-0.486489	-0.496877	0	0	0	0	0	0	0
A498	plate4_O1	Hesperadin	Aurora Kinase	6	1	6	3.72158	2.04942	1.67216	44.9315	4	3	0.109042	0.205798	0.0284168	0.419342	2.50062	0.441023	5.67005	19	2.30139	2.67566	1	1	1	3	1	2	1
A498	plate4_E1	HMN-214	PLK	0	0	2	2.35718	2.04343	0.313753	13.3105			0.124304	0.131663	0.119162	0.119162	0.378096	0.386531	0.978178		-0.751053	-0.379297	0	0	0	0	0	0	0
A498	plate3_J9	IC-87114	0	0	0	4	3.87963	3.26826	0.611365	15.7583			0.858758	0.858758	0.954536	0.954536	10	10	1		-0.0822989	-0.142807	0	0	0	0	0	0	0
A498	plate5_K9	Imatinib (Gleevec)	PDGFR	2	0	4	3.82858	3.23728	0.591303	15.4444			0.816748	0.816748	0.919057	0.919057	10	10	1		-0.127379	-0.173132	0	0	0	0	0	0	0
A498	plate1_D9	Imatinib Mesylate	PDGFR, c-Kit, Bcr-Abl	0	0	1	3.88511	3.53359	0.351521	9.04791			0.945049	0.945049	0.973419	0.973419	10	10	1		-0.666185	-0.791112	0	0	0	0	0	0	0
A498	plate7_E17	IMD 0354	IKK	0	0	4	3.46164	2.91827	0.543366	15.6968			0.0121821	0.11254	0.0128295	0.0637535	1.58767	1.70035	0.933731		-0.235097	-0.148755	0	0	0	0	0	0	0
A498	plate7_L1	INCB28060	c-Met	0	0	5	4.54481	3.6277	0.917109	20.1793			0.917772	0.917772	0.984305	0.984305	10	10	1		0.604729	0.284306	0	0	0	0	0	0	0
A498	plate5_I9	Indirubin	GSK-3	0	0	0	3.26489	3.41366	-0.148771	-4.55669			0.941012	0.941012	0.826619	0.826619	10	10	1		-1.79038	-2.10547	0	0	0	0	0	0	0
A498	plate7_F9	INK 128	mTOR	2	0	2	1.63242	1.18961	0.442808	27.1259			0.0897381	0.096184	0.103707	0.103707	0.071001	0.0338212	2.09931		-0.461056	0.955436	0	0	0	0	0	0	0
A498	plate8_I9	JNJ 26854165 (Serdemetan)	p53	2	0	3	2.75671	2.31742	0.439289	15.9353			0.0450686	0.0450686	0.0220455	0.0220455	1.35909	0.747784	1.81749		-0.468964	-0.125712	0	0	0	0	0	0	0
A498	plate2_M9	JNJ-38877605	c-Met	0	0	8	4.15306	3.20104	0.952013	22.9232			0.854065	0.854065	1.052	1.052	10	10	1		0.683162	0.549401	0	0	0	0	0	0	0
A498	plate3_F9	JNJ-7706621	CDK, Aurora Kinase	2	0	2	3.38746	2.82459	0.562865	16.6161			0.269294	0.66708	0.559129	0.683796	10	4.68132	2.13615		-0.191281	-0.0599323	0	0	0	0	0	0	0
A498	plate3_D17	Ki8751	VEGFR, c-Kit, PDGFR	0	0	5	5.48668	4.08869	1.39799	25.4796			1.0408	1.0408	1.00167	1.00167	10	10	1		1.68529	0.796383	0	0	0	0	0	0	0
A498	plate4_I9	KRN 633	VEGFR, PDGFR	0	0	5	4.06739	3.47315	0.594237	14.6098			0.846629	0.846629	0.973526	0.973526	10	10	1		-0.120787	-0.253771	0	0	0	0	0	0	0
A498	plate3_C9	Ku-0063794	mTOR	4	1	5	3.62446	2.76681	0.857648	23.6628	36	38	0.251627	0.318638	0.379254	0.471166	4.89955	1.82643	2.68259	31	0.471117	0.620852	1	0	1	2	0	1	0
A498	plate2_K1	KU-55933	ATM	1	0	2	3.48705	3.15552	0.331532	9.5075			0.747192	0.747192	0.863794	0.863794	10	10	1		-0.711103	-0.746709	0	0	0	0	0	0	0
A498	plate4_M9	KU-60019	ATM	1	0	7	4.68968	3.33476	1.35491	28.8914			0.771386	0.862154	0.892776	1.1975	10	10	1		1.58851	1.126	0	0	0	0	0	0	0
A498	plate4_G17	KW 2449	Flt, Bcr-Abl, Aurora Kinase	2	0	3	3.72118	3.26926	0.451914	12.1444			0.520674	0.712228	0.828199	0.828199	10	10	1		-0.440596	-0.491957	0	0	0	0	0	0	0
A498	plate6_B9	KX2-391	Src	0	0	0	1.83636	1.77616	0.0601978	3.27811			0.165827	0.165827	0.176888	0.176888	0.0893084	0.077589	1.15104		-1.32081	-1.34854	0	0	0	0	0	0	0
A498	plate1_E9	Lapatinib Ditosylate (Tykerb)	EGFR, HER2	1	0	7	3.98603	3.07687	0.909156	22.8086			0.798168	0.798168	0.929351	0.929351	10	10	1		0.58686	0.538328	0	0	0	0	0	0	0
A498	plate5_N9	LDN193189	TGF-beta/Smad	1	0	2	3.75542	3.096	0.659418	17.5591			0.00332285	0.643381	0.00413645	1.05412	8.20581	3.17552	2.58408		0.0256798	0.0311676	0	0	0	0	0	0	0
A498	plate8_H1	Lenalidomide (Revlimid)	TNF-alpha	0	0	1	4.04325	3.70997	0.333285	8.24298			0.988809	0.988809	0.979878	1.0743	10	10	1		-0.707164	-0.868877	0	0	0	0	0	0	0
A498	plate1_B1	Linifanib (ABT-869)	PDGFR, VEGFR	1	0	1	3.31728	3.27665	0.0406317	1.22485			0.279125	0.900251	0.671968	0.887689	10	9.11021	1.09767		-1.36478	-1.54691	0	0	0	0	0	0	0
A498	plate2_J1	Linsitinib (OSI-906)	IGF-1R	1	0	4	4.20255	3.31444	0.888107	21.1326			0.824416	0.824416	0.971599	0.971599	10	10	1		0.539559	0.376408	0	0	0	0	0	0	0
A498	plate4_J1	LY2228820	p38 MAPK	0	0	2	4.16468	3.67564	0.489045	11.7427			0.948932	0.948932	0.971936	0.971936	10	10	1		-0.357161	-0.530767	0	0	0	0	0	0	0
A498	plate5_E17	LY2603618 (IC-83)	Chk	1	0	5	3.763	2.98541	0.777593	20.6642			0.0633448	0.302624	0.099092	0.637118	3.56752	2.11579	1.68614		0.291228	0.331153	0	0	0	0	0	0	0
A498	plate4_H17	LY2784544	JAK	2	0	5	4.32817	3.42782	0.900356	20.8022			0.194009	0.617863	0.338165	0.978815	8.51758	4.19811	2.02891		0.567085	0.344491	0	0	0	0	0	0	0
A498	plate2_E9	LY294002	PI3K	5	1	8	3.7482	2.87531	0.872892	23.2883	33	41	0.656253	0.791222	0.928529	0.996374	10	10	1	63	0.50537	0.584673	1	0	0	1	0	0	0
A498	plate1_G17	Masitinib (AB1010)	c-Kit, PDGFR, FGFR, FAK	0	0	1	3.20486	3.04613	0.158728	4.95272			0.622209	0.847547	0.635411	0.811291	10	10	1		-1.09941	-1.18675	0	0	0	0	0	0	0
A498	plate3_B17	MGCD-265	c-Met, VEGFR, Tie-2	1	0	3	4.09357	3.48619	0.607377	14.8373			0.676477	0.865743	0.97714	0.97714	10	10	1		-0.0912605	-0.231785	0	0	0	0	0	0	0
A498	plate2_E1	MK-2206 dihydrochloride	Akt	3	1	5	3.77658	2.94223	0.834348	22.0927	38	48	0.754834	0.757384	0.916526	0.916526	10	10	1	64	0.418761	0.469168	0	0	0	0	0	0	0
A498	plate7_I1	MK-2461	c-Met	0	0	6	7.40827	4.48181	2.92647	39.5027			0.919242	0.919242	0.967583	0.967583	10	10	1		5.1199	2.15117	0	0	0	0	0	0	0
A498	plate7_H1	MK-5108 (VX-689)	Aurora Kinase	2	0	3	3.4404	2.88812	0.552278	16.0527			0.338712	0.343514	0.409604	0.46383	3.72383	1.98523	1.87577		-0.215071	-0.114365	0	0	0	0	0	0	0
A498	plate2_N1	MLN8054	Aurora Kinase	3	1	7	3.53183	2.67682	0.855008	24.2087	37	35	0.353613	0.482873	0.561815	0.561815	10	4.23267	2.36257	32	0.465185	0.673592	0	1	1	2	0	2	1
A498	plate2_E17	MLN8237 (Alisertib)	Aurora Kinase	4	1	7	3.27143	2.41343	0.858	26.2271	35	26	0.353096	0.353096	0.568623	0.568623	10	0.920992	10.8579	11	0.471907	0.868592	1	1	1	3	1	2	1
A498	plate1_F9	Motesanib Diphosphate	VEGFR, PDGFR, c-Kit	0	0	1	3.76517	3.26168	0.503492	13.3724			0.877215	0.877215	0.860428	0.860428	10	10	1		-0.324695	-0.37332	0	0	0	0	0	0	0
A498	plate5_J1	Mubritinib (TAK 165)	HER2	0	0	2	2.11628	1.99311	0.12317	5.82011			0.230921	0.230921	0.150721	0.150721	0.15366	0.242725	0.633062		-1.17931	-1.10295	0	0	0	0	0	0	0
A498	plate8_G1	Necrostatin-1	TNF-alpha	0	0	2	4.27927	3.70992	0.569354	13.3049			0.963326	0.963326	0.887982	0.887982	10	10	1		-0.176699	-0.379834	0	0	0	0	0	0	0
A498	plate4_F17	Neratinib (HKI-272)	HER2, EGFR	3	1	4	3.99379	3.02445	0.96934	24.2712	20	34	0.510181	0.584194	0.893795	0.96306	10	6.99166	1.43028	51	0.722096	0.67963	1	1	0	2	0	1	0
A498	plate1_G9	Nilotinib (AMN-107)	Bcr-Abl	0	0	4	4.04774	3.36743	0.680306	16.8071			0.810904	0.810904	0.787988	0.787988	10	10	1		0.0726178	-0.0414859	0	0	0	0	0	0	0
A498	plate8_L1	NSC-207895 (XI-006)	p53, Mdm2	0	0	6	3.92165	3.19065	0.731001	18.6401			0.861727	0.861727	0.888985	0.888985	10	10	1		0.186531	0.135609	0	0	0	0	0	0	0
A498	plate5_J17	NU7441(KU-57788)	DNA-PK, PI3K	2	0	2	3.49964	3.40266	0.0969755	2.77102			0.441701	0.790096	0.620351	0.876307	10	8.33031	1.20044		-1.23817	-1.39753	0	0	0	0	0	0	0
A498	plate8_M1	Nutlin-3	Mdm2	0	0	2	3.8983	3.60957	0.288727	7.40648			0.904918	0.904918	0.913797	0.913797	10	10	1		-0.807288	-0.949692	0	0	0	0	0	0	0
A498	plate2_I1	NVP-ADW742	IGF-1R	0	0	2	3.59299	3.18051	0.41248	11.4801			0.296443	0.868158	0.377272	0.941716	9.56396	8.96342	1.067		-0.529208	-0.556132	0	0	0	0	0	0	0
A498	plate6_H17	NVP-BGT226	PI3K	2	0	1	1.21053	0.971657	0.238871	19.7328			0.012734	0.012734	0.0133196	0.0133196	0.0290973	0.0199606	1.45774		-0.919318	0.241171	0	0	0	0	0	0	0
A498	plate5_E1	NVP-BHG712	VEGFR, Src, Raf, Bcr-Abl	1	0	4	3.96805	3.17442	0.793624	20.0004			0.0232752	0.82904	0.0230227	0.989445	8.4462	4.41611	1.91259		0.327251	0.267022	0	0	0	0	0	0	0
A498	plate6_K1	NVP-BSK805	JAK	0	0	2	3.79598	3.08966	0.706314	18.6069			0.0371465	0.832928	0.0304761	0.96119	7.76892	5.13279	1.51359		0.13106	0.132399	0	0	0	0	0	0	0
A498	plate7_C1	NVP-BVU972	c-Met	0	0	3	3.93942	3.43649	0.502925	12.7665			0.0158326	0.0158326	0.0173875	0.0173875	2.52541	1.44243	1.7508		-0.325971	-0.431855	0	0	0	0	0	0	0
A498	plate7_J9	NVP-TAE226	FAK	2	0	6	4.75749	3.25986	1.49763	31.4795			0.201454	0.816041	0.702794	1.09904	10	5.88034	1.70058		1.90921	1.37604	0	0	0	0	0	0	0
A498	plate8_K1	Obatoclax mesylate (GX15-070)	Bcl-2	3	1	2	1.94562	1.75566	0.189961	9.76353	73	72	0.0101956	0.0439017	0.00495514	0.0269156	0.43766	0.277477	1.57728	48	-1.02922	-0.721974	0	0	0	0	0	0	0
A498	plate3_C17	ON-01910	PLK	1	0	0	1.91143	1.70622	0.205212	10.736			0.138221	0.150064	0.153625	0.153625	0.0911881	0.0785965	1.16021		-0.994953	-0.628019	0	0	0	0	0	0	0
A498	plate5_C17	OSI-027	mTOR	1	0	3	3.74706	3.07822	0.668838	17.8497			0.139171	0.64663	0.148129	0.950707	9.26875	4.02495	2.30282		0.0468467	0.0592392	0	0	0	0	0	0	0
A498	plate5_F1	OSI-420 (Desmethyl Erlotinib)	EGFR	3	1	3	3.78836	3.0786	0.709756	18.7352	47	62	0.760937	0.796284	0.919918	0.919918	10	10	1	65	0.138793	0.14479	0	0	0	0	0	0	0
A498	plate3_B9	OSI-930	c-Kit, VEGFR	0	0	1	3.57699	3.68705	-0.110061	-3.07692			0.684954	1.00201	0.721688	0.952288	10	10	1		-1.70339	-1.96251	0	0	0	0	0	0	0
A498	plate2_F9	OSU-03012	PDK-1	2	0	2	3.01047	2.7075	0.302963	10.0637			0.0159135	0.395511	0.0189238	0.560928	3.22392	2.10076	1.53465		-0.775298	-0.692978	0	0	0	0	0	0	0
A498	plate8_B9	PAC-1	Caspase	2	0	2	3.42727	3.38191	0.0453623	1.32357			0.169138	0.724092	0.367547	0.955022	8.77818	4.84079	1.81337		-1.35415	-1.53737	0	0	0	0	0	0	0
A498	plate5_E9	Palomid 529	PI3K	0	0	6	4.44273	3.49088	0.951847	21.4248			0.857467	0.857467	1.11849	1.11849	10	10	1		0.682788	0.404641	0	0	0	0	0	0	0
A498	plate1_H9	Pazopanib HCl	VEGFR, PDGFR, c-Kit	0	0	2	3.57185	3.15518	0.416675	11.6655			0.522336	0.860501	0.51403	0.962547	10	10	1		-0.519781	-0.538221	0	0	0	0	0	0	0
A498	plate6_G1	PCI-32765 (Ibrutinib)	Src	0	0	5	6.429	4.62389	1.80512	28.0777			0.927008	0.927008	0.946143	0.946143	10	10	1		2.60015	1.04739	0	0	0	0	0	0	0
A498	plate2_N9	PD 0332991 (Palbociclib) HCl	CDK	2	0	7	4.74264	2.9163	1.82634	38.5089			0.565888	0.651724	0.643753	1.13495	10	10	1		2.64784	2.05516	0	0	0	0	0	0	0
A498	plate1_I9	PD0325901	MEK	7	1	6	2.54042	1.85228	0.688143	27.0878	51	24	0.301653	0.31804	0.454713	0.476685	3.70764	0.258666	14.3337	7	0.0902276	0.951749	0	1	1	2	0	2	1
A498	plate2_F1	PD153035 HCl	EGFR	0	0	3	4.62812	3.50061	1.12751	24.3621			0.835429	0.835429	0.922975	0.922975	10	10	1		1.07752	0.688421	0	0	0	0	0	0	0
A498	plate3_G9	PD173074	FGFR	4	1	7	3.7684	2.67116	1.09724	29.1168	14	22	0.138498	0.65846	0.26535	1.01216	6.94479	3.56546	1.9478	44	1.00949	1.14777	1	1	0	2	0	1	0
A498	plate4_L9	PD318088	MEK	5	1	6	3.58341	2.38931	1.1941	33.323	11	11	0.344264	0.446702	0.890277	0.988523	10	1.56364	6.39532	17	1.22714	1.55414	1	1	1	3	1	2	1
A498	plate3_H1	PD98059	MEK	0	0	4	4.27514	3.36809	0.907058	21.217			0.908124	0.908124	1.02519	1.02519	10	10	1		0.582144	0.384564	0	0	0	0	0	0	0
A498	plate3_F17	Pelitinib (EKB-569)	EGFR	2	0	2	2.96115	2.54804	0.413108	13.9509			0.0177269	0.103654	0.018498	0.100674	2.19385	1.08026	2.03085		-0.527796	-0.317425	0	0	0	0	0	0	0
A498	plate6_D1	PF-00562271	FAK	1	0	1	3.67861	3.75462	-0.0760076	-2.06621			0.0149695	0.797467	0.0179588	1.05966	7.72686	3.51328	2.19933		-1.62687	-1.86486	0	0	0	0	0	0	0
A498	plate6_G9	PF-03814735	Aurora Kinase	3	1	4	3.32417	2.33621	0.987961	29.7206	19	18	0.0198657	0.347832	0.0255565	0.73365	4.77086	0.624705	7.63699	14	0.763938	1.2061	1	1	1	3	1	2	1
A498	plate2_M1	PF-04217903	c-Met	0	0	5	4.03972	3.25433	0.785392	19.4417			0.87222	0.87222	0.984072	0.984072	10	10	1		0.308754	0.213052	0	0	0	0	0	0	0
A498	plate6_C17	PF-04691502	mTOR, PI3K, Akt	4	1	3	2.90563	2.3049	0.600735	20.6748	58	58	0.16126	0.16126	0.193	0.268262	1.02385	0.490882	2.08574	37	-0.106185	0.332184	0	0	0	0	0	0	0
A498	plate5_F17	PF-05212384 (PKI-587)	mTOR, PI3K	4	1	3	1.82511	1.36713	0.457986	25.0936	67	30	0.0742799	0.0742799	0.161923	0.161923	0.0931713	0.0563265	1.65413	45	-0.426952	0.759085	0	1	0	1	0	1	0
A498	plate6_H9	PH-797804	p38 MAPK	0	0	7	4.54073	3.57724	0.963486	21.2188			0.937461	0.937461	1.11868	1.11868	10	10	1		0.708942	0.384732	0	0	0	0	0	0	0
A498	plate1_K17	PHA-665752	c-Met	4	1	6	3.88285	2.70686	1.17599	30.2869	12	16	0.0110596	0.752504	0.0127422	0.926227	8.14909	2.09661	3.8868	47	1.18646	1.26082	1	1	0	2	0	1	0
A498	plate3_J17	PHA-680632	Aurora Kinase	3	1	4	3.29127	2.74209	0.549183	16.686	60	68	0.405686	0.431838	0.678788	0.822653	10	2.71953	3.6771	18	-0.222025	-0.0531791	0	0	1	1	0	1	0
A498	plate6_B17	PHA-767491	CDK	0	0	0	3.22442	3.34936	-0.124932	-3.87456			0.0140549	0.616175	0.012473	0.6295	3.53073	3.11286	1.13424		-1.73681	-2.03957	0	0	0	0	0	0	0
A498	plate4_G1	PHA-793887	CDK	1	0	1	2.93726	2.59152	0.345737	11.7707			0.00865476	0.0662439	0.00722055	0.0644914	1.48396	1.28858	1.15163		-0.679182	-0.528055	0	0	0	0	0	0	0
A498	plate6_I17	PHA-848125	CDK	1	0	3	3.7609	3.22572	0.535184	14.2302			0.0242572	0.611685	0.027294	0.903263	4.80503	3.47048	1.38455		-0.253483	-0.290443	0	0	0	0	0	0	0
A498	plate5_L9	Phenformin hydrochloride	AMPK	0	0	0	3.42242	3.25504	0.167383	4.89077			0.676108	0.823986	0.514348	0.879439	10	10	1		-1.07996	-1.19274	0	0	0	0	0	0	0
A498	plate4_H9	PHT-427	Akt	0	0	5	4.29314	3.5814	0.711746	16.5787			0.912365	0.912365	1.05114	1.05114	10	10	1		0.143266	-0.0635531	0	0	0	0	0	0	0
A498	plate1_J9	PI-103	DNA-PK, PI3K, mTOR	2	0	1	2.26457	2.06048	0.20409	9.01233			0.110532	0.189908	0.0881442	0.159474	0.583804	0.385726	1.51352		-0.997473	-0.794548	0	0	0	0	0	0	0
A498	plate7_H17	Piceatannol	Syk	0	0	2	4.24511	3.82767	0.417443	9.8335			0.902685	1.04971	1.04698	1.13218	10	10	1		-0.518054	-0.715214	0	0	0	0	0	0	0
A498	plate8_J9	Pifithrin-α	p53	0	0	2	4.11466	3.57218	0.542482	13.1841			0.900541	0.900541	0.946096	0.946096	10	10	1		-0.237084	-0.391506	0	0	0	0	0	0	0
A498	plate5_H1	PIK-293	PI3K	1	0	5	3.90488	3.17336	0.731512	18.7333			0.78225	0.78225	0.981532	0.981532	10	10	1		0.187682	0.14461	0	0	0	0	0	0	0
A498	plate5_B9	PIK-294	PI3K	1	0	3	3.97775	3.32308	0.654669	16.4583			0.82612	0.82612	0.844697	0.844697	10	10	1		0.015009	-0.075184	0	0	0	0	0	0	0
A498	plate3_M1	PIK-75	PI3K, DNA-PK	0	0	3	1.50292	1.28513	0.21779	14.4911			0.00818024	0.0102692	0.0118738	0.0118738	0.0821183	0.0655633	1.2525		-0.966689	-0.265238	0	0	0	0	0	0	0
A498	plate3_L1	PIK-90	PI3K	3	1	4	3.98457	3.10698	0.877593	22.0248	32	50	0.762231	0.800484	1.01933	1.01933	10	10	1	66	0.515935	0.462602	1	0	0	1	0	0	0
A498	plate4_H1	PIK-93	PI3K, VEGFR	2	0	5	4.19147	3.2943	0.897166	21.4046			0.475963	0.685983	0.800022	1.09273	10	8.11106	1.23288		0.559917	0.402684	0	0	0	0	0	0	0
A498	plate6_N9	PKI-402	PI3K	2	0	5	2.24759	1.65677	0.590826	26.2871			0.148062	0.148062	0.156291	0.156291	0.165358	0.0874829	1.89018		-0.12845	0.87439	0	0	0	0	0	0	0
A498	plate2_K17	PLX-4720	Raf	2	0	5	4.12178	3.00327	1.11851	27.1365			0.765013	0.765013	0.884749	0.884749	10	10	1		1.05728	0.956457	0	0	0	0	0	0	0
A498	plate8_I1	Pomalidomide	TNF-alpha	0	0	0	3.01404	3.27273	-0.258695	-8.58302			0.856513	0.856513	0.731835	0.774706	10	10	1		-2.03738	-2.49446	0	0	0	0	0	0	0
A498	plate4_I1	Ponatinib (AP24534)	Bcr-Abl, VEGFR, FGFR, PDGFR, Flt	1	0	4	3.12823	2.52324	0.604997	19.3399			0.00665361	0.196945	0.00731222	0.196857	2.09011	0.935384	2.23449		-0.0966084	0.203211	0	0	0	0	0	0	0
A498	plate5_B17	PP-121	DNA-PK, mTOR, PDGF	2	0	3	3.11136	2.50361	0.607744	19.5331			0.0684054	0.177509	0.0927646	0.252133	2.72873	1.26867	2.15085		-0.0904354	0.221877	0	0	0	0	0	0	0
A498	plate5_K1	PP242	mTOR	4	1	2	2.93251	2.40527	0.527241	17.9792	61	64	0.151926	0.151926	0.0519409	0.507664	2.90652	1.35187	2.15	38	-0.271331	0.0717494	0	0	0	0	0	0	0
A498	plate5_J9	Quercetin (Sophoretin)	PI3K, PKC, Src, Sirtuin	0	0	2	3.59748	3.26253	0.334943	9.31049			0.878739	0.878739	0.923295	0.923295	10	10	1		-0.703439	-0.765743	0	0	0	0	0	0	0
A498	plate4_N1	Quizartinib (AC220)	Flt	2	0	6	4.5252	2.86954	1.65566	36.5875			0.115416	0.441616	1.06788	1.06788	10	6.2703	1.59482		2.2643	1.86953	0	0	0	0	0	0	0
A498	plate5_B1	R406	Syk, Flt	2	0	2	3.57374	3.27952	0.294216	8.23271			0.674729	0.805283	0.882101	0.882101	10	10	1		-0.794955	-0.869869	0	0	0	0	0	0	0
A498	plate4_E9	R406(free base)	Syk	2	0	8	4.42024	3.17817	1.24207	28.0997			0.590503	0.729881	1.00171	1.14893	10	10	1		1.33495	1.04951	0	0	0	0	0	0	0
A498	plate5_D17	R788 (Fostamatinib)	Syk	2	0	3	4.24076	3.68851	0.552248	13.0224			0.609736	0.721546	1.06419	1.0785	10	10	1		-0.215137	-0.407131	0	0	0	0	0	0	0
A498	plate5_G1	R935788 (Fostamatinib disodium, R788 disodium)	Syk	2	0	3	3.84884	3.44653	0.402306	10.4527			0.670885	0.82837	0.898272	0.898272	10	10	1		-0.552068	-0.655396	0	0	0	0	0	0	0
A498	plate5_C1	Raf265 derivative	VEGFR, Raf	1	0	4	4.15988	3.34516	0.814726	19.5853			0.63265	0.91772	1.04145	1.04145	10	10	1		0.374669	0.226923	0	0	0	0	0	0	0
A498	plate1_K9	Rapamycin (Sirolimus)	mTOR	4	1	2	2.43874	2.01129	0.427447	17.5274	68	65	0.519913	0.519913	0.546853	0.546853	10	1.05155	9.50982	67	-0.495574	0.028102	0	0	0	0	0	0	0
A498	plate3_I1	Regorafenib (BAY 73-4506)	c-Kit, Raf, VEGFR	2	0	3	3.7604	3.0954	0.665	17.6843			0.414592	0.414592	0.882811	0.882811	10	2.67385	3.73993		0.0382244	0.0432622	0	0	0	0	0	0	0
A498	plate8_D9	RITA (NSC 652287)	p53	3	1	5	3.40429	2.68938	0.714917	21.0004	46	57	0.291697	0.326312	0.418668	0.764199	7.46491	1.70341	4.38234	20	0.150389	0.363641	0	0	1	1	0	1	0
A498	plate2_L17	Roscovitine (Seliciclib, CYC202)	CDK	0	0	4	3.91183	3.29502	0.616807	15.7677			0.846768	0.883792	1.02577	1.02577	10	10	1		-0.0700693	-0.141898	0	0	0	0	0	0	0
A498	plate3_E17	Ruxolitinib (INCB018424)	JAK	0	0	8	4.74733	3.43707	1.31026	27.5999			0.910906	0.910906	1.24334	1.24334	10	10	1		1.48817	1.00123	0	0	0	0	0	0	0
A498	plate7_O9	SAR131675	VEGFR	3	1	3	3.88044	3.20322	0.677216	17.452	53	66	0.772701	0.772701	0.886884	0.886884	10	10	1	68	0.0656735	0.0208251	0	0	0	0	0	0	0
A498	plate1_D1	Saracatinib (AZD0530)	Src, Bcr-Abl	2	0	2	3.6893	3.18978	0.499519	13.5397			0.616413	0.780931	0.958262	0.958262	10	10	1		-0.333624	-0.357155	0	0	0	0	0	0	0
A498	plate2_D1	SB 202190	p38 MAPK	0	0	3	4.08857	3.52748	0.561087	13.7233			0.909179	0.909179	1.0177	1.0177	10	10	1		-0.195275	-0.339413	0	0	0	0	0	0	0
A498	plate2_C1	SB 203580	p38 MAPK	0	0	5	4.51076	3.76136	0.749394	16.6135			0.892978	0.892978	1.1153	1.1153	10	10	1		0.227864	-0.0601889	0	0	0	0	0	0	0
A498	plate2_B1	SB 216763	GSK-3	0	0	1	3.78845	3.8019	-0.0134533	-0.355113			0.929434	0.929434	0.90749	0.90749	10	10	1		-1.48631	-1.69955	0	0	0	0	0	0	0
A498	plate6_K9	SB 415286	GSK-3	3	1	3	3.58199	3.10459	0.477394	13.3276	65	71	0.78874	0.78874	0.921964	0.921964	10	10	1	69	-0.38334	-0.37764	0	0	0	0	0	0	0
A498	plate1_I17	SB 431542	TGF-beta/Smad	1	0	3	3.96419	3.17103	0.793157	20.0081			0.591607	0.862015	0.905802	0.905802	10	10	1		0.326202	0.267766	0	0	0	0	0	0	0
A498	plate4_D1	SB 525334	TGF-beta/Smad	0	0	2	3.87749	3.6956	0.181887	4.69084			0.410621	0.876815	0.301523	1.02236	9.44618	8.40792	1.12349		-1.04737	-1.21205	0	0	0	0	0	0	0
A498	plate5_M1	SB590885	Raf	1	0	2	4.25618	3.5384	0.717777	16.8643			0.0492499	0.705653	0.0434576	1.08087	8.04321	3.76204	2.13799		0.156817	-0.0359541	0	0	0	0	0	0	0
A498	plate7_B17	Semaxanib (SU5416)	VEGFR	0	0	0	3.76244	3.95619	-0.193752	-5.14963			1.01397	1.01397	0.96973	0.96973	10	10	1		-1.89145	-2.16276	0	0	0	0	0	0	0
A498	plate2_K9	SGX-523	c-Met	6	1	6	3.75027	2.84373	0.906537	24.1726	29	36	0.742982	0.742982	0.855402	0.855402	10	10	1	70	0.580975	0.670108	1	1	0	2	0	1	0
A498	plate2_I17	SNS-032 (BMS-387032)	CDK	1	0	0	1.58286	1.59791	-0.0150539	-0.951056			0.00992893	0.00992893	0.00845086	0.00865877	0.147017	0.129223	1.13771		-1.4899	-1.75713	0	0	0	0	0	0	0
A498	plate2_M17	SNS-314	Aurora Kinase	3	1	8	4.01778	2.61452	1.40325	34.9261	7	7	0.44189	0.44571	0.63708	0.63708	10	0.908172	11.0111	10	1.69713	1.70902	1	1	1	3	1	2	1
A498	plate1_L9	Sorafenib (Nexavar)	VEGFR, PDGFR, Raf	2	0	2	3.40329	2.93616	0.467132	13.7259			0.244532	0.692126	0.627057	0.828407	10	7.04944	1.41855		-0.406399	-0.339163	0	0	0	0	0	0	0
A498	plate7_N1	Sotrastaurin (AEB071)	PKC	0	0	5	4.35718	3.59534	0.761832	17.4845			0.903721	0.903721	1.12261	1.12261	10	10	1		0.255813	0.0239648	0	0	0	0	0	0	0
A498	plate3_L17	SP600125	JNK	1	0	4	4.19137	3.26982	0.921543	21.9867			0.69253	0.69253	0.998549	0.998549	10	10	1		0.614693	0.458924	0	0	0	0	0	0	0
A498	plate3_H17	Staurosporine	PKC	2	0	3	1.5605	1.07269	0.487803	31.2594			0.0114821	0.0114821	0.0126593	0.0126593	0.0908951	0.0322587	2.81769		-0.359951	1.35478	0	0	0	0	0	0	0
A498	plate2_G1	SU11274	c-Met	1	0	2	3.89422	3.28272	0.611493	15.7026			0.604532	0.859049	0.915598	0.915598	10	10	1		-0.0820105	-0.148192	0	0	0	0	0	0	0
A498	plate1_M9	Sunitinib Malate (Sutent)	VEGFR, PDGFR, c-Kit, Flt	4	1	6	3.57676	2.51762	1.05914	29.6116	16	19	0.167083	0.463687	0.209721	0.728853	5.19506	2.01598	2.57694	33	0.923879	1.19558	1	1	1	3	1	2	1
A498	plate2_H9	TAE684 (NVP-TAE684)	ALK	1	0	6	3.28717	2.63945	0.647716	19.7044			0.347573	0.415089	0.398563	0.398563	1.42702	2.87233	0.496815		-0.00061467	0.238428	0	0	0	0	0	0	0
A498	plate7_K1	TAK-285	EGFR	1	0	4	3.69152	3.24715	0.444374	12.0377			0.829736	0.829736	0.851581	0.851581	10	10	1		-0.457539	-0.502264	0	0	0	0	0	0	0
A498	plate5_M9	TAK-733	MEK	7	1	7	3.42	1.92466	1.49534	43.7234	6	4	0.355415	0.355415	0.784402	0.784402	10	0.175589	56.9513	4	1.90405	2.55894	1	1	1	3	1	2	1
A498	plate6_D9	TAK-901	Aurora Kinase	2	0	3	3.09416	2.62744	0.466721	15.084			0.0129814	0.175821	0.0140845	0.226159	0.956029	0.588219	1.62529		-0.407322	-0.207959	0	0	0	0	0	0	0
A498	plate1_N9	Tandutinib (MLN518)	Flt	2	0	6	3.63446	2.95816	0.676302	18.608			0.704664	0.816789	0.959764	0.959764	10	10	1		0.0636207	0.132508	0	0	0	0	0	0	0
A498	plate5_C9	Telatinib (BAY 57-9352)	VEGFR, PDGFR, c-Kit	1	0	3	4.31799	3.73594	0.58205	13.4797			0.784477	0.981607	0.950757	1.02052	10	10	1		-0.148171	-0.362953	0	0	0	0	0	0	0
A498	plate1_O9	Temsirolimus (Torisel)	mTOR	5	1	3	2.57338	1.98978	0.583609	22.6787	59	45	0.505064	0.521636	0.64077	0.64077	10	10	1	71	-0.144668	0.525776	0	0	0	0	0	0	0
A498	plate8_D1	Tenovin-1	Mdm2	0	0	0	2.7666	2.70803	0.0585706	2.11706			0.0745156	0.107129	0.0355482	0.0616016	0.978301	0.853946	1.14562		-1.32447	-1.46071	0	0	0	0	0	0	0
A498	plate7_G17	TG 100713	PI3K	1	0	2	3.30938	2.98138	0.328001	9.91125			0.221875	0.622897	0.251774	0.887909	9.22277	4.14023	2.2276		-0.719038	-0.707703	0	0	0	0	0	0	0
A498	plate3_N9	TG100-115	PI3K	0	0	6	4.14667	3.23094	0.915732	22.0836			0.88187	0.88187	0.862437	0.862437	10	10	1		0.601636	0.468283	0	0	0	0	0	0	0
A498	plate6_M1	TG101209	Flt, JAK, c-RET	1	0	2	3.83587	3.35906	0.476817	12.4305			0.176415	0.649083	0.190302	0.899078	8.98062	4.27258	2.10192		-0.384636	-0.464317	0	0	0	0	0	0	0
A498	plate8_N1	TG101209_R2	c-RET	1	0	6	4.18542	2.89636	1.28905	30.7987			0.139986	0.528414	0.160561	1.11635	9.20152	3.20797	2.86833		1.44051	1.31026	0	0	0	0	0	0	0
A498	plate6_M9	TG101348 (SAR302503)	JAK	1	0	2	3.48815	3.10851	0.379635	10.8836			0.083123	0.587964	0.0772375	0.93638	5.63761	3.49536	1.61288		-0.603012	-0.613767	0	0	0	0	0	0	0
A498	plate3_D1	TGX-221	PI3K	0	0	4	4.22821	3.60438	0.623829	14.754			0.949209	0.949209	1.04502	1.04502	10	10	1		-0.0542907	-0.23984	0	0	0	0	0	0	0
A498	plate8_C1	Thalidomide	TNF-alpha	0	0	1	4.19189	3.94319	0.248699	5.93286			0.970612	0.970612	1.04506	1.04506	10	10	1		-0.897234	-1.09206	0	0	0	0	0	0	0
A498	plate3_K17	Thiazovivin	ROCK	1	0	5	3.8979	3.03404	0.863858	22.1622			0.777396	0.777396	0.891287	0.891287	10	10	1		0.485071	0.475876	0	0	0	0	0	0	0
A498	plate7_K9	Tideglusib	GSK-3	3	1	6	3.81633	3.00618	0.81015	21.2285	41	55	0.72927	0.72927	0.979487	0.979487	10	10	1	72	0.364386	0.385676	0	0	0	0	0	0	0
A498	plate4_B17	Tie2 kinase inhibitor	Tie-2	0	0	3	4.66783	3.87923	0.788604	16.8944			0.969692	0.969692	1.08386	1.08386	10	10	1		0.315971	-0.0330453	0	0	0	0	0	0	0
A498	plate3_N1	Tivozanib (AV-951)	VEGFR, c-Kit, PDGFR	1	0	8	4.88116	3.13324	1.74793	35.8096			0.456527	0.863086	1.12009	1.12009	10	9.88518	1.01162		2.47164	1.79438	0	0	0	0	0	0	0
A498	plate7_M1	Tofacitinib (CP-690550, Tasocitinib)	JAK	0	0	0	3.80361	3.90564	-0.102035	-2.68259			1.00001	1.00001	0.908854	0.908854	10	10	1		-1.68536	-1.92441	0	0	0	0	0	0	0
A498	plate7_I17	Tofacitinib citrate (CP-690550 citrate)	JAK	0	0	0	3.54334	3.5039	0.0394367	1.11298			0.886579	0.886579	0.817116	0.817116	10	10	1		-1.36746	-1.55772	0	0	0	0	0	0	0
A498	plate7_N9	Torin 1	mTOR	0	0	1	1.81391	1.53128	0.282627	15.5811			0.0249544	0.0249544	0.0182864	0.0182864	0.0888144	0.0739148	1.20158		-0.820994	-0.159928	0	0	0	0	0	0	0
A498	plate7_I9	Torin 2	mTOR	3	1	3	1.24796	0.961118	0.286844	22.985	71	43	0.0421505	0.0421505	0.0258198	0.0258198	0.0354292	0.0225683	1.56986	49	-0.811519	0.555375	0	0	0	0	0	0	0
A498	plate7_L9	TPCA-1	IKK	1	0	7	4.37987	3.32806	1.05182	24.0148			0.710812	0.900295	1.09928	1.09928	10	10	1		0.907424	0.654859	0	0	0	0	0	0	0
A498	plate2_O9	Triciribine (Triciribine phosphate)	Akt	3	1	1	2.0863	1.7972	0.289101	13.8571	70	70	0.119178	0.186137	0.137394	0.137394	0.388714	0.206985	1.87798	52	-0.806448	-0.326489	0	0	0	0	0	0	0
A498	plate4_B1	TSU-68	VEGFR, PDGFR , FGFR	1	0	1	3.7133	3.61244	0.100858	2.71614			0.699142	0.699142	0.884308	0.888944	10	10	1		-1.22944	-1.40283	0	0	0	0	0	0	0
A498	plate8_E9	TW-37	Bcl-2	1	0	6	4.0028	3.27874	0.724057	18.0888			0.773398	0.848683	0.945642	0.956548	10	10	1		0.170928	0.0823401	0	0	0	0	0	0	0
A498	plate4_C17	TWS119	GSK-3	0	0	2	3.92898	3.55542	0.373559	9.50779			0.653202	0.891963	0.571589	0.925144	10	10	1		-0.616665	-0.746681	0	0	0	0	0	0	0
A498	plate7_H9	Tyrphostin AG 879 (AG 879)	HER2	0	0	2	4.16715	3.6874	0.479748	11.5126			1.00223	1.00223	1.02475	1.02475	10	10	1		-0.378051	-0.552993	0	0	0	0	0	0	0
A498	plate2_B9	U0126-EtOH	MEK	0	0	2	3.94146	3.5426	0.39886	10.1196			0.88771	0.941203	0.913077	0.913077	10	10	1		-0.559812	-0.687574	0	0	0	0	0	0	0
A498	plate1_B17	Vandetanib (Zactima)	VEGFR	1	0	1	3.28934	3.10857	0.18077	5.49564			0.365569	0.871674	0.679765	0.709015	10	7.70784	1.29738		-1.04987	-1.1343	0	0	0	0	0	0	0
A498	plate2_O1	Vatalanib dihydrochloride (PTK787)	VEGFR, c-Kit, Flt	1	0	8	4.65368	3.20377	1.4499	31.1561			0.728504	0.728504	0.932959	0.932959	10	10	1		1.80196	1.3448	0	0	0	0	0	0	0
A498	plate3_I9	Vemurafenib (PLX4032)	Raf	0	0	1	3.73042	3.36628	0.364137	9.76129			0.838366	0.838366	0.930345	0.930345	10	10	1		-0.637837	-0.722191	0	0	0	0	0	0	0
A498	plate1_C17	VX-680 (MK-0457, Tozasertib)	Aurora Kinase	4	1	4	3.09593	2.39498	0.700946	22.6409	48	46	0.182671	0.401041	0.253785	0.532181	3.19815	1.10625	2.89097	29	0.118996	0.522129	0	0	1	1	0	1	0
A498	plate7_J17	VX-702	p38 MAPK	0	0	3	3.72042	3.52456	0.195866	5.2646			0.886714	0.886714	0.924043	0.924043	10	10	1		-1.01595	-1.15662	0	0	0	0	0	0	0
A498	plate6_L1	WAY-600	mTOR	1	0	6	4.54073	3.09818	1.44254	31.769			0.0551225	0.813305	0.0995639	1.01479	5.83545	4.48985	1.2997		1.78542	1.40401	0	0	0	0	0	0	0
A498	plate7_F17	WHI-P154	JAK	0	0	3	5.30071	3.93459	1.36612	25.7724			0.936592	0.936592	0.95477	0.95477	10	10	1		1.61369	0.824672	0	0	0	0	0	0	0
A498	plate7_B1	Wortmannin	PI3K	2	0	2	3.03165	2.76068	0.270979	8.93831			0.152968	0.152968	0.42091	0.42091	0.0832615	0.0848376	0.981422		-0.84717	-0.8017	0	0	0	0	0	0	0
A498	plate7_O1	WP1066	JAK	3	1	6	4.19379	3.02644	1.16735	27.8353	13	23	0.638097	0.785376	0.985682	0.985682	10	10	1	73	1.16704	1.02396	1	1	0	2	0	1	0
A498	plate5_F9	WP1130	DUB, Bcr-Abl	4	1	4	3.32989	2.69021	0.639681	19.2103	57	61	0.02002	0.747101	0.0681969	0.88955	5.11899	4.10117	1.24818	53	-0.0186704	0.190691	0	0	0	0	0	0	0
A498	plate5_L17	WYE-125132	mTOR	2	0	4	2.28367	1.64271	0.640961	28.0671			0.073118	0.140608	0.089983	0.173218	0.230012	0.121065	1.89991		-0.0157945	1.04637	0	0	0	0	0	0	0
A498	plate3_H9	WYE-354	mTOR	4	1	7	3.72883	2.63345	1.09539	29.3761	15	21	0.262427	0.339283	0.408706	0.62087	6.58518	1.97815	3.32896	26	1.00533	1.17283	1	1	1	3	1	2	1
A498	plate5_M17	WYE-687	mTOR	4	1	3	3.76428	2.89365	0.87063	23.1287	34	42	0.250625	0.369855	0.350972	0.482809	4.61062	2.28495	2.01782	41	0.500289	0.569257	1	0	0	1	0	0	0
A498	plate3_E1	WZ3146	EGFR	2	0	4	3.49424	2.75552	0.738723	21.1412			0.301184	0.392417	0.452082	0.954284	9.89155	3.05796	3.23469		0.203885	0.377236	0	0	0	0	0	0	0
A498	plate3_G1	WZ4002	EGFR	1	0	6	4.01228	3.20095	0.811331	20.2212			0.459183	0.83889	0.795988	0.944676	10	9.58994	1.04276		0.367039	0.288356	0	0	0	0	0	0	0
A498	plate3_J1	WZ8040	EGFR	1	0	2	3.76723	3.23344	0.533784	14.1691			0.112577	0.88952	0.282096	1.02241	9.2505	8.29906	1.11464		-0.256629	-0.296342	0	0	0	0	0	0	0
A498	plate2_B17	XL147	PI3K	0	0	0	3.60858	3.42954	0.179039	4.96149			0.924078	0.924078	0.933117	0.933117	10	10	1		-1.05376	-1.18591	0	0	0	0	0	0	0
A498	plate2_C17	XL-184 free base (Cabozantinib)	VEGFR, c-Met, Flt, Tie-2, c-Kit	1	0	4	3.95486	3.34369	0.611163	15.4535			0.442367	0.920765	0.804536	0.98657	10	8.99286	1.11199		-0.082753	-0.17226	0	0	0	0	0	0	0
A498	plate4_L1	XL765	PI3K, mTOR	0	0	5	4.38072	3.59208	0.788636	18.0024			0.932957	0.932957	1.08331	1.08331	10	10	1		0.316042	0.0739976	0	0	0	0	0	0	0
A498	plate1_D17	Y-27632 2HCl	ROCK	0	0	1	3.58489	3.40312	0.181771	5.07047			0.877281	0.877281	0.870142	0.870142	10	10	1		-1.04763	-1.17538	0	0	0	0	0	0	0
A498	plate8_G9	YM155	IAP	1	0	1	0.679766	0.476435	0.203331	29.9119			0.0089583	0.0111853	0.010571	0.010571	0.0123571	0.00838146	1.47434		-0.999178	1.22459	0	0	0	0	0	0	0
A498	plate3_O1	YM201636	PI3K	1	0	6	4.38587	3.03198	1.35389	30.8693			0.28336	0.754307	0.527458	0.778088	10	6.73879	1.48395		1.5862	1.31709	0	0	0	0	0	0	0
A498	plate6_F9	ZM 336372	Raf	0	0	3	4.5643	3.67405	0.890247	19.5046			0.932414	0.932414	0.863581	0.863581	10	10	1		0.54437	0.219123	0	0	0	0	0	0	0
A498	plate2_C9	ZM-447439	Aurora Kinase	1	0	6	4.48847	3.33088	1.15759	25.7903			0.283326	0.93006	0.721722	0.912513	10	9.26992	1.07876		1.14511	0.826397	0	0	0	0	0	0	0
A498	plate1_L17	ZSTK474	PI3K	3	1	3	2.8421	2.34695	0.495154	17.4221	64	67	0.0548666	0.29952	0.0458481	0.321583	2.17458	1.09207	1.99125	43	-0.343431	0.0179333	0	0	0	0	0	0	0
UO31	plate7_E1	3-Methyladenine	PI3K	0	0	5	4.91521	4.3239	0.591314	12.0303			1.02953	1.02953	1.12336	1.12336	10	10	1		-0.00847451	-0.0622128	0	0	0	0	0	0	0
UO31	plate5_I17	A66	PI3K	3	1	4	3.47091	3.37986	0.0910453	2.6231	104	105	0.761062	0.892477	0.756785	0.756785	10	10	1	77	-0.692769	-0.558332	0	0	0	0	0	0	0
UO31	plate6_B1	A-674563	Akt, CDK, PKA	0	0	5	2.34694	1.97074	0.376195	16.0292			0.00975015	0.0142802	0.00833675	0.0100453	0.8869	0.983527	0.901755		-0.302725	0.148683	0	0	0	0	0	0	0
UO31	plate6_O1	A-769662	AMPK	0	0	3	4.14273	4.43112	-0.288394	-6.96144			1.01676	1.01676	0.947576	0.947576	10	10	1		-1.21179	-1.0638	0	0	0	0	0	0	0
UO31	plate8_J1	ABT-199 (GDC-0199 )	Bcl-2	0	0	4	3.98215	3.9031	0.07905	1.98511			1.00359	1.00359	1.02167	1.0647	10	10	1		-0.709176	-0.591978	0	0	0	0	0	0	0
UO31	plate8_B1	ABT-263 (Navitoclax)	Bcl-2	2	0	4	2.30701	1.99679	0.310221	13.4469			0.00470938	0.00470938	0.00526859	0.00526859	0.783723	0.39953	1.96162		-0.392969	0.0124958	0	0	0	0	0	0	0
UO31	plate8_E1	ABT-737	Bcl-2	0	0	5	4.03388	3.71453	0.319349	7.91667			0.00775718	0.677604	0.00414191	0.573797	3.08232	3.31449	0.929953		-0.380483	-0.279158	0	0	0	0	0	0	0
UO31	plate4_F1	AEE788 (NVP-AEE788)	EGFR, Flt, VEGFR, HER2	2	0	4	3.98045	2.91885	1.0616	26.6704			0.00751241	0.413601	0.0103666	0.763551	7.86605	1.79347	4.38593		0.634809	0.709881	0	0	0	0	0	0	0
UO31	plate1_H1	Afatinib (BIBW2992)	EGFR, HER2	7	1	7	3.72243	1.87712	1.84532	49.5729	9	4	0.00619403	0.00619403	0.00798663	0.374368	2.60604	0.884966	2.94479	45	1.70681	1.91772	1	1	1	3	1	2	1
UO31	plate3_D9	AG-1024	IGF-1R	0	0	8	4.79435	4.0193	0.775057	16.166			1.05782	1.05782	1.23801	1.23801	10	10	1		0.242858	0.155899	0	0	0	0	0	0	0
UO31	plate6_J9	AG-1478 (Tyrphostin AG-1478)	EGFR	1	0	4	4.0447	3.6477	0.396996	9.81521			0.585599	0.924316	0.795267	0.795267	10	10	1		-0.274274	-0.179032	0	0	0	0	0	0	0
UO31	plate2_H17	AG-490	JAK, EGFR	3	1	8	4.19113	3.44443	0.746707	17.8163	65	79	0.799631	0.964363	0.843087	1.10141	10	10	1	78	0.20408	0.242933	0	0	0	0	0	0	0
UO31	plate6_E9	AMG 900	Aurora Kinase	1	0	2	3.72715	4.09748	-0.370334	-9.93611			0.604306	0.959811	0.875305	0.875305	10	10	1		-1.32387	-1.22068	0	0	0	0	0	0	0
UO31	plate3_M9	AMG-208	c-Met	1	0	8	4.94064	3.90975	1.03089	20.8656			0.987163	0.987163	1.25427	1.25427	10	10	1		0.592805	0.403745	0	0	0	0	0	0	0
UO31	plate6_G17	AMG458	c-Met	2	0	6	3.98333	3.35447	0.628855	15.7872			0.0123651	0.87086	0.596557	0.901718	10	4.29611	2.32769		0.042876	0.135919	0	0	0	0	0	0	0
UO31	plate3_E9	Amuvatinib (MP-470)	c-Met, c-Kit, PDGFR, Flt, c-RET	0	0	6	3.72782	3.22588	0.501934	13.4646			0.0639189	0.133112	0.0651169	0.158339	2.67732	2.6768	1.00019		-0.130733	0.0134281	0	0	0	0	0	0	0
UO31	plate8_F1	Amuvatinib (MP-470)_R2	c-RET	2	0	3	3.43463	3.35843	0.0762014	2.21862			0.0366899	0.275594	0.0813044	0.0870749	2.57278	2.83636	0.907074		-0.713073	-0.579663	0	0	0	0	0	0	0
UO31	plate5_N1	Apatinib (YN968D1)	VEGFR	0	0	6	5.19672	4.78041	0.41631	8.01102			0.987872	1.04986	0.126388	1.25304	8.32757	10	0.832757		-0.247854	-0.274182	0	0	0	0	0	0	0
UO31	plate8_H9	Apoptosis Activator 2	Caspase	1	0	4	4.31224	4.3053	0.00694816	0.161126			0.211072	1.1994	0.818146	1.126	10	9.06537	1.1031		-0.807801	-0.688172	0	0	0	0	0	0	0
UO31	plate6_K17	ARQ 197 (Tivantinib)	c-Met	0	0	4	3.27477	2.97489	0.299877	9.15719			0.0299837	0.0299837	0.0232912	0.0232912	1.30886	1.97554	0.662534		-0.407118	-0.213735	0	0	0	0	0	0	0
UO31	plate6_L17	ARRY334543	EGFR	3	1	4	4.74264	3.5299	1.21274	25.571	35	46	0.67937	0.805026	0.919453	0.919453	10	10	1	79	0.841546	0.651901	1	1	0	2	0	1	0
UO31	plate6_J17	Arry-380	HER2	1	0	4	4.83704	4.23517	0.60187	12.443			0.859648	1.15973	0.943749	0.943749	10	10	1		0.00596455	-0.0404495	0	0	0	0	0	0	0
UO31	plate6_C1	AS-252424	PI3K	0	0	6	4.0187	3.96545	0.0532504	1.32507			1.01703	1.0759	0.244424	1.02989	4.72825	10	0.472825		-0.744466	-0.626788	0	0	0	0	0	0	0
UO31	plate6_H1	AS-604850	PI3K	0	0	2	4.39923	4.77337	-0.374147	-8.50483			1.27642	1.27642	0.920088	1.10178	10	10	1		-1.32908	-1.1452	0	0	0	0	0	0	0
UO31	plate3_G17	AS-605240	PI3K	1	0	7	4.00739	3.46148	0.545911	13.6226			0.878805	0.916176	0.902431	1.01349	10	10	1		-0.0705798	0.021762	0	0	0	0	0	0	0
UO31	plate4_C1	AS703026	MEK	6	1	7	4.06464	2.33337	1.73127	42.5934	11	11	0.0713993	0.143988	0.366571	0.939298	9.21822	0.562899	16.3763	8	1.55082	1.54963	1	1	1	3	1	2	1
UO31	plate4_J17	AST-1306	EGFR	3	1	4	4.13246	3.51013	0.622335	15.0597	76	87	0.0600464	0.537618	1.05396	1.05396	10	3.16901	3.15556	41	0.0339568	0.097551	0	0	1	1	0	1	0
UO31	plate8_F9	AT101	Bcl-2	0	0	5	3.79514	3.90374	-0.108601	-2.86158			0.946974	0.946974	0.777783	1.0149	10	10	1		-0.965855	-0.847584	0	0	0	0	0	0	0
UO31	plate4_M1	AT7519	CDK	0	0	5	3.03567	2.79338	0.24229	7.98143			0.00867358	0.0088329	0.00638103	0.0080923	0.415217	0.86367	0.480759		-0.485889	-0.275743	0	0	0	0	0	0	0
UO31	plate4_J9	AT7867	Akt, S6 kinase	0	0	3	2.21382	2.3381	-0.12428	-5.61384			0.00688739	0.00688739	0.00617117	0.00617117	0.248673	0.348437	0.713682		-0.987302	-0.992733	0	0	0	0	0	0	0
UO31	plate2_F17	AT9283	Bcr-Abl, JAK, Aurora Kinase	2	0	3	2.04913	1.87147	0.177662	8.67014			0.0133561	0.0133561	0.00945217	0.00945217	0.24966	0.305655	0.816801		-0.574289	-0.239421	0	0	0	0	0	0	0
UO31	plate3_I17	Aurora A Inhibitor I	Aurora Kinase	4	1	7	3.81969	2.57606	1.24363	32.5584	31	31	0.0547292	0.334749	0.326914	0.875704	9.23152	0.552008	16.7235	7	0.8838	1.02041	1	1	1	3	1	2	1
UO31	plate1_C1	Axitinib	VEGFR, PDGFR, c-Kit	4	1	7	4.27241	3.37076	0.901643	21.1039	56	65	0.391689	0.838457	0.671797	0.671797	10	7.84549	1.27462	70	0.416009	0.416312	0	0	0	0	0	0	0
UO31	plate5_I1	AZ 960	JAK	3	1	5	2.51883	2.11205	0.406781	16.1496	90	84	0.00819882	0.00819882	0.00541238	0.0317348	0.789233	0.496299	1.59024	64	-0.260889	0.155031	0	0	0	0	0	0	0
UO31	plate6_F17	AZ628	Raf	2	0	5	3.36777	2.94578	0.421985	12.5301			0.0219064	0.152217	0.100744	0.806876	4.49714	1.58371	2.83962		-0.240092	-0.0358533	0	0	0	0	0	0	0
UO31	plate7_J1	AZD2014	mTOR	0	0	2	1.87654	2.06209	-0.185558	-9.88832			0.00562694	0.011081	0.0165924	0.0169123	0.134611	0.268499	0.501346		-1.07112	-1.21816	0	0	0	0	0	0	0
UO31	plate7_B9	AZD4547	FGFR	2	0	6	5.0859	4.53675	0.549151	10.7975			0.0160188	0.894203	0.680245	1.24586	9.97252	4.23894	2.3526		-0.066147	-0.127226	0	0	0	0	0	0	0
UO31	plate5_O9	AZD5438	CDK	2	0	3	2.1851	2.05423	0.130863	5.98889			0.00804169	0.00822823	0.00721163	0.00906395	0.257768	0.366564	0.7032		-0.638303	-0.380825	0	0	0	0	0	0	0
UO31	plate1_E1	AZD6244 (Selumetinib)	MEK	8	1	8	3.99651	2.32281	1.6737	41.879	13	12	0.14328	0.391903	0.728385	1.05375	10	0.902148	11.0847	13	1.47206	1.51195	1	1	1	3	1	2	1
UO31	plate4_D9	AZD7762	Chk	0	0	3	2.10505	2.03621	0.0688385	3.27015			0.0113414	0.0113414	0.0056525	0.0056525	0.0818422	0.0997277	0.820657		-0.723144	-0.524207	0	0	0	0	0	0	0
UO31	plate4_G9	AZD8055	mTOR	2	0	2	1.28964	1.28754	0.00209768	0.162656			0.00778355	0.00778355	0.00497345	0.00497345	0.0690631	0.0652423	1.05856		-0.814436	-0.688091	0	0	0	0	0	0	0
UO31	plate4_E17	AZD8330	MEK	6	1	8	3.94635	1.89727	2.04909	51.9236	4	3	0.0964764	0.106652	0.527423	0.527423	10	0.176427	56.6807	1	1.98554	2.04169	1	1	1	3	1	2	1
UO31	plate4_K17	AZD8931	EGFR, HER2	6	1	7	3.563	2.96313	0.599865	16.836	77	83	0.34403	0.629546	0.784814	0.784814	10	4.65728	2.14718	50	0.00322183	0.19123	0	0	1	1	0	1	0
UO31	plate2_J17	Barasertib (AZD1152-HQPA)	Aurora Kinase	3	1	5	3.34989	3.2172	0.132691	3.96106	102	103	0.841945	0.841945	0.766952	0.766952	10	10	1	80	-0.635803	-0.48777	0	0	0	0	0	0	0
UO31	plate7_C17	Baricitinib (LY3009104)	JAK	1	0	6	4.72152	4.23582	0.485696	10.2868			0.916543	1.10436	1.10963	1.10963	10	10	1		-0.152945	-0.154159	0	0	0	0	0	0	0
UO31	plate1_F1	BEZ235 (NVP-BEZ235)	mTOR, PI3K	3	1	3	1.686	1.65706	0.0289331	1.71608	108	106	0.00602858	0.0121531	0.00560533	0.00995234	0.151843	0.129084	1.17631	72	-0.777729	-0.606166	0	0	0	0	0	0	0
UO31	plate4_I17	BGJ398 (NVP-BGJ398)	FGFR	3	1	3	2.97964	2.64008	0.339556	11.3959	95	95	0.00819027	0.0287253	0.400947	0.709333	7.57557	1.26329	5.99669	20	-0.352843	-0.0956699	0	0	1	1	0	1	0
UO31	plate2_I9	BI 2536	PLK	4	1	5	1.61369	1.30127	0.312418	19.3605	97	74	0.0114404	0.0114404	0.0104214	0.0141572	0.0839024	0.061394	1.36662	69	-0.389963	0.32437	0	0	0	0	0	0	0
UO31	plate5_D9	BI6727 (Volasertib)	PLK	2	0	5	2.06734	2.02485	0.0424906	2.05533			0.015091	0.015091	0.0120053	0.0120053	0.0580815	0.151063	0.384485		-0.759184	-0.588275	0	0	0	0	0	0	0
UO31	plate1_G1	BIBF1120 (Vargatef)	VEGFR, PDGFR, FGFR	7	1	8	4.65124	2.63514	2.0161	43.3455	5	9	0.128379	0.183196	0.439098	0.980476	7.35648	1.73257	4.24601	32	1.94043	1.5893	1	1	1	3	1	2	1
UO31	plate4_O9	BIRB 796 (Doramapimod)	p38 MAPK	0	0	4	3.73764	3.792	-0.0543635	-1.45449			0.945982	0.945982	0.787062	0.787062	10	10	1		-0.891666	-0.773376	0	0	0	0	0	0	0
UO31	plate4_B9	BIX 02188	MEK	1	0	6	4.98209	4.32508	0.657016	13.1875			0.973063	1.10577	1.14945	1.14945	10	10	1		0.0813955	-0.00118135	0	0	0	0	0	0	0
UO31	plate4_C9	BIX 02189	MEK	1	0	8	4.64296	3.61728	1.02568	22.0911			0.0228796	1.02512	0.605467	1.20161	9.90953	7.14423	1.38707		0.585676	0.468376	0	0	0	0	0	0	0
UO31	plate5_G9	BKM120 (NVP-BKM120)	PI3K	2	0	3	2.64643	2.27362	0.372813	14.0874			0.00966935	0.0131692	0.0225665	0.0225665	1.45239	0.663049	2.19047		-0.307352	0.0462746	0	0	0	0	0	0	0
UO31	plate4_K9	BMS 777607	c-Met	1	0	7	4.17574	3.54285	0.632895	15.1565			0.694818	0.871212	0.721551	1.13897	10	10	1		0.0484025	0.102657	0	0	0	0	0	0	0
UO31	plate5_D1	BMS 794833	c-Met, VEGFR	0	0	7	4.74316	4.47982	0.263338	5.55195			0.717035	1.1842	0.00246916	1.21449	3.79678	10	0.379678		-0.457098	-0.403869	0	0	0	0	0	0	0
UO31	plate4_D17	BMS-265246	CDK	0	0	4	3.45268	3.37841	0.0742728	2.15116			0.181699	0.248969	0.00741667	0.00741667	0.984188	2.65205	0.371105		-0.715711	-0.583221	0	0	0	0	0	0	0
UO31	plate1_F17	BMS-599626 (AC480)	EGFR, HER2	6	1	6	4.06007	2.97943	1.08064	26.6164	42	41	0.25128	0.765411	0.928848	0.928848	10	5.46024	1.83142	54	0.660856	0.707031	1	1	1	3	1	2	1
UO31	plate1_I1	Bosutinib (SKI-606)	Src	3	1	3	2.35001	2.22015	0.129861	5.52598	103	102	0.00970008	0.0980299	0.00816612	0.218105	10	0.84883	11.7809	11	-0.639674	-0.405238	0	0	1	1	0	1	0
UO31	plate2_H1	Brivanib (BMS-540215)	VEGFR	1	0	7	4.46158	3.43005	1.03153	23.1203			0.528208	0.947605	0.457456	1.18143	9.55238	10	0.955238		0.593677	0.522655	0	0	0	0	0	0	0
UO31	plate2_G17	Brivanib alaninate (BMS-582664)	VEGFR	4	1	6	3.77127	3.27072	0.500542	13.2725	84	92	0.457442	0.915953	0.458139	0.973013	9.72438	9.8603	0.986216	103	-0.132638	0.00329968	0	0	0	0	0	0	0
UO31	plate4_N9	BS-181 HCl	CDK	0	0	7	5.07451	4.3879	0.686611	13.5306			1.10712	1.1165	1.15413	1.15413	10	10	1		0.121877	0.0169103	0	0	0	0	0	0	0
UO31	plate3_K9	BX-795	PDK-1	3	1	7	4.12661	3.15014	0.976468	23.6627	50	54	0.0150088	0.525543	0.0155209	1.14565	5.03695	3.01836	1.66877	59	0.518359	0.551262	1	1	0	2	0	1	0
UO31	plate3_L9	BX-912	PDK-1	4	1	7	3.9117	3.1927	0.719	18.3808	68	77	0.28795	0.823337	0.960541	0.960541	10	9.12975	1.09532	74	0.166181	0.2727	0	0	0	0	0	0	0
UO31	plate7_G9	BYL719	PI3K	2	0	4	3.935	3.7249	0.2101	5.33926			0.0930537	0.913788	0.927104	1.04654	10	5.5612	1.79817		-0.529919	-0.415086	0	0	0	0	0	0	0
UO31	plate5_O1	CAL-101 (GS-1101)	PI3K	2	0	6	3.87368	3.55118	0.322508	8.32562			0.362335	0.84015	0.926245	0.926245	10	6.29445	1.5887		-0.376161	-0.25759	0	0	0	0	0	0	0
UO31	plate6_I1	CAY10505	PI3K	0	0	3	3.29404	3.43323	-0.139188	-4.22545			0.657246	0.864688	0.310819	0.870936	7.94979	10	0.794979		-1.00769	-0.919512	0	0	0	0	0	0	0
UO31	plate5_H17	CCT128930	Akt	0	0	7	4.18139	3.8429	0.338489	8.09514			0.0115273	0.848882	0.0057876	0.942635	3.79878	3.23219	1.17529		-0.354302	-0.269745	0	0	0	0	0	0	0
UO31	plate4_K1	CCT129202	Aurora Kinase	0	0	6	3.92802	3.2639	0.664126	16.9074			0.107396	0.187991	0.0201873	0.0201873	2.00566	2.84173	0.705788		0.0911206	0.194996	0	0	0	0	0	0	0
UO31	plate6_D17	CCT137690	Aurora Kinase	2	0	3	4.12788	3.6376	0.490288	11.8775			0.0167883	0.318275	0.0210923	0.913421	8.57025	2.45193	3.49531		-0.146663	-0.0702725	0	0	0	0	0	0	0
UO31	plate1_J1	Cediranib (AZD2171)	VEGFR, Flt	3	1	3	2.75971	2.16818	0.591532	21.4346	79	61	0.0139822	0.0339571	0.0213146	0.492305	2.9799	0.61663	4.83257	29	-0.00817619	0.433753	0	0	1	1	0	1	0
UO31	plate7_C9	CEP33779	JAK	2	0	6	4.59539	3.59304	1.00236	21.8122			0.0194894	0.646777	0.706796	0.706796	10	3.16176	3.1628		0.55377	0.453668	0	0	0	0	0	0	0
UO31	plate7_D1	CH5424802	ALK	1	0	6	6.32748	5.15216	1.17532	18.5749			0.0551876	1.33895	1.0213	1.41614	10	7.79729	1.2825		0.790363	0.282938	0	0	0	0	0	0	0
UO31	plate6_J1	CHIR-124	Chk	0	0	1	1.39897	1.52312	-0.124153	-8.87457			0.00945489	0.00945489	0.0103123	0.0103123	0.0831759	0.0738913	1.12565		-0.987128	-1.1647	0	0	0	0	0	0	0
UO31	plate6_E17	CHIR-98014	GSK-3	1	0	3	3.59425	3.49799	0.0962614	2.67821			0.0119238	0.0158601	0.0119091	0.125435	1.65007	1.59947	1.03164		-0.685634	-0.555425	0	0	0	0	0	0	0
UO31	plate1_L1	CI-1033 (Canertinib)	EGFR, HER2	5	1	6	3.47958	2.4043	1.07528	30.9025	44	34	0.0094551	0.453008	0.55678	0.787815	10	1.32774	7.53162	16	0.653516	0.933077	1	1	1	3	1	2	1
UO31	plate1_M1	CI-1040 (PD184352)	MEK	6	1	8	4.13691	2.71506	1.42185	34.3699	20	25	0.173721	0.574052	0.779262	0.990007	10	2.60835	3.83384	34	1.12758	1.11594	1	1	1	3	1	2	1
UO31	plate4_F9	CP 673451	PDGFR	0	0	4	3.37913	3.40458	-0.0254471	-0.753066			0.0087992	0.383961	0.00651752	0.386861	2.9084	2.91096	0.99912		-0.852113	-0.736385	0	0	0	0	0	0	0
UO31	plate3_C1	CP-724714	EGFR, HER2	2	0	8	5.09088	3.68111	1.40977	27.692			0.653458	0.977572	1.10774	1.10774	10	10	1		1.11105	0.763758	0	0	0	0	0	0	0
UO31	plate6_L9	Crenolanib (CP-868596)	PDGFR	1	0	3	2.66554	2.77062	-0.105081	-3.94219			0.0108423	0.260668	0.0123838	0.0160889	1.37162	2.22606	0.616166		-0.96104	-0.904574	0	0	0	0	0	0	0
UO31	plate1_J17	Crizotinib (PF-02341066)	c-Met, ALK	6	1	7	3.09938	2.11151	0.987863	31.873	49	32	0.0114809	0.0114809	0.169025	0.688373	4.1721	0.539417	7.73446	15	0.533946	0.984255	1	1	1	3	1	2	1
UO31	plate5_H9	cx-4945 (Silmitasertib)	PKC	0	0	5	4.42638	4.07989	0.346489	7.82781			0.864919	1.01483	0.540726	1.12794	10	10	1		-0.34336	-0.283844	0	0	0	0	0	0	0
UO31	plate3_F1	CYC116	Aurora Kinase, VEGFR	2	0	6	3.60301	2.85806	0.744949	20.6758			0.0117797	0.28085	0.00864184	0.877785	8.17039	2.02387	4.03701		0.201675	0.393734	0	0	0	0	0	0	0
UO31	plate5_L1	Cyt387	JAK	3	1	5	3.36455	2.78033	0.584222	17.364	80	81	0.00938113	0.0225957	0.0113903	0.896284	4.28503	2.55002	1.68039	58	-0.0181755	0.21908	0	0	0	0	0	0	0
UO31	plate7_D9	Dabrafenib (GSK2118436)	Raf	2	0	5	4.67611	3.99189	0.684226	14.6324			0.580307	0.580307	0.750028	0.750028	10	10	1		0.118616	0.0750165	0	0	0	0	0	0	0
UO31	plate6_I9	Dacomitinib (PF299804,PF-00299804)	EGFR	3	1	3	2.69886	2.30734	0.391529	14.5072	92	88	0.0144743	0.0153242	0.0173419	0.249649	2.81723	1.15753	2.43384	49	-0.281751	0.0684144	0	0	1	1	0	1	0
UO31	plate2_G9	Danusertib (PHA-739358)	Aurora Kinase, FGFR, Bcr-Abl, c-RET, Src	6	1	7	3.33982	2.67482	0.664999	19.9112	74	70	0.024941	0.498083	0.699598	0.717233	10	3.12005	3.20508	40	0.0923147	0.353413	0	0	1	1	0	1	0
UO31	plate8_C9	Danusertib (PHA-739358)_R2	c-RET	2	0	6	3.70467	3.56964	0.135034	3.64497			0.0141146	0.799764	0.697676	0.697676	10	3.92277	2.54922		-0.632598	-0.50444	0	0	0	0	0	0	0
UO31	plate1_N1	Dasatinib (BMS-354825)	Src, Bcr-Abl, c-Kit	2	0	4	1.92662	1.43941	0.487212	25.2885			0.0492345	0.0492345	0.0768448	0.0768448	0.135109	0.0655729	2.06044		-0.150871	0.637	0	0	0	0	0	0	0
UO31	plate5_G17	DCC-2036 (Rebastinib)	Bcr-Abl	3	1	6	4.07869	2.84115	1.23754	30.3415	33	35	0.00957608	0.0160901	0.00742578	0.386591	1.72414	1.09949	1.56812	66	0.875462	0.90349	1	1	0	2	0	1	0
UO31	plate1_O1	Deforolimus (Ridaforolimus)	mTOR	0	0	0	0.964682	1.39048	-0.425798	-44.1387			0.256533	0.256533	0.087757	0.087757	0.00775296	0.0285575	0.271486		-1.39973	-3.02447	0	0	0	0	0	0	0
UO31	plate7_M9	Desmethyl Erlotinib (CP-473420)	EGFR	1	0	2	4.22216	4.59897	-0.37681	-8.9246			0.438506	1.20915	1.05313	1.05313	10	9.83163	1.01713		-1.33273	-1.16734	0	0	0	0	0	0	0
UO31	plate7_F1	Dinaciclib (SCH727965)	CDK	0	0	0	0.611968	0.77058	-0.158612	-25.9184			0.00879996	0.00879996	0.0105375	0.0107965	0.0109511	0.0151438	0.723138		-1.03426	-2.06356	0	0	0	0	0	0	0
UO31	plate1_K1	Dovitinib (TKI-258)	FLT3	8	1	8	3.68895	2.35639	1.33255	36.1228	27	20	0.0928146	0.176688	0.206842	0.522063	3.54275	0.697062	5.0824	26	1.00543	1.20839	1	1	1	3	1	2	1
UO31	plate7_G1	Dovitinib Dilactic acid (TKI258 Dilactic acid)	FLT3	3	1	8	4.66375	3.43554	1.22822	26.3353	34	43	0.123597	0.298287	0.342318	0.677837	6.51508	1.31644	4.94902	28	0.862712	0.69221	1	1	1	3	1	2	1
UO31	plate3_B1	E7080 (Lenvatinib)	VEGFR	4	1	8	2.24668	1.79708	0.449605	20.012	88	69	0.337787	0.855487	1.18358	1.18358	10	7.26251	1.37693	68	-0.202312	0.358727	0	0	0	0	0	0	0
UO31	plate3_K1	ENMD-2076	Flt, Aurora Kinase, VEGFR	3	1	7	3.00948	2.49682	0.512662	17.0349	83	82	0.013108	0.013108	0.0165419	0.185745	1.56278	0.88566	1.76453	56	-0.116059	0.201721	0	0	0	0	0	0	0
UO31	plate1_E17	Enzastaurin (LY317615)	PKC	3	1	8	4.69462	3.35201	1.34262	28.5991	25	39	0.340905	0.733812	0.9225	1.18768	10	6.31618	1.58323	65	1.0192	0.811595	1	1	0	2	0	1	0
UO31	plate1_B9	Erlotinib HCl	EGFR	5	1	8	3.79898	3.03403	0.764954	20.1358	63	68	0.248566	0.785003	0.961307	0.961307	10	5.53518	1.80662	55	0.22904	0.365256	0	0	0	0	0	0	0
UO31	plate2_D17	Everolimus (RAD001)	mTOR	2	0	4	1.95802	1.79156	0.166462	8.50152			0.396142	0.396142	0.313843	0.313843	0.0991667	0.231106	0.429096		-0.58961	-0.248314	0	0	0	0	0	0	0
UO31	plate6_F1	Flavopiridol hydrochloride	CDK	0	0	1	1.73569	1.97959	-0.243901	-14.0521			0.00893859	0.0101074	0.00959677	0.00959677	0.12505	0.251578	0.497064		-1.15093	-1.43775	0	0	0	0	0	0	0
UO31	plate2_J9	Foretinib (GSK1363089, XL880)	c-Met, VEGFR	7	1	7	3.04158	1.94793	1.09366	35.9569	41	21	0.0110155	0.0111341	0.0119434	0.392849	2.91101	0.392571	7.41525	18	0.678657	1.19963	1	1	1	3	1	2	1
UO31	plate7_E9	GDC-0068	Akt	0	0	2	3.66279	4.10874	-0.445949	-12.1751			0.0700882	0.858194	0.0181557	0.530644	3.09181	4.90901	0.629824		-1.4273	-1.33876	0	0	0	0	0	0	0
UO31	plate2_D9	GDC-0879	Raf	5	1	8	5.03388	3.44961	1.58426	31.4721	15	33	0.893728	0.893728	1.17704	1.17704	10	10	1	81	1.34973	0.963112	1	1	0	2	0	1	0
UO31	plate1_H17	GDC-0941	PI3K	8	1	8	3.81774	1.70765	2.11008	55.2705	3	1	0.0152011	0.0170902	0.227234	0.392983	2.65803	0.172006	15.4531	9	2.06898	2.2182	1	1	1	3	1	2	1
UO31	plate6_N1	GDC-0980 (RG7422)	mTOR, PI3K	2	0	3	2.23146	2.18436	0.0470987	2.11066			0.00909356	0.00909356	0.018581	0.018581	0.3108	0.267806	1.16054		-0.752881	-0.585356	0	0	0	0	0	0	0
UO31	plate1_C9	Gefitinib (Iressa)	EGFR	5	1	8	4.31192	2.89555	1.41637	32.8478	22	30	0.30003	0.798059	0.872136	0.872136	10	6.17508	1.61941	62	1.12008	1.03567	1	1	0	2	0	1	0
UO31	plate7_D17	Golvatinib (E7050)	c-Met	2	0	6	5.27674	4.48259	0.79415	15.05			0.0151087	0.590109	0.470937	1.23806	9.85636	3.08799	3.19184		0.268975	0.0970417	0	0	0	0	0	0	0
UO31	plate3_O9	GSK1059615	PI3K, mTOR	3	1	3	2.44917	2.17064	0.278529	11.3724	100	96	0.0611823	0.0760799	0.0334288	0.140332	0.498485	0.499797	0.997374	102	-0.436319	-0.0969106	0	0	0	0	0	0	0
UO31	plate6_O9	GSK1070916	Aurora Kinase	1	0	5	5.1349	3.82109	1.31381	25.5859			0.0174588	0.332253	0.0615178	1.04989	6.09337	2.87054	2.12273		0.979794	0.652687	0	0	0	0	0	0	0
UO31	plate6_E1	GSK1120212 (Trametinib)	MEK	6	1	7	3.2837	1.87722	1.40648	42.8321	23	10	0.0584658	0.0584658	0.381583	0.588551	4.60714	0.159476	28.8893	3	1.10655	1.56222	1	1	1	3	1	2	1
UO31	plate6_C9	GSK1838705A	IGF-1, ALK	1	0	5	4.51526	3.45102	1.06425	23.57			0.0172899	0.39657	0.018129	1.03969	8.34545	2.92155	2.85652		0.638426	0.54637	0	0	0	0	0	0	0
UO31	plate2_L1	GSK1904529A	IGF-1R	7	1	8	5.43441	3.27719	2.15722	39.6956	2	14	0.860165	0.860165	1.00328	1.00328	10	10	1	82	2.13345	1.39681	1	1	0	2	0	1	0
UO31	plate5_K17	GSK2126458	PI3K, mTOR	3	1	3	1.49274	0.993257	0.499483	33.4608	85	28	0.00632159	0.00632159	0.00994436	0.0809496	0.0920204	0.0280884	3.2761	38	-0.134086	1.068	0	1	1	2	0	2	1
UO31	plate4_L17	GSK461364	PLK	2	0	2	1.40037	1.31551	0.0848639	6.06011			0.00496027	0.00496027	0.00269232	0.00269232	0.0448887	0.0773928	0.580012		-0.701224	-0.37707	0	0	0	0	0	0	0
UO31	plate2_L9	GSK690693	Akt	4	1	7	3.19392	2.79672	0.397208	12.4364	91	93	0.642492	0.679381	0.76864	0.76864	10	10	1	83	-0.273983	-0.0407971	0	0	0	0	0	0	0
UO31	plate8_O1	HA14-1	Bcl-2	0	0	7	4.20441	3.92504	0.279373	6.64477			0.951984	0.951984	0.890775	1.01686	10	10	1		-0.435164	-0.346236	0	0	0	0	0	0	0
UO31	plate4_O1	Hesperadin	Aurora Kinase	2	0	4	3.32266	2.49683	0.825834	24.8546			0.0117971	0.0117971	0.0114995	0.0122058	2.49065	0.356643	6.98359		0.312314	0.614117	0	0	0	0	0	0	0
UO31	plate4_E1	HMN-214	PLK	0	0	4	2.75303	2.64831	0.104728	3.80408			0.00841316	0.0344913	0.00366483	0.0175205	0.454754	0.498827	0.911647		-0.674053	-0.496049	0	0	0	0	0	0	0
UO31	plate3_J9	IC-87114	0	1	0	5	3.40714	3.3404	0.0667383	1.95878			0.738322	0.894877	0.821208	0.821208	10	10	1		-0.726017	-0.593367	0	0	0	0	0	0	0
UO31	plate5_K9	Imatinib (Gleevec)	PDGFR	1	0	8	4.66553	3.83934	0.826195	17.7085			0.882592	0.977508	1.03088	1.03088	10	10	1		0.312808	0.237245	0	0	0	0	0	0	0
UO31	plate1_D9	Imatinib Mesylate	PDGFR, c-Kit, Bcr-Abl	1	0	8	5.20915	3.48948	1.71967	33.0125			0.682748	0.991388	1.09723	1.09723	10	10	1		1.53495	1.04435	0	0	0	0	0	0	0
UO31	plate7_E17	IMD 0354	IKK	1	0	6	4.72576	4.26134	0.464416	9.82734			0.0138945	0.271044	0.0189553	0.445819	2.96019	2.03186	1.45689		-0.182052	-0.178393	0	0	0	0	0	0	0
UO31	plate7_L1	INCB28060	c-Met	0	0	7	5.20658	4.11248	1.0941	21.0138			0.990786	0.990786	1.20996	1.20996	10	10	1		0.679262	0.411562	0	0	0	0	0	0	0
UO31	plate5_I9	Indirubin	GSK-3	0	0	0	2.68327	3.14545	-0.462181	-17.2246			0.799273	0.840761	0.654838	0.654838	10	10	1		-1.4495	-1.60506	0	0	0	0	0	0	0
UO31	plate7_F9	INK 128	mTOR	1	0	1	0.778133	0.741451	0.0366815	4.71404			0.00638872	0.00649435	0.00677797	0.00677797	0.0251667	0.0138251	1.82037		-0.76713	-0.448059	0	0	0	0	0	0	0
UO31	plate8_I9	JNJ 26854165 (Serdemetan)	p53	0	0	0	1.60039	2.3023	-0.701908	-43.8586			0.0187897	0.0235968	0.0080863	0.0080863	0.114829	0.37214	0.308565		-1.77741	-3.00969	0	0	0	0	0	0	0
UO31	plate2_M9	JNJ-38877605	c-Met	5	1	8	4.62063	3.51619	1.10444	23.9024	40	53	0.922936	0.945966	1.11509	1.11509	10	10	1	84	0.693409	0.563902	1	1	0	2	0	1	0
UO31	plate3_F9	JNJ-7706621	CDK, Aurora Kinase	1	0	3	3.18624	3.26275	-0.076504	-2.40107			0.00972223	0.824036	0.00912647	0.4345	2.79876	4.11827	0.679596		-0.921951	-0.823297	0	0	0	0	0	0	0
UO31	plate3_D17	Ki8751	VEGFR, c-Kit, PDGFR	0	0	3	2.82757	3.7331	-0.905528	-32.0249			0.735126	0.735126	0.00557255	0.00557255	0.444979	10	0.0444979		-2.05593	-2.38561	0	0	0	0	0	0	0
UO31	plate4_I9	KRN 633	VEGFR, PDGFR	3	1	6	3.90582	3.62065	0.285166	7.30105	98	101	0.889366	0.889366	0.734216	0.734216	10	10	1	85	-0.427241	-0.311625	0	0	0	0	0	0	0
UO31	plate3_C9	Ku-0063794	mTOR	2	0	5	2.98397	2.56065	0.423319	14.1864			0.0195061	0.0412738	0.0119619	0.0119619	1.62868	1.10425	1.47491		-0.238267	0.0514988	0	0	0	0	0	0	0
UO31	plate2_K1	KU-55933	ATM	6	1	8	3.99695	3.2225	0.774452	19.3761	62	73	0.699653	0.870489	0.981187	0.981187	10	10	1	86	0.242031	0.325191	0	0	0	0	0	0	0
UO31	plate4_M9	KU-60019	ATM	2	0	8	6.19315	4.18123	2.01192	32.4863			0.212533	0.835426	1.3454	1.3454	10	6.11219	1.63607		1.93471	1.0166	0	0	0	0	0	0	0
UO31	plate4_G17	KW 2449	Flt, Bcr-Abl, Aurora Kinase	1	0	6	4.33459	3.70279	0.631801	14.5758			0.0257879	0.994151	0.860146	0.860146	10	3.52315	2.83837		0.0469049	0.0720314	0	0	0	0	0	0	0
UO31	plate6_B9	KX2-391	Src	0	0	1	1.47957	1.77033	-0.290758	-19.6515			0.00945978	0.00945978	0.00967356	0.00967356	0.0852367	0.0925903	0.920579		-1.21502	-1.73306	0	0	0	0	0	0	0
UO31	plate1_E9	Lapatinib Ditosylate (Tykerb)	EGFR, HER2	4	1	8	4.63525	3.08422	1.55104	33.4618	17	27	0.35035	0.72832	1.04712	1.04712	10	5.84635	1.71047	57	1.30428	1.06804	1	1	0	2	0	1	0
UO31	plate5_N9	LDN193189	TGF-beta/Smad	1	0	7	6.10789	3.73148	2.37641	38.9072			0.00300912	0.695219	0.00506644	1.32828	7.44152	3.04802	2.44143		2.43327	1.35523	0	0	0	0	0	0	0
UO31	plate8_H1	Lenalidomide (Revlimid)	TNF-alpha	0	0	6	5.02798	4.59033	0.43765	8.70428			1.19367	1.19367	1.18883	1.28815	10	10	1		-0.218665	-0.237621	0	0	0	0	0	0	0
UO31	plate1_B1	Linifanib (ABT-869)	PDGFR, VEGFR	4	1	8	4.69231	3.50244	1.18986	25.3578	36	47	0.729416	0.937197	1.07704	1.14348	10	10	1	87	0.810254	0.640655	1	1	0	2	0	1	0
UO31	plate2_J1	Linsitinib (OSI-906)	IGF-1R	5	1	7	4.26301	3.18677	1.07625	25.2461	43	48	0.647435	0.871358	0.903909	0.903909	10	10	1	88	0.654839	0.634767	1	1	0	2	0	1	0
UO31	plate4_J1	LY2228820	p38 MAPK	3	1	3	3.49718	3.23747	0.259715	7.42639	101	100	0.508348	0.780189	0.732522	0.732522	10	10	1	89	-0.462054	-0.305014	0	0	0	0	0	0	0
UO31	plate5_E17	LY2603618 (IC-83)	Chk	0	0	5	3.66725	3.06549	0.601756	16.4089			0.00521239	0.00521239	0.00585716	0.00585716	0.744511	0.832796	0.893989		0.00580861	0.16871	0	0	0	0	0	0	0
UO31	plate4_H17	LY2784544	JAK	1	0	7	4.69248	3.83108	0.861403	18.3571			0.019946	0.382254	0.0145194	1.15392	7.6373	2.61051	2.9256		0.360967	0.271452	0	0	0	0	0	0	0
UO31	plate2_E9	LY294002	PI3K	4	1	8	3.98018	3.23642	0.743759	18.6866	66	75	0.456834	0.858463	0.858106	0.974579	10	9.20317	1.08658	75	0.200047	0.288828	0	0	0	0	0	0	0
UO31	plate1_G17	Masitinib (AB1010)	c-Kit, PDGFR, FGFR, FAK	7	1	8	4.0218	3.04845	0.973348	24.2018	51	50	0.27117	0.81843	0.999686	0.999686	10	6.0938	1.64101	61	0.514091	0.579693	1	1	0	2	0	1	0
UO31	plate3_B17	MGCD-265	c-Met, VEGFR, Tie-2	2	0	8	5.09957	3.44266	1.65691	32.4911			0.107088	0.953479	1.00637	1.25968	10	5.72048	1.74811		1.4491	1.01685	0	0	0	0	0	0	0
UO31	plate2_E1	MK-2206 dihydrochloride	Akt	6	1	8	3.43363	2.61044	0.823183	23.9742	60	52	0.0262453	0.3882	0.459207	0.795825	9.91629	1.73581	5.71278	23	0.308688	0.567687	0	1	1	2	0	2	1
UO31	plate7_I1	MK-2461	c-Met	1	0	6	12.0839	5.46957	6.6143	54.7366			0.226825	1.11519	1.02614	1.02614	10	5.32872	1.87662		8.23008	2.19004	0	0	0	0	0	0	0
UO31	plate7_H1	MK-5108 (VX-689)	Aurora Kinase	0	0	4	3.38116	3.91056	-0.529407	-15.6576			0.369719	0.441497	0.0124589	0.0225324	0.908043	4.08403	0.22234		-1.54146	-1.52242	0	0	0	0	0	0	0
UO31	plate2_N1	MLN8054	Aurora Kinase	5	1	8	3.58968	2.92434	0.665345	18.5349	73	76	0.645156	0.685879	0.748355	0.748355	10	10	1	90	0.0927888	0.280831	0	0	0	0	0	0	0
UO31	plate2_E17	MLN8237 (Alisertib)	Aurora Kinase	3	1	5	3.14433	3.06016	0.0841704	2.6769	105	104	0.373814	0.64756	0.531488	0.531488	10	5.32208	1.87896	53	-0.702172	-0.555494	0	0	1	1	0	1	0
UO31	plate1_F9	Motesanib Diphosphate	VEGFR, PDGFR, c-Kit	1	0	7	4.67739	3.93348	0.743913	15.9044			0.943704	0.943704	0.975961	0.975961	10	10	1		0.200258	0.142103	0	0	0	0	0	0	0
UO31	plate5_J1	Mubritinib (TAK 165)	HER2	0	0	0	1.3892	1.65507	-0.26587	-19.1384			0.123578	0.123578	0.0330197	0.0330197	0.0579678	0.0747201	0.775799		-1.18098	-1.70599	0	0	0	0	0	0	0
UO31	plate8_G1	Necrostatin-1	TNF-alpha	0	0	5	4.82519	4.57705	0.248141	5.14261			1.06387	1.06387	1.00743	1.00743	10	10	1		-0.477885	-0.425457	0	0	0	0	0	0	0
UO31	plate4_F17	Neratinib (HKI-272)	HER2, EGFR	5	1	7	4.06026	2.0807	1.97957	48.7546	6	5	0.0167459	0.0167459	0.697037	0.81614	10	0.260109	38.4454	2	1.89045	1.87457	1	1	1	3	1	2	1
UO31	plate1_G9	Nilotinib (AMN-107)	Bcr-Abl	5	1	8	4.07736	3.2042	0.873162	21.4149	57	63	0.262172	0.646746	0.653602	0.987958	10	4.88389	2.04755	52	0.377052	0.432714	0	0	1	1	0	1	0
UO31	plate8_L1	NSC-207895 (XI-006)	p53, Mdm2	2	0	6	3.80393	3.43964	0.364296	9.57683			0.863754	0.863754	0.867409	0.905735	10	10	1		-0.319001	-0.191604	0	0	0	0	0	0	0
UO31	plate5_J17	NU7441(KU-57788)	DNA-PK, PI3K	3	1	6	3.93116	3.36162	0.569545	14.488	81	89	0.043468	0.456738	0.475566	1.07834	10	2.85334	3.50466	36	-0.0382513	0.0674004	0	0	1	1	0	1	0
UO31	plate8_M1	Nutlin-3	Mdm2	1	0	2	4.28611	4.4565	-0.170382	-3.97522			0.582674	1.18586	0.989611	0.989611	10	10	1		-1.05036	-0.906315	0	0	0	0	0	0	0
UO31	plate2_I1	NVP-ADW742	IGF-1R	4	1	7	3.23838	2.57061	0.667771	20.6206	72	67	0.0171082	0.496752	0.0137297	0.874015	8.26303	2.48777	3.32146	37	0.0961075	0.390822	0	0	1	1	0	1	0
UO31	plate6_H17	NVP-BGT226	PI3K	0	0	0	0.578143	0.779307	-0.201164	-34.7949			0.0107281	0.0107281	0.00819015	0.00819015	0.0112961	0.0141845	0.796366		-1.09247	-2.53169	0	0	0	0	0	0	0
UO31	plate5_E1	NVP-BHG712	VEGFR, Src, Raf, Bcr-Abl	1	0	7	5.13803	3.61462	1.52341	29.6497			0.00793833	0.607101	0.00611524	1.2747	8.2818	3.11104	2.66206		1.26649	0.867004	0	0	0	0	0	0	0
UO31	plate6_K1	NVP-BSK805	JAK	1	0	5	4.15175	3.34992	0.801828	19.313			0.0213738	0.405063	0.00822506	0.949231	8.51319	2.93858	2.89704		0.279477	0.321865	0	0	0	0	0	0	0
UO31	plate7_C1	NVP-BVU972	c-Met	0	0	4	4.11467	3.80707	0.307602	7.47575			0.0147086	0.0147086	0.0179755	0.0179755	1.40326	2.0366	0.689022		-0.396551	-0.302411	0	0	0	0	0	0	0
UO31	plate7_J9	NVP-TAE226	FAK	4	1	4	3.21191	2.35269	0.859223	26.7511	58	40	0.00625856	0.00625856	0.398422	0.702936	8.14689	0.333959	24.3949	5	0.357985	0.714139	0	1	1	2	0	2	1
UO31	plate8_K1	Obatoclax mesylate (GX15-070)	Bcl-2	0	0	3	2.06587	2.2258	-0.159926	-7.74133			0.00726463	0.00726463	0.00526053	0.00526053	0.157823	0.305169	0.517168		-1.03606	-1.10493	0	0	0	0	0	0	0
UO31	plate3_C17	ON-01910	PLK	2	0	3	1.46352	1.28412	0.179402	12.2583			0.00997955	0.00997955	0.00689978	0.00689978	0.0855399	0.0585552	1.46084		-0.57191	-0.0501898	0	0	0	0	0	0	0
UO31	plate5_C17	OSI-027	mTOR	1	0	4	3.09972	2.90796	0.191753	6.18615			0.00632747	0.372425	0.00483765	0.477338	2.51529	2.24107	1.12236		-0.555015	-0.370423	0	0	0	0	0	0	0
UO31	plate5_F1	OSI-420 (Desmethyl Erlotinib)	EGFR	1	0	1	3.38379	3.769	-0.385213	-11.3841			0.324728	0.99429	0.906384	0.906384	10	8.63089	1.15863		-1.34422	-1.29705	0	0	0	0	0	0	0
UO31	plate3_B9	OSI-930	c-Kit, VEGFR	1	0	6	3.4607	3.24778	0.212916	6.1524			0.0215764	0.861045	0.172668	0.339663	1.34611	4.58723	0.293447		-0.526067	-0.372203	0	0	0	0	0	0	0
UO31	plate2_F9	OSU-03012	PDK-1	3	1	5	2.75855	2.72394	0.0346065	1.25452	106	108	0.0147253	0.150753	0.009318	0.009318	0.928044	2.57772	0.360025	108	-0.769968	-0.630508	0	0	0	0	0	0	0
UO31	plate8_B9	PAC-1	Caspase	0	0	3	3.2877	3.13841	0.149296	4.54104			0.0140855	0.154925	0.0165717	0.0981019	1.70115	2.011	0.84592		-0.61309	-0.457183	0	0	0	0	0	0	0
UO31	plate5_E9	Palomid 529	PI3K	0	0	8	5.24951	4.60756	0.641942	12.2286			1.16692	1.16692	1.20223	1.20223	10	10	1		0.0607761	-0.0517538	0	0	0	0	0	0	0
UO31	plate1_H9	Pazopanib HCl	VEGFR, PDGFR, c-Kit	6	1	8	4.39137	3.26528	1.12609	25.6432	39	45	0.248443	0.927323	0.629662	1.15765	10	8.01619	1.24748	71	0.723015	0.655706	1	1	0	2	0	1	0
UO31	plate6_G1	PCI-32765 (Ibrutinib)	Src	1	0	6	4.29434	3.82711	0.467232	10.8802			0.194054	1.03398	0.948681	0.948681	10	8.83461	1.13191		-0.1782	-0.122867	0	0	0	0	0	0	0
UO31	plate2_N9	PD 0332991 (Palbociclib) HCl	CDK	8	1	8	4.32038	2.57637	1.74401	40.367	10	13	0.165592	0.432972	0.549341	1.11342	10	1.5262	6.5522	19	1.56824	1.43222	1	1	1	3	1	2	1
UO31	plate1_I9	PD0325901	MEK	6	1	7	2.62709	1.60072	1.02637	39.0686	46	15	0.0632335	0.125629	0.257116	0.49879	3.2437	0.141421	22.9365	6	0.586614	1.36374	1	1	1	3	1	2	1
UO31	plate2_F1	PD153035 HCl	EGFR	5	1	6	4.17978	2.94114	1.23864	29.6341	32	37	0.0121809	0.739971	0.0152667	0.803134	6.94745	8.52181	0.815256	104	0.876969	0.86618	1	1	0	2	0	1	0
UO31	plate3_G9	PD173074	FGFR	4	1	6	3.69762	2.27813	1.41949	38.3894	21	16	0.0119126	0.01662	0.128209	0.874106	7.92957	0.696216	11.3895	12	1.12435	1.32792	1	1	1	3	1	2	1
UO31	plate4_L9	PD318088	MEK	5	1	6	3.29211	2.58579	0.70632	21.4549	69	59	0.164472	0.484934	0.815666	0.815666	10	1.68696	5.92782	22	0.148836	0.434826	0	0	1	1	0	1	0
UO31	plate3_H1	PD98059	MEK	0	0	8	5.3641	3.98674	1.37737	25.6775			1.08112	1.08112	1.35987	1.35987	10	10	1		1.06673	0.657516	0	0	0	0	0	0	0
UO31	plate3_F17	Pelitinib (EKB-569)	EGFR	5	1	6	3.24421	1.79661	1.44761	44.6213	18	7	0.0178583	0.0178583	0.0270188	0.0604541	1.08115	0.216093	5.00316	27	1.16281	1.65658	1	1	1	3	1	2	1
UO31	plate6_D1	PF-00562271	FAK	1	0	3	3.81343	3.9084	-0.0949696	-2.4904			0.0197915	0.51576	0.0116875	0.926878	4.55042	3.01409	1.50971		-0.947209	-0.828008	0	0	0	0	0	0	0
UO31	plate6_G9	PF-03814735	Aurora Kinase	2	0	3	2.53597	2.29714	0.238838	9.41801			0.0155771	0.0155771	0.019649	0.199337	2.63646	0.711281	3.70664		-0.49061	-0.19998	0	0	0	0	0	0	0
UO31	plate2_M1	PF-04217903	c-Met	6	1	8	4.37105	3.41444	0.956605	21.885	53	58	0.926131	0.926131	1.14744	1.14744	10	10	1	91	0.491189	0.457509	1	0	0	1	0	0	0
UO31	plate6_C17	PF-04691502	mTOR, PI3K, Akt	2	0	3	2.05991	1.66863	0.39128	18.995			0.00781137	0.00781137	0.0073577	0.00930533	0.255446	0.128767	1.98378		-0.282091	0.305095	0	0	0	0	0	0	0
UO31	plate5_F17	PF-05212384 (PKI-587)	mTOR, PI3K	1	0	3	2.48211	3.11267	-0.630566	-25.4044			0.116892	0.334669	0.0116283	0.0116283	0.450513	1.68489	0.267384		-1.67983	-2.03645	0	0	0	0	0	0	0
UO31	plate6_H9	PH-797804	p38 MAPK	0	0	1	3.74034	4.37742	-0.63708	-17.0327			1.15196	1.15196	0.835258	0.835258	10	10	1		-1.68874	-1.59494	0	0	0	0	0	0	0
UO31	plate1_K17	PHA-665752	c-Met	6	1	7	4.40664	2.83533	1.57131	35.6578	16	22	0.00779699	0.583777	0.0156393	1.08214	10	3.09786	3.22803	39	1.33202	1.18386	1	1	1	3	1	2	1
UO31	plate3_J17	PHA-680632	Aurora Kinase	2	0	4	3.85435	3.43894	0.415413	10.7777			0.310321	0.921316	0.811146	0.811146	10	7.52627	1.32868		-0.249082	-0.12827	0	0	0	0	0	0	0
UO31	plate6_B17	PHA-767491	CDK	0	0	4	3.43011	3.26361	0.1665	4.85408			0.0107257	0.0128341	0.0065427	0.0065427	2.46442	2.30689	1.06828		-0.589558	-0.440674	0	0	0	0	0	0	0
UO31	plate4_G1	PHA-793887	CDK	0	0	4	2.99958	3.13144	-0.131868	-4.39621			0.0113375	0.07337	0.00653117	0.00653117	1.05993	1.96064	0.540601		-0.99768	-0.928517	0	0	0	0	0	0	0
UO31	plate6_I17	PHA-848125	CDK	2	0	4	2.64454	2.02348	0.621064	23.4848			0.0112721	0.0168576	0.0155409	0.0615911	1.32525	0.27853	4.758		0.0322184	0.541876	0	0	0	0	0	0	0
UO31	plate5_L9	Phenformin hydrochloride	AMPK	4	1	6	3.10721	2.82673	0.280479	9.0267	99	99	0.194368	0.683353	0.0295347	0.528125	3.09466	4.38758	0.705323	105	-0.433652	-0.220617	0	0	0	0	0	0	0
UO31	plate4_H9	PHT-427	Akt	0	0	7	4.78019	4.27747	0.502721	10.5167			1.12597	1.12597	1.14081	1.14081	10	10	1		-0.129657	-0.142034	0	0	0	0	0	0	0
UO31	plate1_J9	PI-103	DNA-PK, PI3K, mTOR	2	0	2	1.80145	1.48557	0.315875	17.5345			0.00638226	0.00638226	0.00849726	0.00866906	0.338506	0.114929	2.94534		-0.385235	0.22807	0	0	0	0	0	0	0
UO31	plate7_H17	Piceatannol	Syk	0	0	4	5.05809	5.19488	-0.136791	-2.70439			1.24196	1.39173	0.908153	0.908153	10	10	1		-1.00441	-0.839294	0	0	0	0	0	0	0
UO31	plate8_J9	Pifithrin-α	p53	0	0	1	3.6907	4.02109	-0.330388	-8.9519			0.998134	0.998134	0.863779	0.863779	10	10	1		-1.26923	-1.16878	0	0	0	0	0	0	0
UO31	plate5_H1	PIK-293	PI3K	0	0	7	4.71811	4.40402	0.314095	6.6572			1.15138	1.15138	1.19998	1.19998	10	10	1		-0.38767	-0.34558	0	0	0	0	0	0	0
UO31	plate5_B9	PIK-294	PI3K	2	0	8	5.65296	3.98664	1.66632	29.4769			0.49477	0.964953	1.27944	1.27944	10	9.9332	1.00673		1.46197	0.857891	0	0	0	0	0	0	0
UO31	plate3_M1	PIK-75	PI3K, DNA-PK	2	0	3	1.70961	1.22011	0.489501	28.6323			0.00695668	0.00751579	0.00672273	0.00672273	0.083997	0.0430469	1.95129		-0.14774	0.813346	0	0	0	0	0	0	0
UO31	plate3_L1	PIK-90	PI3K	4	1	6	3.41767	2.692	0.725663	21.2327	67	64	0.433978	0.534006	0.82219	0.82219	10	3.81956	2.6181	48	0.175294	0.423106	0	0	1	1	0	1	0
UO31	plate4_H1	PIK-93	PI3K, VEGFR	2	0	8	4.67866	3.75733	0.921327	19.6921			0.0792571	0.751008	1.14559	1.16586	10	4.32092	2.31432		0.442934	0.341859	0	0	0	0	0	0	0
UO31	plate6_N9	PKI-402	PI3K	0	0	2	1.99182	2.38722	-0.395396	-19.8509			0.00733586	0.00733586	0.0165217	0.0165217	0.162096	0.349581	0.463687		-1.35815	-1.74357	0	0	0	0	0	0	0
UO31	plate2_K17	PLX-4720	Raf	7	1	8	4.18773	3.21771	0.970017	23.1633	52	55	0.805958	0.846872	0.944391	1.08099	10	10	1	92	0.509535	0.524924	1	0	0	1	0	0	0
UO31	plate8_I1	Pomalidomide	TNF-alpha	6	1	7	3.84584	3.30344	0.542398	14.1035	82	90	0.868405	0.892469	1.00754	1.00754	10	10	1	93	-0.0753853	0.0471238	0	0	0	0	0	0	0
UO31	plate4_I1	Ponatinib (AP24534)	Bcr-Abl, VEGFR, FGFR, PDGFR, Flt	4	1	5	2.73789	2.05338	0.68451	25.0014	70	49	0.00363442	0.00779351	0.00616093	0.00916206	1.24837	0.31061	4.01908	33	0.119004	0.621859	0	1	1	2	0	2	1
UO31	plate5_B17	PP-121	DNA-PK, mTOR, PDGF	1	0	5	3.40806	2.7059	0.702157	20.6029			0.00907274	0.00907274	0.0162152	0.0177893	1.52801	0.896215	1.70496		0.143143	0.38989	0	0	0	0	0	0	0
UO31	plate5_K1	PP242	mTOR	2	0	5	3.41798	2.81831	0.599667	17.5445			0.00386371	0.0381757	0.00828605	0.882859	4.09742	1.13798	3.60061		0.00295102	0.228596	0	0	0	0	0	0	0
UO31	plate5_J9	Quercetin (Sophoretin)	PI3K, PKC, Src, Sirtuin	2	0	4	3.57217	3.50914	0.0630314	1.76452			0.843886	0.974123	0.807283	0.807283	10	10	1		-0.731087	-0.603612	0	0	0	0	0	0	0
UO31	plate4_N1	Quizartinib (AC220)	Flt	2	0	8	5.25018	3.94349	1.30669	24.8885			0.858609	0.858609	1.15588	1.25186	10	10	1		0.970058	0.615908	0	0	0	0	0	0	0
UO31	plate5_B1	R406	Syk, Flt	3	1	6	2.5859	2.12316	0.462742	17.8948	87	78	0.010308	0.0311273	0.164024	1.15672	8.76502	1.57107	5.57902	24	-0.184343	0.247071	0	0	1	1	0	1	0
UO31	plate4_E9	R406(free base)	Syk	2	0	6	4.49895	3.16335	1.3356	29.687			0.0123555	0.0184869	0.0453616	1.15112	8.50983	1.60907	5.28868		1.00961	0.868972	0	0	0	0	0	0	0
UO31	plate5_D17	R788 (Fostamatinib)	Syk	1	0	7	4.77759	3.57695	1.20064	25.1307			0.0152708	0.0152708	0.00902185	1.20372	6.02357	2.39774	2.51219		0.824993	0.628677	0	0	0	0	0	0	0
UO31	plate5_G1	R935788 (Fostamatinib disodium, R788 disodium)	Syk	2	0	5	4.00054	2.79653	1.204	30.096			0.0117155	0.0161237	0.0973569	0.995475	9.62996	1.58188	6.08766		0.829592	0.890543	0	0	0	0	0	0	0
UO31	plate5_C1	Raf265 derivative	VEGFR, Raf	0	0	5	3.49541	3.44392	0.0514899	1.47307			0.550979	0.778628	0.00139657	0.00706886	1.05343	10	0.105343		-0.746874	-0.618982	0	0	0	0	0	0	0
UO31	plate1_K9	Rapamycin (Sirolimus)	mTOR	0	0	0	0.524231	1.1486	-0.624367	-119.101			0.276652	0.276652	0.0502944	0.0502944	0.003	0.003	1		-1.67135	-6.97786	0	0	0	0	0	0	0
UO31	plate3_I1	Regorafenib (BAY 73-4506)	c-Kit, Raf, VEGFR	5	1	5	3.10692	2.77432	0.332598	10.7051	96	97	0.122282	0.714215	0.185821	0.185821	2.55183	4.41044	0.578589	106	-0.36236	-0.132102	0	0	0	0	0	0	0
UO31	plate8_D9	RITA (NSC 652287)	p53	0	0	0	2.33227	3.23161	-0.899338	-38.5607			0.0840539	0.0840539	0.00629853	0.00629853	0.389285	0.917463	0.424306		-2.04747	-2.73029	0	0	0	0	0	0	0
UO31	plate2_L17	Roscovitine (Seliciclib, CYC202)	CDK	5	1	6	3.47097	3.04293	0.428046	12.3322	89	94	0.272475	0.794033	0.544179	0.90437	10	9.07382	1.10207	73	-0.231802	-0.0462931	0	0	0	0	0	0	0
UO31	plate3_E17	Ruxolitinib (INCB018424)	JAK	1	0	8	4.92204	3.91181	1.01023	20.5247			0.486036	1.10125	1.24739	1.24954	10	10.0004	0.999957		0.564547	0.385768	0	0	0	0	0	0	0
UO31	plate7_O9	SAR131675	VEGFR	1	0	6	4.23574	4.43398	-0.198236	-4.68009			0.884195	0.884195	0.991606	0.991606	10	10	1		-1.08846	-0.943489	0	0	0	0	0	0	0
UO31	plate1_D1	Saracatinib (AZD0530)	Src, Bcr-Abl	7	1	8	4.45774	2.50742	1.95032	43.7513	7	8	0.157906	0.239044	0.446558	0.892492	8.99378	1.09065	8.24628	14	1.85045	1.6107	1	1	1	3	1	2	1
UO31	plate2_D1	SB 202190	p38 MAPK	2	0	7	4.46611	3.6614	0.804708	18.0181			0.767689	0.982416	0.308013	0.308013	10	10	1		0.283417	0.253573	0	0	0	0	0	0	0
UO31	plate2_C1	SB 203580	p38 MAPK	3	1	8	4.33012	3.73363	0.596492	13.7754	78	91	0.962376	0.962376	1.06135	1.06135	10	10	1	94	-0.00139158	0.029822	0	0	0	0	0	0	0
UO31	plate2_B1	SB 216763	GSK-3	5	1	7	3.97806	3.14625	0.831812	20.91	59	66	0.19112	0.878094	0.801416	0.801416	10	6.2112	1.60999	63	0.320491	0.406087	0	0	0	0	0	0	0
UO31	plate6_K9	SB 415286	GSK-3	1	0	7	4.00043	3.59565	0.404784	10.1185			0.747589	0.921467	0.634486	1.00962	10	10	1		-0.26362	-0.163037	0	0	0	0	0	0	0
UO31	plate1_I17	SB 431542	TGF-beta/Smad	3	1	8	4.85426	3.56525	1.28901	26.5542	30	42	0.843795	0.843795	0.941391	0.941391	10	10	1	95	0.94587	0.703753	1	1	0	2	0	1	0
UO31	plate4_D1	SB 525334	TGF-beta/Smad	0	0	6	5.7938	4.80134	0.99246	17.1297			0.82402	1.26949	0.569253	1.26959	10	10	1		0.540234	0.206721	0	0	0	0	0	0	0
UO31	plate5_M1	SB590885	Raf	1	0	8	5.64617	3.90433	1.74184	30.85			0.0510592	1.04232	0.573233	1.30197	10	8.33559	1.19967		1.56528	0.930304	0	0	0	0	0	0	0
UO31	plate7_B17	Semaxanib (SU5416)	VEGFR	0	0	6	4.67547	4.66838	0.00708502	0.151536			1.19745	1.19745	0.927672	0.927672	10	10	1		-0.807614	-0.688677	0	0	0	0	0	0	0
UO31	plate2_K9	SGX-523	c-Met	7	1	8	3.82907	3.14908	0.679984	17.7585	71	80	0.836426	0.836426	1.00737	1.00737	10	10	1	96	0.112813	0.239883	0	0	0	0	0	0	0
UO31	plate2_I17	SNS-032 (BMS-387032)	CDK	2	0	3	1.8656	2.05911	-0.193511	-10.3726			0.0130065	0.0130065	0.00960337	0.00960337	0.268632	0.429224	0.625854		-1.082	-1.2437	0	0	0	0	0	0	0
UO31	plate2_M17	SNS-314	Aurora Kinase	5	1	7	4.36253	3.06136	1.30117	29.826	29	36	0.371578	0.680859	0.891402	0.891402	10	6.0236	1.66014	60	0.962505	0.876304	1	1	0	2	0	1	0
UO31	plate1_L9	Sorafenib (Nexavar)	VEGFR, PDGFR, Raf	4	1	5	2.43755	2.40507	0.0324753	1.3323	107	107	0.138341	0.40032	0.00475781	0.00475781	0.733945	1.52848	0.48018	107	-0.772884	-0.626406	0	0	0	0	0	0	0
UO31	plate7_N1	Sotrastaurin (AEB071)	PKC	0	0	8	5.4924	4.7931	0.699293	12.732			1.1644	1.1644	1.37772	1.37772	10	10	1		0.139225	-0.0252047	0	0	0	0	0	0	0
UO31	plate3_L17	SP600125	JNK	0	0	3	3.07894	3.2724	-0.193463	-6.28342			0.528668	0.855484	0.519666	0.519666	10	10	1		-1.08193	-1.02805	0	0	0	0	0	0	0
UO31	plate3_H17	Staurosporine	PKC	1	0	1	0.100264	0.0461291	0.0541347	53.9922			0.00949881	0.00949881	0.0116349	0.0116349	0.003	0.003	1		-0.743257	2.15079	0	0	0	0	0	0	0
UO31	plate2_G1	SU11274	c-Met	6	1	8	4.96993	3.2482	1.72173	34.643	12	24	0.447579	0.801741	1.15134	1.15134	10	9.28704	1.07677	76	1.53777	1.13034	1	1	0	2	0	1	0
UO31	plate1_M9	Sunitinib Malate (Sutent)	VEGFR, PDGFR, c-Kit, Flt	4	1	7	3.92633	2.59155	1.33477	33.9954	26	26	0.0138352	0.0588335	0.0170982	0.663014	3.15273	1.02354	3.08021	43	1.00847	1.09619	1	1	1	3	1	2	1
UO31	plate2_H9	TAE684 (NVP-TAE684)	ALK	6	1	8	4.34366	2.03548	2.30817	53.139	1	2	0.0115453	0.0115453	0.926785	1.16831	10	0.360644	27.7282	4	2.33994	2.10579	1	1	1	3	1	2	1
UO31	plate7_K1	TAK-285	EGFR	2	0	7	4.89611	3.9708	0.925308	18.8989			0.224344	0.840068	1.21307	1.21307	10	6.24243	1.60194		0.44838	0.300023	0	0	0	0	0	0	0
UO31	plate5_M9	TAK-733	MEK	6	1	6	3.49138	1.88352	1.60786	46.0523	14	6	0.0312886	0.0952474	0.0861094	0.447895	2.45164	0.200297	12.24	10	1.38201	1.73205	1	1	1	3	1	2	1
UO31	plate6_D9	TAK-901	Aurora Kinase	0	0	3	4.07792	4.3013	-0.223381	-5.47781			0.286522	1.04307	0.20967	0.878168	8.93932	8.84683	1.01045		-1.12286	-0.985559	0	0	0	0	0	0	0
UO31	plate1_N9	Tandutinib (MLN518)	Flt	5	1	8	4.36054	3.35265	1.00789	23.1139	47	56	0.526793	0.922507	1.08575	1.08575	10	10	1	97	0.561343	0.52232	1	0	0	1	0	0	0
UO31	plate5_C9	Telatinib (BAY 57-9352)	VEGFR, PDGFR, c-Kit	1	0	7	4.44501	3.99865	0.446361	10.0419			0.989343	0.989343	0.749372	1.08984	10	10	1		-0.206749	-0.167079	0	0	0	0	0	0	0
UO31	plate1_O9	Temsirolimus (Torisel)	mTOR	1	0	4	1.57773	1.58629	-0.00856429	-0.542823			0.225662	0.225662	0.298945	0.298945	0.0803365	0.0699109	1.14913		-0.82902	-0.725297	0	0	0	0	0	0	0
UO31	plate8_D1	Tenovin-1	Mdm2	0	0	3	2.6012	2.9997	-0.398493	-15.3196			0.00709836	0.00709836	0.00580674	0.00580674	0.263631	0.824778	0.319639		-1.36238	-1.5046	0	0	0	0	0	0	0
UO31	plate7_G17	TG 100713	PI3K	2	0	7	4.59166	3.50084	1.09081	23.7564			0.0457677	0.458204	0.588188	1.23105	10	2.96005	3.37832		0.674769	0.556204	0	0	0	0	0	0	0
UO31	plate3_N9	TG100-115	PI3K	0	0	8	5.18053	3.94942	1.23111	23.7642			1.02534	1.02534	1.20439	1.20439	10	10	1		0.866669	0.55661	0	0	0	0	0	0	0
UO31	plate6_M1	TG101209	Flt, JAK, c-RET	2	0	3	3.83835	3.14279	0.695556	18.1212			0.00849896	0.00849896	0.0126317	0.558379	3.06017	0.903258	3.38792		0.134112	0.259012	0	0	0	0	0	0	0
UO31	plate8_N1	TG101209_R2	c-RET	1	0	4	3.52081	2.99818	0.522634	14.8441			0.0129009	0.0129009	0.00901546	0.00901546	2.23294	0.821387	2.7185		-0.102419	0.0861849	0	0	0	0	0	0	0
UO31	plate6_M9	TG101348 (SAR302503)	JAK	2	0	5	3.7899	3.09741	0.692482	18.2718			0.0087306	0.0087306	0.0129632	0.241453	2.74177	0.912561	3.00448		0.129908	0.266954	0	0	0	0	0	0	0
UO31	plate3_D1	TGX-221	PI3K	4	1	8	5.0399	3.15628	1.88362	37.3742	8	18	0.349384	0.623857	1.14898	1.14898	10	4.86107	2.05716	51	1.75922	1.27438	1	1	1	3	1	2	1
UO31	plate8_C1	Thalidomide	TNF-alpha	0	0	7	4.88512	4.13257	0.752551	15.405			1.02873	1.02873	1.2053	1.26962	10	10	1		0.212074	0.115761	0	0	0	0	0	0	0
UO31	plate3_K17	Thiazovivin	ROCK	3	1	7	3.55282	2.79182	0.760993	21.4194	64	62	0.0122549	0.119969	0.279159	0.622735	4.48661	1.65123	2.71713	46	0.223622	0.432954	0	0	1	1	0	1	0
UO31	plate7_K9	Tideglusib	GSK-3	0	0	6	4.53051	4.26903	0.261473	5.77138			1.03103	1.03103	1.14442	1.14442	10	10	1		-0.459649	-0.392297	0	0	0	0	0	0	0
UO31	plate4_B17	Tie2 kinase inhibitor	Tie-2	0	0	7	5.91484	4.55519	1.35966	22.9872			1.0724	1.0724	1.20444	1.20444	10	10	1		1.0425	0.515636	0	0	0	0	0	0	0
UO31	plate3_N1	Tivozanib (AV-951)	VEGFR, c-Kit, PDGFR	1	0	5	2.98165	3.32355	-0.341901	-11.4668			0.0454793	0.746646	0.00836916	0.00836916	0.301093	4.14616	0.0726198		-1.28498	-1.30141	0	0	0	0	0	0	0
UO31	plate7_M1	Tofacitinib (CP-690550, Tasocitinib)	JAK	0	0	4	4.60173	4.81913	-0.217401	-4.72433			1.22599	1.27426	0.876241	1.08617	10	10	1		-1.11468	-0.945822	0	0	0	0	0	0	0
UO31	plate7_I17	Tofacitinib citrate (CP-690550 citrate)	JAK	2	0	6	4.04615	3.68659	0.359562	8.88652			0.934296	0.959134	0.896762	0.896762	10	10	1		-0.325478	-0.22801	0	0	0	0	0	0	0
UO31	plate7_N9	Torin 1	mTOR	0	0	3	1.71444	1.49658	0.217859	12.7073			0.00688804	0.00688804	0.00724876	0.00724876	0.076744	0.0770209	0.996405		-0.519307	-0.0265107	0	0	0	0	0	0	0
UO31	plate7_I9	Torin 2	mTOR	0	0	0	0.591402	0.727034	-0.135633	-22.9341			0.00805099	0.00805099	0.0111727	0.0111727	0.0119549	0.0149338	0.800532		-1.00283	-1.90617	0	0	0	0	0	0	0
UO31	plate7_L9	TPCA-1	IKK	3	1	6	3.64234	3.28351	0.358821	9.8514	93	98	0.212151	0.531704	0.626745	0.699922	10	3.72102	2.68744	47	-0.326491	-0.177124	0	0	1	1	0	1	0
UO31	plate2_O9	Triciribine (Triciribine phosphate)	Akt	5	1	5	2.29693	1.94645	0.350477	15.2585	94	85	0.0970838	0.0970838	0.390733	0.390733	0.946424	0.301332	3.1408	42	-0.337904	0.108037	0	0	1	1	0	1	0
UO31	plate4_B1	TSU-68	VEGFR, PDGFR , FGFR	0	0	4	2.35903	1.9521	0.406933	17.25			1.07192	1.07192	0.878743	1.07479	10	10	1		-0.26068	0.213066	0	0	0	0	0	0	0
UO31	plate8_E9	TW-37	Bcl-2	0	0	2	4.0677	4.4026	-0.334899	-8.23314			0.415787	1.16767	0.0881189	1.02105	8.45988	9.7686	0.866028		-1.2754	-1.13087	0	0	0	0	0	0	0
UO31	plate4_C17	TWS119	GSK-3	2	0	7	4.1981	3.24843	0.949671	22.6215			0.0374441	0.697868	0.0946354	1.11298	8.61534	3.65881	2.35468		0.481705	0.496347	0	0	0	0	0	0	0
UO31	plate7_H9	Tyrphostin AG 879 (AG 879)	HER2	0	0	5	5.2747	5.03955	0.235146	4.458			1.25967	1.25967	1.28409	1.28409	10	10	1		-0.49566	-0.461562	0	0	0	0	0	0	0
UO31	plate2_B9	U0126-EtOH	MEK	5	1	8	3.99535	3.20106	0.794297	19.8805	61	71	0.791773	0.847604	0.942615	0.942615	10	10	1	98	0.269176	0.351794	0	0	0	0	0	0	0
UO31	plate1_B17	Vandetanib (Zactima)	VEGFR	7	1	8	4.04511	2.64206	1.40305	34.6851	24	23	0.0158817	0.38672	0.162249	1.07795	9.06567	1.87666	4.83076	30	1.10186	1.13256	1	1	1	3	1	2	1
UO31	plate2_O1	Vatalanib dihydrochloride (PTK787)	VEGFR, c-Kit, Flt	6	1	8	4.41375	3.34605	1.06771	24.1904	45	51	0.833682	0.833682	1.10584	1.10584	10	10	1	99	0.643159	0.579092	1	1	0	2	0	1	0
UO31	plate3_I9	Vemurafenib (PLX4032)	Raf	2	0	4	3.42382	3.40353	0.0202947	0.592751			0.853394	0.853394	0.700478	0.852529	10	10	1		-0.789545	-0.665409	0	0	0	0	0	0	0
UO31	plate1_C17	VX-680 (MK-0457, Tozasertib)	Aurora Kinase	5	1	6	3.24192	2.7509	0.491026	15.1461	86	86	0.0310924	0.587983	0.576811	0.735199	10	3.32597	3.00664	44	-0.145654	0.102112	0	0	1	1	0	1	0
UO31	plate7_J17	VX-702	p38 MAPK	0	0	2	3.74893	4.35787	-0.608944	-16.2431			1.11903	1.11903	0.806315	0.806315	10	10	1		-1.65025	-1.5533	0	0	0	0	0	0	0
UO31	plate6_L1	WAY-600	mTOR	1	0	3	3.03556	2.62472	0.410833	13.534			0.0101098	0.0101098	0.00347641	0.0304378	1.15089	1.09956	1.04669		-0.255346	0.0170912	0	0	0	0	0	0	0
UO31	plate7_F17	WHI-P154	JAK	0	0	4	6.61193	5.45364	1.15829	17.5182			1.21577	1.21577	1.10369	1.10369	10	10	1		0.767063	0.227208	0	0	0	0	0	0	0
UO31	plate7_B1	Wortmannin	PI3K	0	0	2	2.58098	2.29948	0.281491	10.9064			0.687944	0.687944	0.643112	0.643112	10	10	1		-0.432267	-0.121485	0	0	0	0	0	0	0
UO31	plate7_O1	WP1066	JAK	0	0	3	4.12265	4.0758	0.0468481	1.13636			0.00792829	1.02876	0.00632295	0.90365	7.86074	7.90951	0.993834		-0.753224	-0.63674	0	0	0	0	0	0	0
UO31	plate5_F9	WP1130	DUB, Bcr-Abl	1	0	6	3.71578	3.5265	0.189289	5.09419			0.0122667	0.933807	0.0144013	1.04421	8.03912	4.24199	1.89513		-0.558385	-0.42801	0	0	0	0	0	0	0
UO31	plate5_L17	WYE-125132	mTOR	0	0	0	1.01225	1.20139	-0.189138	-18.685			0.00564599	0.00564599	0.00241974	0.00241974	0.0343314	0.0388397	0.883926		-1.07602	-1.68208	0	0	0	0	0	0	0
UO31	plate3_H9	WYE-354	mTOR	2	0	6	3.62674	2.62765	0.999089	27.5478			0.0189921	0.0189921	0.0127024	0.097349	2.56607	0.893546	2.87178		0.549301	0.756155	0	0	0	0	0	0	0
UO31	plate5_M17	WYE-687	mTOR	1	0	4	2.83319	2.80424	0.0289515	1.02187			0.00675855	0.00675855	0.00593037	0.0109877	0.580702	0.571859	1.01546		-0.777704	-0.642778	0	0	0	0	0	0	0
UO31	plate3_E1	WZ3146	EGFR	4	1	7	3.7618	2.32006	1.44173	38.3257	19	17	0.00923314	0.00923314	0.0177502	0.17828	2.59748	0.553143	4.69586	31	1.15478	1.32456	1	1	1	3	1	2	1
UO31	plate3_G1	WZ4002	EGFR	3	1	6	3.98518	2.67164	1.31354	32.9607	28	29	0.0152289	0.0259698	0.0165212	0.992467	8.034	1.34346	5.98007	21	0.97943	1.04162	1	1	1	3	1	2	1
UO31	plate3_J1	WZ8040	EGFR	3	1	5	3.38556	2.72146	0.6641	19.6157	75	72	0.0163893	0.415704	0.0196487	0.929836	8.21141	2.33964	3.50969	35	0.0910861	0.337828	0	0	1	1	0	1	0
UO31	plate2_B17	XL147	PI3K	4	1	8	4.38461	3.44438	0.940226	21.4438	54	60	0.908638	0.908638	1.1278	1.1278	10	10	1	100	0.468785	0.434238	1	0	0	1	0	0	0
UO31	plate2_C17	XL-184 free base (Cabozantinib)	VEGFR, c-Met, Flt, Tie-2, c-Kit	7	1	8	3.88139	2.74589	1.1355	29.255	38	38	0.0161994	0.340899	0.675395	1.08165	10	1.84489	5.42039	25	0.73589	0.846186	1	1	1	3	1	2	1
UO31	plate4_L1	XL765	PI3K, mTOR	2	0	5	3.93288	3.73692	0.195956	4.98251			0.890596	0.890596	0.954912	0.954912	10	10	1		-0.549266	-0.4339	0	0	0	0	0	0	0
UO31	plate1_D17	Y-27632 2HCl	ROCK	4	1	8	4.59464	3.40595	1.18869	25.8712	37	44	0.697461	0.944702	0.960489	1.23832	10	10	1	101	0.808649	0.667735	1	1	0	2	0	1	0
UO31	plate8_G9	YM155	IAP	0	0	1	0.852151	1.29792	-0.445771	-52.3112			0.00697678	0.00697678	0.00518797	0.00518797	0.0255583	0.044977	0.568253		-1.42705	-3.45547	0	0	0	0	0	0	0
UO31	plate3_O1	YM201636	PI3K	2	0	6	5.57274	3.17164	2.4011	43.0865			0.012171	0.075204	0.016348	1.17087	8.07712	1.51238	5.34067		2.46705	1.57564	0	0	0	0	0	0	0
UO31	plate6_F9	ZM 336372	Raf	0	0	3	4.12859	4.50194	-0.373353	-9.04311			1.02464	1.02464	0.895044	0.895044	10	10	1		-1.328	-1.17359	0	0	0	0	0	0	0
UO31	plate2_C9	ZM-447439	Aurora Kinase	5	1	7	4.19496	3.2671	0.927865	22.1186	55	57	0.096604	0.897339	0.174807	1.05477	9.00914	5.77337	1.56046	67	0.451878	0.469825	0	0	0	0	0	0	0
UO31	plate1_L17	ZSTK474	PI3K	5	1	6	2.72534	1.7266	0.998741	36.6464	48	19	0.00786773	0.00786773	0.0171327	0.135825	1.44879	0.194321	7.45567	17	0.548825	1.236	1	1	1	3	1	2	1
Caki	plate7_E1	3-Methyladenine	PI3K	0	0	0	3.73598	2.46934	1.26663	33.9037			0.672717	0.672717	0.990685	0.990685	10	10	1		1.14984	0.134439	0	0	0	0	0	0	0
Caki	plate5_I17	A66	PI3K	1	0	0	3.35629	2.30778	1.04851	31.2401			0.538797	0.631802	0.804536	0.89634	10	10	1		0.427824	-0.234638	0	0	0	0	0	0	0
Caki	plate6_B1	A-674563	Akt, CDK, PKA	4	1	2	2.60101	1.57256	1.02845	39.5404	41	31	0.0702149	0.0919075	0.0729551	0.237281	1.21558	0.224502	5.41454	40	0.361441	0.915475	1	1	1	3	1	2	1
Caki	plate6_O1	A-769662	AMPK	0	0	1	3.64818	2.38063	1.26754	34.7446			0.654557	0.654557	0.976929	0.976929	10	10	1		1.15286	0.250956	0	0	0	0	0	0	0
Caki	plate8_J1	ABT-199 (GDC-0199 )	Bcl-2	1	0	0	3.28148	2.29055	0.990931	30.1977			0.592113	0.592113	0.845998	0.845998	10	10	1		0.237247	-0.37907	0	0	0	0	0	0	0
Caki	plate8_B1	ABT-263 (Navitoclax)	Bcl-2	0	0	0	3.40621	2.36315	1.04305	30.6221			0.55544	0.614299	0.602689	0.967926	10	10	1		0.409771	-0.320263	0	0	0	0	0	0	0
Caki	plate8_E1	ABT-737	Bcl-2	0	0	2	3.75857	2.41376	1.34482	35.7799			0.650309	0.650309	0.951794	0.951794	10	10	1		1.40863	0.394416	0	0	0	0	0	0	0
Caki	plate4_F1	AEE788 (NVP-AEE788)	EGFR, Flt, VEGFR, HER2	1	0	0	2.81365	2.00259	0.811058	28.8259			0.02233	0.498974	0.0494698	0.636149	3.19337	1.76608	1.80817		-0.358149	-0.569154	0	0	0	0	0	0	0
Caki	plate1_H1	Afatinib (BIBW2992)	EGFR, HER2	3	1	0	2.17838	1.57416	0.604224	27.7373	92	94	0.012069	0.101032	0.0469939	0.177348	0.673489	0.241401	2.78992	82	-1.04279	-0.719995	0	0	0	0	0	0	0
Caki	plate3_D9	AG-1024	IGF-1R	1	0	4	3.65291	2.238	1.41492	38.7339			0.569991	0.619878	0.845673	0.991821	10	10	1		1.64067	0.803725	0	0	0	0	0	0	0
Caki	plate6_J9	AG-1478 (Tyrphostin AG-1478)	EGFR	1	0	0	2.91437	2.19617	0.718197	24.6433			0.450506	0.612699	0.628147	0.736781	10	7.72672	1.29421		-0.665528	-1.1487	0	0	0	0	0	0	0
Caki	plate2_H17	AG-490	JAK, EGFR	0	0	0	3.56733	2.42816	1.13917	31.9335			0.667164	0.667164	0.948362	0.948362	10	10	1		0.727942	-0.138557	0	0	0	0	0	0	0
Caki	plate6_E9	AMG 900	Aurora Kinase	7	1	0	2.01728	1.3211	0.696182	34.5109	86	64	0.286131	0.286131	0.424914	0.424914	0.671733	0.015448	43.4835	8	-0.738399	0.218572	0	0	1	1	0	1	0
Caki	plate3_M9	AMG-208	c-Met	0	0	0	2.66053	2.2433	0.41723	15.6822			0.612794	0.612794	0.678107	0.678107	10	10	1		-1.66176	-2.39037	0	0	0	0	0	0	0
Caki	plate6_G17	AMG458	c-Met	4	1	4	3.31653	1.91804	1.39848	42.1671	4	13	0.0850125	0.336302	0.449474	0.817103	8.65025	0.892983	9.68691	20	1.58628	1.27944	1	1	1	3	1	2	1
Caki	plate3_E9	Amuvatinib (MP-470)	c-Met, c-Kit, PDGFR, Flt, c-RET	1	0	3	3.74101	2.31048	1.43053	38.2391			0.569722	0.61303	0.832274	1.00478	10	10	1		1.69236	0.735165	0	0	0	0	0	0	0
Caki	plate8_F1	Amuvatinib (MP-470)_R2	c-RET	1	0	0	3.3445	2.48089	0.863611	25.8219			0.583085	0.653566	0.748801	0.908014	10	10	1		-0.184195	-0.985399	0	0	0	0	0	0	0
Caki	plate5_N1	Apatinib (YN968D1)	VEGFR	0	0	0	2.92528	2.38969	0.535598	18.3093			0.571687	0.664432	0.666098	0.783189	10	10	1		-1.26995	-2.02636	0	0	0	0	0	0	0
Caki	plate8_H9	Apoptosis Activator 2	Caspase	2	0	3	3.52713	2.18884	1.3383	37.9429			0.18682	0.577949	0.342306	0.909072	7.68247	2.23093	3.44361		1.38706	0.694125	0	0	0	0	0	0	0
Caki	plate6_K17	ARQ 197 (Tivantinib)	c-Met	3	1	2	2.53769	1.56255	0.975138	38.4263	50	37	0.0929034	0.107929	0.200765	0.206518	1.05904	0.177522	5.96569	34	0.184971	0.761101	1	1	1	3	1	2	1
Caki	plate6_L17	ARRY334543	EGFR	3	1	0	3.13488	2.15542	0.979457	31.2439	49	82	0.317721	0.584322	0.478305	0.761268	9.74821	3.54741	2.74798	84	0.199267	-0.234113	1	0	0	1	0	0	0
Caki	plate6_J17	Arry-380	HER2	3	1	1	3.13793	2.08031	1.05762	33.7045	36	70	0.111729	0.559308	0.338434	0.872235	7.51186	2.65508	2.82924	81	0.457996	0.106833	1	0	0	1	0	0	0
Caki	plate6_C1	AS-252424	PI3K	0	0	1	3.50739	2.40218	1.10521	31.5109			0.628399	0.628399	0.954513	0.966411	10	10	1		0.615526	-0.197106	0	0	0	0	0	0	0
Caki	plate6_H1	AS-604850	PI3K	0	0	0	3.53595	2.41645	1.11951	31.6607			0.633938	0.633938	0.97966	0.97966	10	10	1		0.662847	-0.176353	0	0	0	0	0	0	0
Caki	plate3_G17	AS-605240	PI3K	2	0	1	3.43147	2.2295	1.20197	35.0278			0.343166	0.599938	0.647558	0.927693	10	4.2469	2.35466		0.935799	0.290205	0	0	0	0	0	0	0
Caki	plate4_C1	AS703026	MEK	3	1	0	2.26598	1.5242	0.741787	32.7358	79	75	0.0862867	0.120918	0.203174	0.213189	0.654386	0.139367	4.69541	52	-0.587444	-0.0273915	0	0	0	0	0	0	0
Caki	plate4_J17	AST-1306	EGFR	3	1	1	2.76197	2.04438	0.717596	25.9813	82	98	0.00664634	0.48011	0.17419	0.641051	3.34831	1.68344	1.98897	95	-0.667518	-0.963308	0	0	0	0	0	0	0
Caki	plate8_F9	AT101	Bcl-2	0	0	3	3.34605	2.15132	1.19473	35.7058			0.106301	0.625613	0.121034	0.927525	6.04855	3.34662	1.80736		0.911852	0.384144	0	0	0	0	0	0	0
Caki	plate4_M1	AT7519	CDK	1	0	1	2.23498	1.64045	0.594525	26.601			0.0385241	0.0729137	0.0613142	0.0613142	0.900126	0.34691	2.5947		-1.07489	-0.877445	0	0	0	0	0	0	0
Caki	plate4_J9	AT7867	Akt, S6 kinase	2	0	1	2.79678	1.9552	0.841579	30.091			0.094005	0.308068	0.154692	0.704791	4.08918	0.762305	5.36423		-0.257123	-0.393859	0	0	0	0	0	0	0
Caki	plate2_F17	AT9283	Bcr-Abl, JAK, Aurora Kinase	2	0	0	2.22465	1.66571	0.55894	25.1249			0.0644863	0.129829	0.0417883	0.192528	0.414396	0.133575	3.10236		-1.19268	-1.08197	0	0	0	0	0	0	0
Caki	plate3_I17	Aurora A Inhibitor I	Aurora Kinase	2	0	1	2.49086	1.63481	0.856044	34.3674			0.00201416	0.134398	0.00637906	0.195633	0.980298	0.280823	3.4908		-0.209243	0.198699	0	0	0	0	0	0	0
Caki	plate1_C1	Axitinib	VEGFR, PDGFR, c-Kit	3	1	1	2.85649	1.80037	1.05612	36.9728	37	50	0.161995	0.210723	0.367466	0.435201	2.86618	0.438507	6.53621	32	0.453041	0.559698	1	1	1	3	1	2	1
Caki	plate5_I1	AZ 960	JAK	2	0	1	2.15422	1.43228	0.721937	33.5127			0.00482447	0.014318	0.0231308	0.0728075	0.627562	0.146204	4.29236		-0.653148	0.0802628	0	0	0	0	0	0	0
Caki	plate6_F17	AZ628	Raf	3	1	1	3.16112	2.07778	1.08334	34.2708	29	66	0.0806212	0.351078	0.238528	0.659961	4.38106	1.11729	3.92114	63	0.543133	0.185313	1	0	0	1	0	0	0
Caki	plate7_J1	AZD2014	mTOR	3	1	0	1.85779	1.27763	0.580167	31.2288	94	83	0.0330649	0.0330649	0.0603834	0.0663842	0.245658	0.0620517	3.95893	62	-1.12242	-0.236194	0	0	0	0	0	0	0
Caki	plate7_B9	AZD4547	FGFR	6	1	5	2.58598	1.25032	1.33567	51.6502	10	1	0.0512047	0.102372	0.222428	0.460979	1.60367	0.034046	47.1031	7	1.37835	2.59345	1	1	1	3	1	2	1
Caki	plate5_O9	AZD5438	CDK	3	1	3	2.97201	1.64641	1.3256	44.6027	11	9	0.0626986	0.0626986	0.130769	0.17459	1.63864	0.237605	6.89651	29	1.34502	1.61693	1	1	1	3	1	2	1
Caki	plate1_E1	AZD6244 (Selumetinib)	MEK	4	1	0	2.51382	1.76713	0.746693	29.7035	78	92	0.128917	0.197073	0.22964	0.359748	1.66356	0.646052	2.57496	87	-0.571205	-0.447549	0	0	0	0	0	0	0
Caki	plate4_D9	AZD7762	Chk	2	0	0	1.77982	1.19002	0.5898	33.1382			0.00367514	0.020988	0.00628831	0.0406297	0.155583	0.0591116	2.63202		-1.09053	0.0283663	0	0	0	0	0	0	0
Caki	plate4_G9	AZD8055	mTOR	4	1	0	1.47581	0.988295	0.487516	33.0338	97	74	0.0254961	0.0312862	0.0606714	0.0610203	0.119309	0.0240449	4.96192	47	-1.4291	0.0139035	0	0	1	1	0	1	0
Caki	plate4_E17	AZD8330	MEK	4	1	0	1.73244	1.20711	0.525335	30.3234	96	90	0.101573	0.101573	0.20864	0.209828	0.134243	0.0564613	2.37762	90	-1.30392	-0.361653	0	0	0	0	0	0	0
Caki	plate4_K17	AZD8931	EGFR, HER2	3	1	0	2.85777	2.10647	0.751296	26.2896	76	97	0.331786	0.545374	0.575985	0.723894	10	2.98849	3.34617	74	-0.555968	-0.920584	0	0	0	0	0	0	0
Caki	plate2_J17	Barasertib (AZD1152-HQPA)	Aurora Kinase	2	0	0	2.4862	2.04455	0.44165	17.7641			0.402437	0.409217	0.449412	0.449412	2.08455	0.678185	3.07371		-1.58093	-2.10191	0	0	0	0	0	0	0
Caki	plate7_C17	Baricitinib (LY3009104)	JAK	1	0	2	3.58117	2.39653	1.18464	33.0796			0.470282	0.644654	0.925802	0.981006	10	8.05592	1.24132		0.878429	0.020254	0	0	0	0	0	0	0
Caki	plate1_F1	BEZ235 (NVP-BEZ235)	mTOR, PI3K	2	0	0	1.99036	1.35142	0.638933	32.1014			0.0360784	0.0465729	0.0874534	0.0874534	0.294052	0.073691	3.99033		-0.927901	-0.115288	0	0	0	0	0	0	0
Caki	plate4_I17	BGJ398 (NVP-BGJ398)	FGFR	5	1	3	2.1003	1.15355	0.946749	45.0769	55	5	0.0483034	0.0629888	0.133354	0.167746	0.519099	0.0265822	19.5281	12	0.0909995	1.68263	0	1	1	2	0	2	1
Caki	plate2_I9	BI 2536	PLK	5	1	3	1.78029	0.980658	0.799628	44.9157	69	6	0.0865792	0.103257	0.121164	0.158526	0.0935585	0.00784751	11.9221	17	-0.395984	1.66029	0	1	1	2	0	2	1
Caki	plate5_D9	BI6727 (Volasertib)	PLK	3	1	2	2.00723	1.24933	0.757896	37.7583	75	45	0.00782274	0.0991044	0.0881443	0.186113	0.156918	0.0552251	2.84142	80	-0.534121	0.668551	0	1	0	1	0	1	0
Caki	plate1_G1	BIBF1120 (Vargatef)	VEGFR, PDGFR, FGFR	3	1	1	2.81243	1.77089	1.04154	37.0334	39	49	0.124588	0.124588	0.251229	0.251229	2.13371	0.430076	4.96126	48	0.404755	0.568097	1	1	1	3	1	2	1
Caki	plate4_O9	BIRB 796 (Doramapimod)	p38 MAPK	1	0	0	3.45664	2.29008	1.16655	33.7482			0.567328	0.620106	0.857511	0.934132	10	10	1		0.818576	0.112901	0	0	0	0	0	0	0
Caki	plate4_B9	BIX 02188	MEK	1	0	0	3.5099	2.45327	1.05662	30.1041			0.532772	0.683452	0.696652	0.917445	10	10	1		0.454697	-0.392035	0	0	0	0	0	0	0
Caki	plate4_C9	BIX 02189	MEK	1	0	0	3.07946	2.08841	0.99105	32.1826			0.0645066	0.382032	0.11953	0.667491	4.00134	1.12422	3.55923		0.237641	-0.104033	0	0	0	0	0	0	0
Caki	plate5_G9	BKM120 (NVP-BKM120)	PI3K	2	0	1	2.3118	1.50778	0.804019	34.7789			0.0203712	0.0375004	0.0499032	0.0930239	0.607789	0.243743	2.49356		-0.38145	0.255707	0	0	0	0	0	0	0
Caki	plate4_K9	BMS 777607	c-Met	4	1	2	2.99149	1.92002	1.07146	35.817	32	54	0.118242	0.36855	0.470297	0.733532	10	0.670175	14.9215	14	0.503805	0.399554	1	0	1	2	0	1	0
Caki	plate5_D1	BMS 794833	c-Met, VEGFR	3	1	4	3.44888	2.03412	1.41476	41.0208	3	22	0.32308	0.32308	0.716077	0.949492	10	4.02512	2.4844	89	1.64016	1.1206	1	1	0	2	0	1	0
Caki	plate4_D17	BMS-265246	CDK	5	1	2	3.11667	1.93664	1.18004	37.862	22	44	0.378152	0.454314	0.745092	0.745092	10	2.57948	3.87675	64	0.863198	0.682918	1	1	0	2	0	1	0
Caki	plate1_F17	BMS-599626 (AC480)	EGFR, HER2	2	0	0	3.16827	2.24278	0.925491	29.2112			0.441259	0.58838	0.573417	0.778061	10	2.42816	4.11834		0.0206342	-0.515757	0	0	0	0	0	0	0
Caki	plate1_I1	Bosutinib (SKI-606)	Src	0	0	0	2.38435	1.84929	0.535064	22.4406			0.049178	0.167862	0.0478314	0.167462	0.849297	0.501369	1.69395		-1.27172	-1.45391	0	0	0	0	0	0	0
Caki	plate2_H1	Brivanib (BMS-540215)	VEGFR	1	0	1	3.40293	2.29513	1.1078	32.5543			0.178716	0.661414	0.427109	0.940339	8.98486	6.47429	1.38778		0.624084	-0.0525408	0	0	0	0	0	0	0
Caki	plate2_G17	Brivanib alaninate (BMS-582664)	VEGFR	1	0	0	3.28967	2.5872	0.702464	21.3537			0.430893	0.709512	0.60507	0.896176	10	7.59795	1.31614		-0.717605	-1.60452	0	0	0	0	0	0	0
Caki	plate4_N9	BS-181 HCl	CDK	1	0	0	2.84355	2.34096	0.502586	17.6746			0.600212	0.649839	0.753231	0.753231	10	10	1		-1.37922	-2.1143	0	0	0	0	0	0	0
Caki	plate3_K9	BX-795	PDK-1	2	0	1	2.65735	1.76854	0.888812	33.4473			0.0813565	0.160111	0.169631	0.403646	2.67132	0.456661	5.84967		-0.100777	0.0711974	0	0	0	0	0	0	0
Caki	plate3_L9	BX-912	PDK-1	2	0	0	2.58603	1.79967	0.786356	30.4079			0.0425288	0.198866	0.139298	0.312941	2.07357	0.501938	4.13112		-0.439915	-0.349947	0	0	0	0	0	0	0
Caki	plate7_G9	BYL719	PI3K	3	1	1	3.1269	2.1412	0.985702	31.5233	47	79	0.161633	0.525486	0.502238	0.819794	10	1.7209	5.81092	35	0.219937	-0.195396	1	0	1	2	0	1	0
Caki	plate5_O1	CAL-101 (GS-1101)	PI3K	4	1	2	3.05791	1.84022	1.21769	39.8209	19	27	0.095542	0.272614	0.632901	0.703113	10	0.531787	18.8045	13	0.98783	0.954341	1	1	1	3	1	2	1
Caki	plate6_I1	CAY10505	PI3K	0	0	0	3.33759	2.46025	0.877343	26.2867			0.637789	0.637789	0.881522	0.881522	10	10	1		-0.138742	-0.920989	0	0	0	0	0	0	0
Caki	plate5_H17	CCT128930	Akt	2	0	1	3.21236	2.18692	1.02544	31.9218			0.202165	0.548952	0.348283	0.744158	10	2.55216	3.91824		0.351488	-0.140173	0	0	0	0	0	0	0
Caki	plate4_K1	CCT129202	Aurora Kinase	2	0	0	2.566	1.69191	0.874089	34.0643			0.0774983	0.163455	0.115078	0.201903	1.25764	0.334233	3.76276		-0.149512	0.156699	0	0	0	0	0	0	0
Caki	plate6_D17	CCT137690	Aurora Kinase	3	1	1	2.60449	1.57041	1.03408	39.7038	40	29	0.00432851	0.100809	0.00777736	0.302952	0.884897	0.230986	3.83095	66	0.380079	0.938122	1	1	0	2	0	1	0
Caki	plate1_J1	Cediranib (AZD2171)	VEGFR, Flt	2	0	0	2.34721	1.59452	0.752691	32.0674			0.0189598	0.0655449	0.0806561	0.20446	0.739708	0.286982	2.57754		-0.551349	-0.119996	0	0	0	0	0	0	0
Caki	plate7_C9	CEP33779	JAK	3	1	1	2.84525	1.84364	1.00161	35.203	46	60	0.0802858	0.126478	0.243798	0.387496	2.3066	0.704172	3.27562	78	0.272603	0.31447	1	0	0	1	0	0	0
Caki	plate7_D1	CH5424802	ALK	3	1	0	2.97758	2.0418	0.935773	31.4273	58	80	0.310842	0.310842	0.428005	0.428005	5.02202	2.33699	2.14892	93	0.0546662	-0.208691	0	0	0	0	0	0	0
Caki	plate6_J1	CHIR-124	Chk	2	0	0	1.72823	1.29893	0.429293	24.8401			0.0427948	0.0427948	0.0814165	0.0814165	0.164908	0.0871124	1.89305		-1.62183	-1.12144	0	0	0	0	0	0	0
Caki	plate6_E17	CHIR-98014	GSK-3	2	0	5	3.69102	2.00115	1.68987	45.7833			0.0567082	0.371708	0.211117	1.04024	7.76666	1.23133	6.30753		2.5508	1.7805	0	0	0	0	0	0	0
Caki	plate1_L1	CI-1033 (Canertinib)	EGFR, HER2	5	1	2	2.79741	1.84007	0.95734	34.2223	53	67	0.0893893	0.301894	0.382319	0.613254	5.52887	0.73949	7.4766	26	0.126056	0.178592	0	0	1	1	0	1	0
Caki	plate1_M1	CI-1040 (PD184352)	MEK	2	0	0	3.03688	2.03818	0.998705	32.8859			0.130197	0.500766	0.229842	0.68576	4.19146	1.47795	2.83599		0.26298	-0.00659038	0	0	0	0	0	0	0
Caki	plate4_F9	CP 673451	PDGFR	3	1	0	2.66481	1.84935	0.81546	30.601	67	88	0.199937	0.276331	0.291955	0.467324	2.1112	0.471061	4.4818	55	-0.343579	-0.323185	0	0	0	0	0	0	0
Caki	plate3_C1	CP-724714	EGFR, HER2	1	0	2	3.50829	2.26286	1.24544	35.4998			0.492134	0.615688	0.936566	0.947792	10	6.79241	1.47223		1.07969	0.355603	0	0	0	0	0	0	0
Caki	plate6_L9	Crenolanib (CP-868596)	PDGFR	4	1	0	2.68882	1.90478	0.784041	29.1593	72	93	0.192107	0.380256	0.319209	0.510986	3.19998	0.927917	3.44857	72	-0.447579	-0.522949	0	0	0	0	0	0	0
Caki	plate1_J17	Crizotinib (PF-02341066)	c-Met, ALK	2	0	2	3.05558	1.91385	1.14174	37.3656			0.0150966	0.202062	0.0408296	0.717407	4.00875	0.836807	4.79053		0.73643	0.614133	0	0	0	0	0	0	0
Caki	plate5_H9	cx-4945 (Silmitasertib)	PKC	1	0	0	3.07004	2.11975	0.950294	30.9538			0.0329697	0.506149	0.0813587	0.679656	3.97195	1.26534	3.13905		0.102734	-0.274307	0	0	0	0	0	0	0
Caki	plate3_F1	CYC116	Aurora Kinase, VEGFR	3	1	1	2.23108	1.44796	0.783121	35.1006	73	61	0.00751018	0.0239776	0.0270424	0.111625	0.693106	0.331914	2.08821	94	-0.450623	0.30028	0	0	0	0	0	0	0
Caki	plate5_L1	Cyt387	JAK	3	1	1	2.5106	1.83165	0.678948	27.0432	87	95	0.0305135	0.117733	0.0591874	0.378121	1.42416	0.325096	4.38073	57	-0.795446	-0.816162	0	0	0	0	0	0	0
Caki	plate7_D9	Dabrafenib (GSK2118436)	Raf	3	1	4	2.66971	1.47745	1.19226	44.6588	21	8	0.0738664	0.0738664	0.163089	0.163089	0.566844	0.120971	4.68579	53	0.903672	1.6247	1	1	0	2	0	1	0
Caki	plate6_I9	Dacomitinib (PF299804,PF-00299804)	EGFR	3	1	0	2.1715	1.62698	0.544521	25.0758	95	99	0.00568146	0.0261953	0.00808612	0.124866	1.3046	0.484809	2.69095	85	-1.24041	-1.08878	0	0	0	0	0	0	0
Caki	plate2_G9	Danusertib (PHA-739358)	Aurora Kinase, FGFR, Bcr-Abl, c-RET, Src	5	1	3	2.4466	1.46123	0.985368	40.275	48	26	0.0300908	0.104614	0.138532	0.300252	1.11295	0.170083	6.5436	31	0.218831	1.01726	1	1	1	3	1	2	1
Caki	plate8_C9	Danusertib (PHA-739358)_R2	c-RET	3	1	4	2.51352	1.46323	1.0503	41.7859	38	17	0.02211	0.0870256	0.0977295	0.283842	0.960346	0.197768	4.85593	51	0.433761	1.22662	1	1	1	3	1	2	1
Caki	plate1_N1	Dasatinib (BMS-354825)	Src, Bcr-Abl, c-Kit	2	0	0	1.45106	1.03339	0.417673	28.784			0.0255872	0.0515021	0.0430679	0.0514657	0.0787861	0.0235544	3.34486		-1.66029	-0.574962	0	0	0	0	0	0	0
Caki	plate5_G17	DCC-2036 (Rebastinib)	Bcr-Abl	2	0	2	2.62896	1.54331	1.08565	41.2959			0.0530346	0.0530346	0.104077	0.111428	1.25138	0.125457	9.97462		0.550786	1.15873	0	0	0	0	0	0	0
Caki	plate1_O1	Deforolimus (Ridaforolimus)	mTOR	8	1	0	2.09906	1.37938	0.719684	34.286	81	65	0.29499	0.295695	0.45644	0.48169	1.07289	0.0168113	63.8196	4	-0.660608	0.187407	0	0	1	1	0	1	0
Caki	plate7_M9	Desmethyl Erlotinib (CP-473420)	EGFR	1	0	0	2.92756	2.09027	0.83729	28.6002			0.124633	0.364352	0.158615	0.45209	2.84468	1.00795	2.82225		-0.271319	-0.600419	0	0	0	0	0	0	0
Caki	plate7_F1	Dinaciclib (SCH727965)	CDK	1	0	0	0.873881	0.561619	0.312262	35.7328			0.0412256	0.0412256	0.0724084	0.0724084	0.0146965	0.00707546	2.07711		-2.00921	0.387881	0	0	0	0	0	0	0
Caki	plate1_K1	Dovitinib (TKI-258)	FLT3	2	0	0	2.17867	1.49949	0.679181	31.1741			0.072354	0.072354	0.130095	0.130095	0.450864	0.148098	3.04435		-0.794675	-0.243773	0	0	0	0	0	0	0
Caki	plate7_G1	Dovitinib Dilactic acid (TKI258 Dilactic acid)	FLT3	2	0	1	2.21493	1.45407	0.760853	34.3512			0.043529	0.0914733	0.048498	0.140814	0.429614	0.0982242	4.37381		-0.524332	0.196443	0	0	0	0	0	0	0
Caki	plate3_B1	E7080 (Lenvatinib)	VEGFR	3	1	0	2.71413	1.81154	0.902594	33.2553	62	73	0.0901027	0.202856	0.266815	0.40928	2.27469	0.430648	5.28201	42	-0.0551582	0.0446025	0	0	1	1	0	1	0
Caki	plate3_K1	ENMD-2076	Flt, Aurora Kinase, VEGFR	3	1	0	2.01746	1.40307	0.614387	30.4536	91	89	0.0094895	0.0266573	0.0379581	0.0588684	0.456143	0.193961	2.35173	91	-1.00915	-0.343615	0	0	0	0	0	0	0
Caki	plate1_E17	Enzastaurin (LY317615)	PKC	4	1	3	3.55284	2.1993	1.35353	38.0973	9	42	0.584811	0.584811	0.814392	0.901532	10	10	1	98	1.43749	0.715516	1	1	0	2	0	1	0
Caki	plate1_B9	Erlotinib HCl	EGFR	2	0	0	2.99099	1.97236	1.01863	34.0565			0.124731	0.363207	0.182654	0.603052	3.60923	1.05977	3.40567		0.328925	0.155616	0	0	0	0	0	0	0
Caki	plate2_D17	Everolimus (RAD001)	mTOR	4	1	0	2.14121	1.70312	0.438094	20.4601	98	101	0.353121	0.381504	0.406237	0.464097	1.17911	0.116576	10.1146	19	-1.5927	-1.72834	0	0	1	1	0	1	0
Caki	plate6_F1	Flavopiridol hydrochloride	CDK	1	0	1	1.8505	1.01959	0.830912	44.9019			0.0303823	0.0313357	0.0716289	0.0716289	0.170432	0.0335549	5.07922		-0.292432	1.65838	0	0	0	0	0	0	0
Caki	plate2_J9	Foretinib (GSK1363089, XL880)	c-Met, VEGFR	3	1	1	2.11955	1.48275	0.636801	30.0442	90	91	0.00437088	0.00628217	0.00629365	0.0619624	0.575119	0.134985	4.2606	59	-0.934955	-0.400337	0	0	0	0	0	0	0
Caki	plate7_E9	GDC-0068	Akt	2	0	1	3.20992	2.11551	1.09441	34.0946			0.311351	0.441433	0.519881	0.610708	8.11024	1.74764	4.64067		0.579771	0.16089	0	0	0	0	0	0	0
Caki	plate2_D9	GDC-0879	Raf	0	0	1	4.12778	2.8612	1.26657	30.6841			0.737881	0.757416	0.980017	0.980017	10	10	1		1.14964	-0.311669	0	0	0	0	0	0	0
Caki	plate1_H17	GDC-0941	PI3K	4	1	0	2.28396	1.47582	0.808148	35.3836	68	58	0.0678018	0.0850976	0.149025	0.199146	0.563481	0.110902	5.08087	44	-0.367784	0.339495	0	0	1	1	0	1	0
Caki	plate6_N1	GDC-0980 (RG7422)	mTOR, PI3K	0	0	0	1.74751	1.36253	0.384981	22.0303			0.0200058	0.0235954	0.0404783	0.0574298	0.189547	0.101534	1.86683		-1.7685	-1.51077	0	0	0	0	0	0	0
Caki	plate1_C9	Gefitinib (Iressa)	EGFR	2	0	0	3.0393	2.07642	0.962884	31.6811			0.168936	0.514482	0.2814	0.801893	5.87956	1.72886	3.40082		0.144408	-0.173532	0	0	0	0	0	0	0
Caki	plate7_D17	Golvatinib (E7050)	c-Met	2	0	1	3.05008	1.89192	1.15816	37.9716			0.0247973	0.151867	0.0987583	0.530651	3.05684	0.540601	5.65453		0.790802	0.698101	0	0	0	0	0	0	0
Caki	plate3_O9	GSK1059615	PI3K, mTOR	4	1	2	2.20766	1.28649	0.921176	41.7263	60	19	0.050201	0.050201	0.125117	0.195363	0.412177	0.0749623	5.49845	38	0.00635151	1.21836	0	1	1	2	0	2	1
Caki	plate6_O9	GSK1070916	Aurora Kinase	4	1	1	2.30344	1.42314	0.880292	38.2165	65	39	0.0133873	0.118268	0.0470847	0.249444	0.490341	0.096851	5.06284	45	-0.12898	0.732029	0	1	1	2	0	2	1
Caki	plate6_E1	GSK1120212 (Trametinib)	MEK	4	1	0	1.93204	1.2894	0.642642	33.2623	89	72	0.0991285	0.103758	0.200917	0.200917	0.228038	0.054155	4.21084	60	-0.915622	0.045573	0	0	0	0	0	0	0
Caki	plate6_C9	GSK1838705A	IGF-1, ALK	1	0	2	2.93774	1.86735	1.07038	36.4357			0.0031189	0.166055	0.00593896	0.616257	3.46059	0.919299	3.76438		0.500244	0.485278	0	0	0	0	0	0	0
Caki	plate2_L1	GSK1904529A	IGF-1R	2	0	0	3.11526	2.18944	0.92582	29.7188			0.405963	0.503437	0.635382	0.703312	10	3.056	3.27225		0.0217232	-0.445422	0	0	0	0	0	0	0
Caki	plate5_K17	GSK2126458	PI3K, mTOR	4	1	0	1.07822	0.659528	0.418694	38.8319	100	34	0.00938562	0.00938562	0.0314297	0.0386081	0.0289229	0.00786209	3.67878	68	-1.65691	0.8173	0	1	0	1	0	1	0
Caki	plate4_L17	GSK461364	PLK	1	0	0	1.7676	1.32946	0.438134	24.787			0.0912256	0.18424	0.170261	0.215774	0.152708	0.0381134	4.00668		-1.59256	-1.12879	0	0	0	0	0	0	0
Caki	plate2_L9	GSK690693	Akt	1	0	0	2.73786	2.29466	0.443197	16.1877			0.304982	0.573068	0.432298	0.63116	5.92427	2.66894	2.2197		-1.5758	-2.32033	0	0	0	0	0	0	0
Caki	plate8_O1	HA14-1	Bcl-2	0	0	2	3.66629	2.34651	1.31978	35.9976			0.628224	0.628224	0.957255	0.957255	10	10	1		1.32576	0.424579	0	0	0	0	0	0	0
Caki	plate4_O1	Hesperadin	Aurora Kinase	3	1	1	1.85241	1.14565	0.706759	38.1536	83	41	0.0322591	0.0584504	0.0393613	0.0892457	0.189455	0.0455156	4.16242	61	-0.70339	0.723314	0	1	0	1	0	1	0
Caki	plate4_E1	HMN-214	PLK	2	0	0	2.10201	1.32389	0.778115	37.0177			0.120851	0.125078	0.181527	0.215575	0.292711	0.0743939	3.93462		-0.467193	0.565925	0	0	0	0	0	0	0
Caki	plate3_J9	IC-87114	0	2	0	0	3.11994	2.27791	0.842038	26.9889			0.515506	0.606681	0.716852	0.827884	10	10	1		-0.255604	-0.823692	0	0	0	0	0	0	0
Caki	plate5_K9	Imatinib (Gleevec)	PDGFR	1	0	1	3.34883	2.2217	1.12713	33.6573			0.490993	0.629217	0.891235	0.891235	10	8.89402	1.12435		0.688062	0.100299	0	0	0	0	0	0	0
Caki	plate1_D9	Imatinib Mesylate	PDGFR, c-Kit, Bcr-Abl	1	0	1	3.61329	2.35508	1.25821	34.8218			0.602602	0.64353	0.965406	0.968692	10	10	1		1.12197	0.261652	0	0	0	0	0	0	0
Caki	plate7_E17	IMD 0354	IKK	1	0	1	2.79544	1.8473	0.948141	33.9174			0.0137854	0.104336	0.0359666	0.159351	1.08192	0.481395	2.24747		0.0956056	0.136336	0	0	0	0	0	0	0
Caki	plate7_L1	INCB28060	c-Met	1	0	0	3.24629	2.25886	0.987431	30.4172			0.571248	0.625955	0.802176	0.872675	10	10	1		0.225659	-0.348659	0	0	0	0	0	0	0
Caki	plate5_I9	Indirubin	GSK-3	6	1	0	2.9437	2.02192	0.921777	31.3136	59	81	0.496518	0.496518	0.761726	0.802653	10	10	1	99	0.0083381	-0.224455	0	0	0	0	0	0	0
Caki	plate7_F9	INK 128	mTOR	3	1	1	1.11519	0.692619	0.42257	37.8922	99	43	0.0243869	0.0330775	0.0368359	0.0497506	0.0343857	0.00917746	3.74676	67	-1.64408	0.687105	0	1	0	1	0	1	0
Caki	plate8_I9	JNJ 26854165 (Serdemetan)	p53	2	0	1	2.31221	1.48831	0.823904	35.6327			0.0391779	0.0826762	0.091179	0.180514	0.659747	0.14298	4.61425		-0.31563	0.374021	0	0	0	0	0	0	0
Caki	plate2_M9	JNJ-38877605	c-Met	0	0	0	2.39913	2.24397	0.155164	6.46752			0.592277	0.608274	0.59036	0.636128	10	10	1		-2.52922	-3.66718	0	0	0	0	0	0	0
Caki	plate3_F9	JNJ-7706621	CDK, Aurora Kinase	1	0	1	3.13078	1.99255	1.13823	36.3563			0.0393888	0.365497	0.0614618	0.81359	4.58185	1.25413	3.6534		0.724833	0.474273	0	0	0	0	0	0	0
Caki	plate3_D17	Ki8751	VEGFR, c-Kit, PDGFR	3	1	5	3.33918	1.94578	1.39341	41.729	6	18	0.154075	0.290958	0.403325	0.748997	7.4273	1.41068	5.26507	43	1.56948	1.21873	1	1	1	3	1	2	1
Caki	plate4_I9	KRN 633	VEGFR, PDGFR	1	0	0	3.24405	2.31273	0.931318	28.7085			0.556197	0.630794	0.816582	0.862385	10	10	1		0.0399204	-0.585414	0	0	0	0	0	0	0
Caki	plate3_C9	Ku-0063794	mTOR	4	1	2	2.52716	1.56246	0.964703	38.1734	52	40	0.0642929	0.074456	0.17372	0.252614	1.08082	0.250284	4.31835	58	0.15043	0.726061	0	1	0	1	0	1	0
Caki	plate2_K1	KU-55933	ATM	3	1	2	3.06025	2.11626	0.943989	30.8468	56	86	0.309682	0.461772	0.647648	0.80854	10	4.31065	2.31984	92	0.0818637	-0.289131	0	0	0	0	0	0	0
Caki	plate4_M9	KU-60019	ATM	1	0	0	2.80164	2.1519	0.649736	23.1913			0.165437	0.433369	0.223547	0.650027	3.99921	3.7907	1.05501		-0.89214	-1.34989	0	0	0	0	0	0	0
Caki	plate4_G17	KW 2449	Flt, Bcr-Abl, Aurora Kinase	3	1	0	2.92966	2.03142	0.898243	30.6603	63	87	0.149751	0.331253	0.268393	0.5363	3.53784	2.54043	1.39261	97	-0.0695593	-0.314967	0	0	0	0	0	0	0
Caki	plate6_B9	KX2-391	Src	2	0	0	1.67231	1.1212	0.551114	32.9552			0.110851	0.110851	0.141638	0.153829	0.0796846	0.0295326	2.69819		-1.21859	0.00300998	0	0	0	0	0	0	0
Caki	plate1_E9	Lapatinib Ditosylate (Tykerb)	EGFR, HER2	6	1	3	3.24019	2.02556	1.21463	37.4863	20	47	0.211	0.583407	0.480032	0.840783	9.6085	3.85471	2.49266	88	0.977697	0.630855	1	1	0	2	0	1	0
Caki	plate5_N9	LDN193189	TGF-beta/Smad	0	0	0	2.96421	2.18957	0.774644	26.1332			0.00191329	0.1682	0.00218398	0.114783	1.62694	1.79341	0.907177		-0.478684	-0.942258	0	0	0	0	0	0	0
Caki	plate8_H1	Lenalidomide (Revlimid)	TNF-alpha	0	0	0	3.5626	2.40806	1.15454	32.4071			0.656322	0.656322	0.97183	0.97183	10	10	1		0.778793	-0.0729289	0	0	0	0	0	0	0
Caki	plate1_B1	Linifanib (ABT-869)	PDGFR, VEGFR	1	0	3	3.48545	2.21024	1.27521	36.5867			0.213396	0.626019	0.496921	0.96654	9.95501	7.59481	1.31076		1.17825	0.506207	0	0	0	0	0	0	0
Caki	plate2_J1	Linsitinib (OSI-906)	IGF-1R	2	0	1	2.99457	2.19887	0.795695	26.5713			0.258684	0.52723	0.562167	0.739838	10	2.60386	3.84045		-0.409003	-0.881559	0	0	0	0	0	0	0
Caki	plate4_J1	LY2228820	p38 MAPK	0	0	0	2.62591	2.18254	0.443371	16.8845			0.435012	0.570243	0.512327	0.644536	8.16454	4.36837	1.86901		-1.57523	-2.22378	0	0	0	0	0	0	0
Caki	plate5_E17	LY2603618 (IC-83)	Chk	1	0	3	2.83398	1.71212	1.12186	39.5861			0.0829069	0.142001	0.144594	0.201021	1.39263	0.387599	3.59296		0.670635	0.921804	0	0	0	0	0	0	0
Caki	plate4_H17	LY2784544	JAK	2	0	3	3.03112	1.73018	1.30094	42.9195			0.0044813	0.014605	0.0333712	0.403783	2.27591	0.409772	5.5541		1.26342	1.3837	0	0	0	0	0	0	0
Caki	plate2_E9	LY294002	PI3K	6	1	5	3.37493	1.97943	1.39551	41.3492	5	20	0.39299	0.487916	0.642142	0.750262	10	3.00699	3.32559	76	1.57643	1.16611	1	1	0	2	0	1	0
Caki	plate1_G17	Masitinib (AB1010)	c-Kit, PDGFR, FGFR, FAK	1	0	1	3.46522	2.27882	1.18641	34.2375			0.43826	0.649301	0.783639	0.935814	10	6.75079	1.48131		0.884288	0.180697	0	0	0	0	0	0	0
Caki	plate3_B17	MGCD-265	c-Met, VEGFR, Tie-2	1	0	2	3.59158	2.21337	1.37821	38.3734			0.25631	0.615052	0.634817	0.967715	10	3.63461	2.75132		1.51917	0.753768	0	0	0	0	0	0	0
Caki	plate2_E1	MK-2206 dihydrochloride	Akt	6	1	5	2.91666	1.68579	1.23087	42.2013	17	12	0.10169	0.319843	0.463593	0.602956	5.81885	0.111158	52.3475	6	1.03147	1.28418	1	1	1	3	1	2	1
Caki	plate7_I1	MK-2461	c-Met	1	0	0	2.48208	1.71252	0.769554	31.0045			0.0411984	0.0732782	0.0916496	0.166336	1.12462	0.450302	2.49749		-0.495532	-0.267284	0	0	0	0	0	0	0
Caki	plate7_H1	MK-5108 (VX-689)	Aurora Kinase	4	1	1	2.87882	1.86375	1.01507	35.2599	43	59	0.216175	0.258233	0.418577	0.418577	3.24695	0.355329	9.13786	22	0.317139	0.322359	1	0	1	2	0	1	0
Caki	plate2_N1	MLN8054	Aurora Kinase	3	1	0	2.83863	1.92519	0.913436	32.1788	61	77	0.276627	0.33044	0.399587	0.473993	3.17743	0.641204	4.95541	49	-0.0192711	-0.104567	0	0	1	1	0	1	0
Caki	plate2_E17	MLN8237 (Alisertib)	Aurora Kinase	5	1	3	2.31045	1.41443	0.89602	38.7812	64	35	0.0591753	0.124766	0.221357	0.362881	0.670499	0.0748509	8.9578	23	-0.0769175	0.810284	0	1	1	2	0	2	1
Caki	plate1_F9	Motesanib Diphosphate	VEGFR, PDGFR, c-Kit	1	0	0	3.36288	2.38783	0.975051	28.9945			0.541795	0.653562	0.756164	0.933454	10	10	1		0.18468	-0.54579	0	0	0	0	0	0	0
Caki	plate5_J1	Mubritinib (TAK 165)	HER2	3	1	0	2.95525	2.16915	0.786095	26.6	71	96	0.543226	0.543226	0.765375	0.765375	10	10	1	100	-0.440779	-0.87758	0	0	0	0	0	0	0
Caki	plate8_G1	Necrostatin-1	TNF-alpha	4	1	4	3.5011	2.13223	1.36887	39.0982	8	32	0.535242	0.535242	0.915804	0.915804	10	10	1	101	1.48825	0.854206	1	1	0	2	0	1	0
Caki	plate4_F17	Neratinib (HKI-272)	HER2, EGFR	2	0	0	2.11077	1.44238	0.668393	31.6658			0.0888191	0.104697	0.161283	0.198199	0.407155	0.113668	3.58195		-0.830384	-0.175648	0	0	0	0	0	0	0
Caki	plate1_G9	Nilotinib (AMN-107)	Bcr-Abl	1	0	3	3.75749	2.37822	1.37927	36.7073			0.490895	0.614955	0.762895	0.870236	10	7.7853	1.28447		1.52269	0.52291	0	0	0	0	0	0	0
Caki	plate8_L1	NSC-207895 (XI-006)	p53, Mdm2	0	0	0	3.26916	2.27432	0.994847	30.4312			0.623932	0.623932	0.881399	0.881399	10	10	1		0.250206	-0.346711	0	0	0	0	0	0	0
Caki	plate5_J17	NU7441(KU-57788)	DNA-PK, PI3K	2	0	0	2.74068	1.95874	0.781945	28.531			0.112156	0.347236	0.184268	0.507959	2.77795	0.846613	3.28125		-0.454518	-0.610008	0	0	0	0	0	0	0
Caki	plate8_M1	Nutlin-3	Mdm2	2	0	3	3.33863	2.14568	1.19295	35.7317			0.167571	0.567444	0.383068	0.888364	8.03613	2.421	3.31934		0.905947	0.387741	0	0	0	0	0	0	0
Caki	plate2_I1	NVP-ADW742	IGF-1R	4	1	3	3.00652	1.99496	1.01156	33.6457	44	71	0.0883494	0.411219	0.362229	0.736128	6.47846	1.29002	5.02199	46	0.305544	0.0986868	1	0	1	2	0	1	0
Caki	plate6_H17	NVP-BGT226	PI3K	2	0	0	1.03426	0.630837	0.403423	39.0059			0.0024936	0.0024936	0.00343858	0.00343858	0.027203	0.0100938	2.69502		-1.70746	0.841419	0	0	0	0	0	0	0
Caki	plate5_E1	NVP-BHG712	VEGFR, Src, Raf, Bcr-Abl	2	0	1	3.02732	1.86602	1.16129	38.3605			0.0260273	0.177553	0.0328467	0.369856	2.44539	0.506009	4.83269		0.801164	0.75199	0	0	0	0	0	0	0
Caki	plate6_K1	NVP-BSK805	JAK	1	0	0	2.74029	1.89578	0.844504	30.8181			0.016336	0.265493	0.0193318	0.471289	2.39386	0.961636	2.48936		-0.24744	-0.293105	0	0	0	0	0	0	0
Caki	plate7_C1	NVP-BVU972	c-Met	3	1	2	2.76503	1.70572	1.0593	38.3108	34	38	0.0416949	0.0416949	0.0622595	0.0622595	1.16603	0.303459	3.84245	65	0.463564	0.745098	1	1	0	2	0	1	0
Caki	plate7_J9	NVP-TAE226	FAK	4	1	4	2.63967	1.34419	1.29548	49.0772	12	2	0.0135492	0.0223676	0.0558408	0.313251	1.36498	0.107002	12.7565	16	1.24532	2.23692	1	1	1	3	1	2	1
Caki	plate8_K1	Obatoclax mesylate (GX15-070)	Bcl-2	1	0	3	2.23094	1.39673	0.834212	37.3929			0.00533717	0.0197759	0.0109929	0.0413075	0.379435	0.122071	3.10831		-0.281508	0.617912	0	0	0	0	0	0	0
Caki	plate3_C17	ON-01910	PLK	2	0	2	1.63008	0.989872	0.64021	39.2747			0.0848736	0.0923267	0.119173	0.141645	0.0742662	0.0156906	4.73317		-0.923672	0.878663	0	0	0	0	0	0	0
Caki	plate5_C17	OSI-027	mTOR	2	0	1	2.57631	1.64601	0.930302	36.1098			0.0225649	0.0739112	0.0475257	0.207039	1.16559	0.340919	3.41895		0.0365593	0.440126	0	0	0	0	0	0	0
Caki	plate5_F1	OSI-420 (Desmethyl Erlotinib)	EGFR	2	0	0	2.79447	1.92661	0.867862	31.0564			0.10991	0.366825	0.159288	0.567305	3.01272	1.06628	2.82546		-0.170124	-0.260091	0	0	0	0	0	0	0
Caki	plate3_B9	OSI-930	c-Kit, VEGFR	1	0	3	3.63159	2.22681	1.40478	38.6822			0.135615	0.617164	0.264424	0.990665	8.11192	3.16647	2.56182		1.60711	0.796558	0	0	0	0	0	0	0
Caki	plate2_F9	OSU-03012	PDK-1	0	0	0	3.24749	2.49868	0.748816	23.0583			0.00695186	0.723422	0.00960469	0.920488	4.52282	3.64752	1.23997		-0.564176	-1.36833	0	0	0	0	0	0	0
Caki	plate8_B9	PAC-1	Caspase	1	0	1	3.20407	2.06615	1.13792	35.5149			0.0701032	0.319323	0.11662	0.518778	3.23172	1.35373	2.38727		0.723799	0.357693	0	0	0	0	0	0	0
Caki	plate5_E9	Palomid 529	PI3K	1	0	1	3.57393	2.24933	1.3246	37.0628			0.413686	0.636937	0.668475	0.972511	10	5.93854	1.68392		1.34172	0.572177	0	0	0	0	0	0	0
Caki	plate1_H9	Pazopanib HCl	VEGFR, PDGFR, c-Kit	3	1	2	3.08568	1.86416	1.22152	39.5868	18	30	0.0765246	0.0765246	0.0578709	0.0578709	6.82558	0.925064	7.37849	27	1.00053	0.921909	1	1	1	3	1	2	1
Caki	plate6_G1	PCI-32765 (Ibrutinib)	Src	1	0	0	3.19351	2.17607	1.01744	31.8596			0.189691	0.628815	0.335341	0.835747	7.04711	3.28363	2.14613		0.324992	-0.148788	0	0	0	0	0	0	0
Caki	plate2_N9	PD 0332991 (Palbociclib) HCl	CDK	2	0	0	2.4411	1.7139	0.727196	29.7897			0.0886796	0.1708	0.123501	0.250113	0.810766	0.179159	4.5254		-0.635742	-0.435608	0	0	0	0	0	0	0
Caki	plate1_I9	PD0325901	MEK	2	0	0	1.94882	1.5079	0.440919	22.6249			0.0721393	0.117245	0.161253	0.209045	0.319983	0.148066	2.16108		-1.58334	-1.42837	0	0	0	0	0	0	0
Caki	plate2_F1	PD153035 HCl	EGFR	2	0	0	2.91519	2.21954	0.695647	23.8628			0.236704	0.592311	0.378332	0.76268	8.68123	2.49099	3.48505		-0.740172	-1.25685	0	0	0	0	0	0	0
Caki	plate3_G9	PD173074	FGFR	4	1	2	2.26897	1.31247	0.956506	42.1559	54	14	0.0229008	0.0617063	0.0740324	0.225635	0.614354	0.0800723	7.67249	25	0.123296	1.27789	0	1	1	2	0	2	1
Caki	plate4_L9	PD318088	MEK	1	0	0	2.32186	1.90811	0.413743	17.8195			0.133237	0.280954	0.201611	0.426609	1.24806	0.679508	1.8367		-1.6733	-2.09423	0	0	0	0	0	0	0
Caki	plate3_H1	PD98059	MEK	0	0	0	3.19089	2.27351	0.917388	28.7502			0.611949	0.611949	0.830008	0.830008	10	10	1		-0.00618831	-0.579641	0	0	0	0	0	0	0
Caki	plate3_F17	Pelitinib (EKB-569)	EGFR	3	1	0	1.86988	1.17035	0.699532	37.4105	85	48	0.0303069	0.0504169	0.0302176	0.119062	0.208787	0.0606033	3.44515	73	-0.727311	0.620354	0	1	0	1	0	1	0
Caki	plate6_D1	PF-00562271	FAK	2	0	2	3.34313	1.98193	1.3612	40.7164			0.0390444	0.326503	0.0631429	0.900014	5.1526	0.966154	5.33311		1.46288	1.07843	0	0	0	0	0	0	0
Caki	plate6_G9	PF-03814735	Aurora Kinase	4	1	0	1.81498	1.11396	0.701023	38.6242	84	36	0.0773234	0.0773234	0.122863	0.161767	0.172565	0.0305834	5.64245	36	-0.722375	0.788532	0	1	1	2	0	2	1
Caki	plate2_M1	PF-04217903	c-Met	3	1	0	2.31818	2.01736	0.300818	12.9765	102	102	0.408282	0.455358	0.615009	0.615009	10	0.039884	250.727	1	-2.04709	-2.76529	0	0	1	1	0	1	0
Caki	plate6_C17	PF-04691502	mTOR, PI3K, Akt	4	1	1	1.77876	1.12142	0.657346	36.9552	88	51	0.00991851	0.00991851	0.0248608	0.0248608	0.206085	0.0417313	4.93838	50	-0.866952	0.557267	0	1	1	2	0	2	1
Caki	plate5_F17	PF-05212384 (PKI-587)	mTOR, PI3K	1	0	0	2.56247	1.7413	0.821176	32.0463			0.0334559	0.0595803	0.0320546	0.134349	1.17637	0.301588	3.9006		-0.324657	-0.12293	0	0	0	0	0	0	0
Caki	plate6_H9	PH-797804	p38 MAPK	1	0	0	3.1048	2.29509	0.809714	26.0794			0.561457	0.626518	0.70464	0.774319	10	10	1		-0.362599	-0.949712	0	0	0	0	0	0	0
Caki	plate1_K17	PHA-665752	c-Met	2	0	1	3.16546	2.04412	1.12134	35.4243			0.00431312	0.561273	0.00617531	0.737359	3.83307	2.16493	1.77052		0.668912	0.345137	0	0	0	0	0	0	0
Caki	plate3_J17	PHA-680632	Aurora Kinase	3	1	2	2.75815	1.88557	0.872577	31.6363	66	78	0.0816968	0.219692	0.261968	0.49751	2.91702	0.817693	3.56738	71	-0.154516	-0.17973	0	0	0	0	0	0	0
Caki	plate6_B17	PHA-767491	CDK	2	0	3	3.30948	1.97691	1.33257	40.2652			0.08834	0.26196	0.119912	0.808104	4.96347	0.718391	6.90915		1.36809	1.0159	0	0	0	0	0	0	0
Caki	plate4_G1	PHA-793887	CDK	1	0	0	2.74901	1.99066	0.758355	27.5865			0.0614477	0.313118	0.0863225	0.371952	1.76614	0.842174	2.09712		-0.532602	-0.740889	0	0	0	0	0	0	0
Caki	plate6_I17	PHA-848125	CDK	1	0	2	1.81302	1.1068	0.70622	38.9527			0.0344371	0.0344371	0.0590936	0.0590936	0.174481	0.0387743	4.49992		-0.705173	0.834038	0	0	0	0	0	0	0
Caki	plate5_L9	Phenformin hydrochloride	AMPK	1	0	0	3.21661	2.2791	0.937507	29.1458			0.577639	0.624871	0.821448	0.887625	10	10	1		0.0604082	-0.524822	0	0	0	0	0	0	0
Caki	plate4_H9	PHT-427	Akt	0	0	1	3.62244	2.43395	1.18849	32.809			0.655875	0.655875	0.958497	0.958497	10	10	1		0.891172	-0.0172411	0	0	0	0	0	0	0
Caki	plate1_J9	PI-103	DNA-PK, PI3K, mTOR	1	0	1	2.37187	1.62589	0.74598	31.4512			0.0121074	0.0472598	0.05439	0.105226	0.857883	0.322444	2.66056		-0.573564	-0.205388	0	0	0	0	0	0	0
Caki	plate7_H17	Piceatannol	Syk	2	0	3	3.57732	2.06539	1.51193	42.2643			0.134783	0.218824	0.330253	0.924632	7.73686	1.15452	6.70139		1.9618	1.29291	0	0	0	0	0	0	0
Caki	plate8_J9	Pifithrin-α	p53	3	1	1	3.2641	2.13058	1.13352	34.7268	24	63	0.529005	0.592085	0.871071	0.894532	10	10	1	102	0.709221	0.248496	1	0	0	1	0	0	0
Caki	plate5_H1	PIK-293	PI3K	0	0	0	3.45738	2.3817	1.07568	31.1127			0.655471	0.662651	0.901986	0.901986	10	10	1		0.517781	-0.252293	0	0	0	0	0	0	0
Caki	plate5_B9	PIK-294	PI3K	3	1	2	3.14434	2.04688	1.09746	34.9028	27	62	0.273423	0.455833	0.598035	0.668168	10	1.27215	7.86068	24	0.589879	0.272882	1	0	1	2	0	1	0
Caki	plate3_M1	PIK-75	PI3K, DNA-PK	4	1	1	0.988481	0.683448	0.305033	30.8588	101	85	0.0337004	0.0337004	0.0353661	0.0406656	0.0257579	0.00780313	3.30097	77	-2.03314	-0.287472	0	0	0	0	0	0	0
Caki	plate3_L1	PIK-90	PI3K	5	1	1	2.42162	1.81771	0.603909	24.9382	93	100	0.136347	0.425403	0.35789	0.35789	3.06193	0.424015	7.22129	28	-1.04383	-1.10783	0	0	1	1	0	1	0
Caki	plate4_H1	PIK-93	PI3K, VEGFR	2	0	2	3.11269	2.04732	1.06537	34.2267			0.0680165	0.32021	0.287494	0.6672	5.07199	1.17263	4.32533		0.483643	0.179194	0	0	0	0	0	0	0
Caki	plate6_N9	PKI-402	PI3K	0	0	0	1.912	1.47949	0.432512	22.6209			0.0314032	0.0314032	0.0472556	0.0472556	0.240531	0.121964	1.97215		-1.61117	-1.42893	0	0	0	0	0	0	0
Caki	plate2_K17	PLX-4720	Raf	3	1	3	3.33453	2.07785	1.25669	37.687	15	46	0.0731228	0.431612	0.277534	0.955597	7.54688	1.70191	4.43437	56	1.11692	0.65867	1	1	0	2	0	1	0
Caki	plate8_I1	Pomalidomide	TNF-alpha	0	0	0	3.48892	2.38216	1.10676	31.7222			0.641654	0.641654	0.923978	0.923978	10	10	1		0.620659	-0.167829	0	0	0	0	0	0	0
Caki	plate4_I1	Ponatinib (AP24534)	Bcr-Abl, VEGFR, FGFR, PDGFR, Flt	2	0	3	2.34756	1.38829	0.959265	40.8623			0.00205576	0.00871937	0.00286769	0.0198073	0.4864	0.127329	3.82002		0.132428	1.09864	0	0	0	0	0	0	0
Caki	plate5_B17	PP-121	DNA-PK, mTOR, PDGF	2	0	3	2.37222	1.41461	0.957613	40.3677			0.00718192	0.0247561	0.00982201	0.0379811	0.582984	0.125961	4.6283		0.126959	1.03012	0	0	0	0	0	0	0
Caki	plate5_K1	PP242	mTOR	2	0	0	2.11623	1.51051	0.605716	28.6224			0.0341976	0.0601086	0.0388582	0.0893133	0.522815	0.157725	3.31473		-1.03785	-0.597346	0	0	0	0	0	0	0
Caki	plate5_J9	Quercetin (Sophoretin)	PI3K, PKC, Src, Sirtuin	1	0	0	3.20077	2.34989	0.850884	26.5837			0.575943	0.636086	0.860592	0.860592	10	10	1		-0.226322	-0.879837	0	0	0	0	0	0	0
Caki	plate4_N1	Quizartinib (AC220)	Flt	0	0	0	2.37939	2.0246	0.354784	14.9107			0.37825	0.396428	0.407801	0.421529	2.62485	1.07505	2.44161		-1.86846	-2.49727	0	0	0	0	0	0	0
Caki	plate5_B1	R406	Syk, Flt	4	1	2	2.59282	1.53467	1.05815	40.8109	35	25	0.0337959	0.0542696	0.182659	0.338162	1.32804	0.239596	5.54282	37	0.459757	1.09152	1	1	1	3	1	2	1
Caki	plate4_E9	R406(free base)	Syk	4	1	3	2.61192	1.54093	1.07099	41.004	33	23	0.0291491	0.0781765	0.141847	0.303915	1.25505	0.230818	5.4374	39	0.502251	1.11827	1	1	1	3	1	2	1
Caki	plate5_D17	R788 (Fostamatinib)	Syk	3	1	2	2.49026	1.47034	1.01992	40.9563	42	24	0.00426907	0.0293093	0.0246389	0.135514	0.913384	0.195315	4.67647	54	0.3332	1.11167	1	1	0	2	0	1	0
Caki	plate5_G1	R935788 (Fostamatinib disodium, R788 disodium)	Syk	3	1	2	2.49099	1.52013	0.970859	38.9748	51	33	0.00358284	0.0818469	0.0350086	0.296556	1.01802	0.160929	6.32589	33	0.170805	0.837102	1	1	1	3	1	2	1
Caki	plate5_C1	Raf265 derivative	VEGFR, Raf	1	0	1	3.61501	2.34501	1.27	35.1313			0.172926	0.673208	0.29784	0.928848	9.38755	3.55218	2.64275		1.16099	0.304538	0	0	0	0	0	0	0
Caki	plate1_K9	Rapamycin (Sirolimus)	mTOR	8	1	2	1.90532	1.10793	0.797383	41.8505	70	16	0.255663	0.255663	0.377319	0.439775	0.357631	0.003	119.21	3	-0.403415	1.23557	0	1	1	2	0	2	1
Caki	plate3_I1	Regorafenib (BAY 73-4506)	c-Kit, Raf, VEGFR	2	0	1	3.16108	2.24198	0.919098	29.0754			0.125196	0.597292	0.362628	0.838041	7.35059	2.98487	2.46262		-0.000529092	-0.534576	0	0	0	0	0	0	0
Caki	plate8_D9	RITA (NSC 652287)	p53	2	0	0	0.627924	0.395599	0.232325	36.999			0.00171724	0.00171724	0.00453904	0.00453904	0.0111977	0.00448962	2.49414		-2.27381	0.563328	0	0	0	0	0	0	0
Caki	plate2_L17	Roscovitine (Seliciclib, CYC202)	CDK	1	0	0	3.26799	2.53706	0.730931	22.3664			0.51368	0.66162	0.763099	0.876875	10	10	1		-0.623376	-1.4642	0	0	0	0	0	0	0
Caki	plate3_E17	Ruxolitinib (INCB018424)	JAK	1	0	5	3.81629	2.20507	1.61122	42.2196			0.331461	0.624406	0.965325	0.99807	10	4.27412	2.33966		2.29046	1.28671	0	0	0	0	0	0	0
Caki	plate7_O9	SAR131675	VEGFR	1	0	1	3.62346	2.43086	1.1926	32.9132			0.587503	0.661289	0.845328	0.933538	10	10	1		0.904773	-0.0028069	0	0	0	0	0	0	0
Caki	plate1_D1	Saracatinib (AZD0530)	Src, Bcr-Abl	1	0	3	3.08454	2.01013	1.07442	34.8323			0.139588	0.290746	0.213269	0.412422	2.33692	0.878241	2.66091		0.513593	0.263109	0	0	0	0	0	0	0
Caki	plate2_D1	SB 202190	p38 MAPK	0	0	0	3.25112	2.51782	0.733303	22.5554			0.555493	0.701728	0.637324	0.852779	10	10	1		-0.615527	-1.43801	0	0	0	0	0	0	0
Caki	plate2_C1	SB 203580	p38 MAPK	2	0	4	3.68744	2.30129	1.38615	37.5912			0.516415	0.554185	0.931107	0.971188	10	10	1		1.54546	0.645389	0	0	0	0	0	0	0
Caki	plate2_B1	SB 216763	GSK-3	1	0	0	0.987199	0.956455	0.0307438	3.11424			0.562367	0.666981	0.838657	1.0283	10	10	1		-2.94106	-4.13182	0	0	0	0	0	0	0
Caki	plate6_K9	SB 415286	GSK-3	1	0	0	3.39611	2.31264	1.08347	31.9032			0.591309	0.617943	0.868905	0.948971	10	10	1		0.54355	-0.142756	0	0	0	0	0	0	0
Caki	plate1_I17	SB 431542	TGF-beta/Smad	3	1	1	3.29554	2.17872	1.11682	33.8888	26	68	0.455919	0.547291	0.722675	0.844737	10	2.99742	3.3362	75	0.653948	0.132382	1	0	0	1	0	0	0
Caki	plate4_D1	SB 525334	TGF-beta/Smad	1	0	0	3.35027	2.29204	1.05823	31.5864			0.486225	0.61956	0.602881	0.863459	10	7.37186	1.35651		0.460005	-0.186649	0	0	0	0	0	0	0
Caki	plate5_M1	SB590885	Raf	1	0	4	3.77229	2.33186	1.44043	38.1845			0.0583037	0.638716	0.308111	0.905328	9.31908	3.90354	2.38734		1.72512	0.727594	0	0	0	0	0	0	0
Caki	plate7_B17	Semaxanib (SU5416)	VEGFR	1	0	1	3.44994	2.21421	1.23573	35.8189			0.58427	0.58427	0.902041	0.955852	10	10	1		1.04756	0.399823	0	0	0	0	0	0	0
Caki	plate2_K9	SGX-523	c-Met	8	1	4	3.18127	1.9164	1.26487	39.7599	14	28	0.409989	0.512848	0.805541	0.857128	10	5.50058	1.81799	96	1.14401	0.945896	1	1	0	2	0	1	0
Caki	plate2_I17	SNS-032 (BMS-387032)	CDK	1	0	0	2.38855	1.591	0.797551	33.3906			0.0339951	0.0339951	0.0689223	0.0689223	0.558294	0.130674	4.27241		-0.402858	0.0633479	0	0	0	0	0	0	0
Caki	plate2_M17	SNS-314	Aurora Kinase	0	0	0	1.35716	1.38436	-0.0271958	-2.00387			0.106636	0.223531	0.171601	0.231453	0.036133	0.0415156	0.870347		-3.13285	-4.841	0	0	0	0	0	0	0
Caki	plate1_L9	Sorafenib (Nexavar)	VEGFR, PDGFR, Raf	0	0	0	3.55359	2.42046	1.13313	31.8869			0.118345	0.639845	0.179802	0.925376	9.1966	4.81121	1.9115		0.70794	-0.145008	0	0	0	0	0	0	0
Caki	plate7_N1	Sotrastaurin (AEB071)	PKC	1	0	0	3.37738	2.44161	0.935769	27.7069			0.55531	0.654878	0.783439	0.885805	10	10	1		0.0546541	-0.724197	0	0	0	0	0	0	0
Caki	plate3_L17	SP600125	JNK	2	0	0	3.08732	2.12115	0.966167	31.2947			0.105568	0.605024	0.250801	0.823955	6.0638	2.88418	2.10244		0.155275	-0.227069	0	0	0	0	0	0	0
Caki	plate3_H17	Staurosporine	PKC	1	0	1	0.142698	0.0603467	0.0823509	57.7101			0.00220659	0.00265017	0.00272345	0.00379477	0.00257357	0.003	0.857856		-2.77024	3.43311	0	0	0	0	0	0	0
Caki	plate2_G1	SU11274	c-Met	3	1	3	3.29879	2.22583	1.07296	32.5259	31	76	0.173404	0.568683	0.425288	0.826783	8.21533	3.06861	2.67722	86	0.508774	-0.0564676	1	0	0	1	0	0	0
Caki	plate1_M9	Sunitinib Malate (Sutent)	VEGFR, PDGFR, c-Kit, Flt	1	0	0	2.76941	1.8067	0.962709	34.7622			0.00649327	0.116169	0.0137661	0.194751	1.48979	0.495635	3.00582		0.143827	0.2534	0	0	0	0	0	0	0
Caki	plate2_H9	TAE684 (NVP-TAE684)	ALK	5	1	4	2.89779	1.51224	1.38555	47.8139	7	3	0.0166716	0.0166716	0.255058	0.2958	2.32901	0.223518	10.4198	18	1.54346	2.06188	1	1	1	3	1	2	1
Caki	plate7_K1	TAK-285	EGFR	2	0	1	3.13676	2.1501	0.986661	31.4547			0.311248	0.518199	0.584154	0.820321	10	2.35111	4.2533		0.223111	-0.204893	0	0	0	0	0	0	0
Caki	plate5_M9	TAK-733	MEK	2	0	0	1.56996	1.2003	0.369652	23.5454			0.0815702	0.102821	0.169793	0.169793	0.0950077	0.0296617	3.20304		-1.81924	-1.30083	0	0	0	0	0	0	0
Caki	plate6_D9	TAK-901	Aurora Kinase	1	0	3	2.64978	1.62106	1.02873	38.823			0.0186027	0.120718	0.0276571	0.219494	1.32328	0.317931	4.16216		0.362352	0.816074	0	0	0	0	0	0	0
Caki	plate1_N9	Tandutinib (MLN518)	Flt	2	0	1	3.41332	2.34574	1.06758	31.2769			0.384369	0.605206	0.729196	0.863389	10	4.7752	2.09415		0.490968	-0.229535	0	0	0	0	0	0	0
Caki	plate5_C9	Telatinib (BAY 57-9352)	VEGFR, PDGFR, c-Kit	0	0	2	3.29711	2.18599	1.11111	33.6997			0.187871	0.632378	0.266996	0.896643	6.76182	3.4745	1.94613		0.635063	0.106171	0	0	0	0	0	0	0
Caki	plate1_O9	Temsirolimus (Torisel)	mTOR	8	1	0	2.14592	1.42092	0.725002	33.7851	80	69	0.272762	0.295426	0.433068	0.482146	1.26953	0.0242062	52.4463	5	-0.643005	0.118014	0	0	1	1	0	1	0
Caki	plate8_D1	Tenovin-1	Mdm2	0	0	0	2.9569	2.18541	0.771482	26.091			0.498017	0.564585	0.536336	0.605491	10	10	1		-0.489149	-0.94811	0	0	0	0	0	0	0
Caki	plate7_G17	TG 100713	PI3K	2	0	1	3.4307	2.16786	1.26284	36.81			0.0946208	0.456456	0.274676	0.815638	6.29283	1.76252	3.57035		1.1373	0.537152	0	0	0	0	0	0	0
Caki	plate3_N9	TG100-115	PI3K	1	0	0	2.41721	2.11873	0.298476	12.348			0.307959	0.580688	0.567	0.6469	10	3.15144	3.17316		-2.05484	-2.85237	0	0	0	0	0	0	0
Caki	plate6_M1	TG101209	Flt, JAK, c-RET	1	0	0	2.19938	1.55739	0.641995	29.1898			0.00497377	0.0450869	0.0237861	0.100914	0.523236	0.271406	1.92787		-0.917763	-0.518727	0	0	0	0	0	0	0
Caki	plate8_N1	TG101209_R2	c-RET	1	0	0	2.23637	1.45603	0.780331	34.8928			0.00392331	0.0398185	0.00750678	0.0903396	0.493498	0.152365	3.23891		-0.45986	0.271496	0	0	0	0	0	0	0
Caki	plate6_M9	TG101348 (SAR302503)	JAK	1	0	2	2.54273	1.66104	0.881684	34.6747			0.00318895	0.03114	0.00961942	0.0815232	1.03149	0.376491	2.73975		-0.124371	0.241279	0	0	0	0	0	0	0
Caki	plate3_D1	TGX-221	PI3K	5	1	0	2.84265	1.83479	1.00786	35.4549	45	57	0.280993	0.386221	0.489767	0.649208	8.59861	0.230746	37.2644	9	0.293283	0.34938	1	0	1	2	0	1	0
Caki	plate8_C1	Thalidomide	TNF-alpha	0	0	0	3.56162	2.3466	1.21503	34.1144			0.638217	0.638217	0.931802	0.931802	10	10	1		0.979017	0.163631	0	0	0	0	0	0	0
Caki	plate3_K17	Thiazovivin	ROCK	3	1	1	3.17062	2.04493	1.12569	35.5039	25	55	0.175274	0.486341	0.608897	0.790697	10	1.87185	5.34231	41	0.683323	0.356169	1	0	1	2	0	1	0
Caki	plate7_K9	Tideglusib	GSK-3	0	0	0	3.544	2.43833	1.10567	31.1984			0.664019	0.664019	0.941106	0.958853	10	10	1		0.617054	-0.240405	0	0	0	0	0	0	0
Caki	plate4_B17	Tie2 kinase inhibitor	Tie-2	0	0	0	3.53502	2.41085	1.12417	31.8009			0.657266	0.657266	0.864079	0.975939	10	10	1		0.678264	-0.156932	0	0	0	0	0	0	0
Caki	plate3_N1	Tivozanib (AV-951)	VEGFR, c-Kit, PDGFR	2	0	1	2.11783	1.75431	0.363518	17.1647			0.0242149	0.148097	0.0725928	0.457545	2.02169	0.743181	2.72032		-1.83955	-2.18496	0	0	0	0	0	0	0
Caki	plate7_M1	Tofacitinib (CP-690550, Tasocitinib)	JAK	0	0	0	3.65989	2.52633	1.13356	30.9725			0.684984	0.705427	0.980186	0.980186	10	10	1		0.709361	-0.271713	0	0	0	0	0	0	0
Caki	plate7_I17	Tofacitinib citrate (CP-690550 citrate)	JAK	1	0	0	3.72691	2.56306	1.16385	31.2284			0.567115	0.698938	0.91761	0.999433	10	10	1		0.809639	-0.236254	0	0	0	0	0	0	0
Caki	plate7_N9	Torin 1	mTOR	2	0	0	1.31594	0.983094	0.332846	25.2934			0.0195973	0.0195973	0.0409049	0.0409049	0.0569585	0.0277092	2.05558		-1.94108	-1.05863	0	0	0	0	0	0	0
Caki	plate7_I9	Torin 2	mTOR	1	0	0	1.07243	0.755695	0.316736	29.5344			0.00828061	0.00981835	0.0161225	0.0298592	0.0321717	0.0123345	2.60826		-1.9944	-0.470979	0	0	0	0	0	0	0
Caki	plate7_L9	TPCA-1	IKK	1	0	0	2.67291	1.80849	0.864416	32.3399			0.0759968	0.124389	0.116829	0.221948	1.4538	0.457933	3.17469		-0.181531	-0.0822446	0	0	0	0	0	0	0
Caki	plate2_O9	Triciribine (Triciribine phosphate)	Akt	6	1	5	2.71401	1.46595	1.24806	45.9859	16	4	0.144917	0.197554	0.325809	0.416269	2.00882	0.0884706	22.7061	11	1.08836	1.80858	1	1	1	3	1	2	1
Caki	plate4_B1	TSU-68	VEGFR, PDGFR , FGFR	2	0	0	3.34224	2.29273	1.04951	31.4014			0.59468	0.59468	0.902668	0.902668	10	10	1		0.43115	-0.212279	0	0	0	0	0	0	0
Caki	plate8_E9	TW-37	Bcl-2	0	0	2	2.76573	1.77485	0.990884	35.8272			0.0425504	0.0472579	0.0856733	0.115603	0.925792	0.505799	1.83036		0.237089	0.400967	0	0	0	0	0	0	0
Caki	plate4_C17	TWS119	GSK-3	1	0	0	3.09464	2.10567	0.988968	31.9575			0.0700264	0.482805	0.113132	0.750225	4.55938	1.73857	2.62248		0.230749	-0.135227	0	0	0	0	0	0	0
Caki	plate7_H9	Tyrphostin AG 879 (AG 879)	HER2	1	0	1	3.62184	2.3837	1.23814	34.1854			0.449628	0.668006	0.712288	0.927923	10	7.58599	1.31822		1.05553	0.173476	0	0	0	0	0	0	0
Caki	plate2_B9	U0126-EtOH	MEK	1	0	0	3.35333	2.36528	0.988049	29.4647			0.460487	0.631303	0.563881	0.7276	10	6.70539	1.49134		0.227707	-0.480638	0	0	0	0	0	0	0
Caki	plate1_B17	Vandetanib (Zactima)	VEGFR	2	0	0	3.12191	2.074	1.04791	33.5663			0.088215	0.548273	0.265096	0.718539	5.11735	2.21348	2.31191		0.425847	0.0876911	0	0	0	0	0	0	0
Caki	plate2_O1	Vatalanib dihydrochloride (PTK787)	VEGFR, c-Kit, Flt	4	1	4	3.48249	2.04373	1.43876	41.314	1	21	0.216844	0.52872	0.806565	0.910432	10	2.75975	3.62351	70	1.71958	1.16123	1	1	0	2	0	1	0
Caki	plate3_I9	Vemurafenib (PLX4032)	Raf	1	0	0	3.42913	2.39104	1.03809	30.2728			0.569589	0.640628	0.760415	0.925336	10	10	1		0.393358	-0.368666	0	0	0	0	0	0	0
Caki	plate1_C17	VX-680 (MK-0457, Tozasertib)	Aurora Kinase	5	1	2	2.5406	1.60306	0.937541	36.9023	57	52	0.0769964	0.231768	0.240586	0.416609	1.25267	0.0950603	13.1777	15	0.0605193	0.549935	0	0	1	1	0	1	0
Caki	plate7_J17	VX-702	p38 MAPK	0	0	0	3.27243	2.42824	0.844192	25.7971			0.648659	0.648659	0.759774	0.850934	10	10	1		-0.248475	-0.98883	0	0	0	0	0	0	0
Caki	plate6_L1	WAY-600	mTOR	0	0	0	2.22678	1.62909	0.597685	26.8408			0.0191025	0.0836043	0.0275943	0.17573	0.62353	0.306373	2.0352		-1.06443	-0.844209	0	0	0	0	0	0	0
Caki	plate7_F17	WHI-P154	JAK	2	0	0	3.22429	2.26481	0.959484	29.7579			0.211002	0.601716	0.350972	0.771239	6.6028	2.9782	2.21705		0.133153	-0.440004	0	0	0	0	0	0	0
Caki	plate7_B1	Wortmannin	PI3K	6	1	5	2.4528	1.37779	1.07501	43.8278	30	11	0.122838	0.122838	0.30085	0.30085	2.41627	0.0157564	153.352	2	0.51555	1.50955	1	1	1	3	1	2	1
Caki	plate7_O1	WP1066	JAK	0	0	0	3.38015	2.2834	1.09675	32.4467			0.285418	0.625042	0.37093	0.968816	8.91533	3.97261	2.2442		0.587504	-0.0674422	0	0	0	0	0	0	0
Caki	plate5_F9	WP1130	DUB, Bcr-Abl	1	0	1	3.17925	2.12092	1.05833	33.2887			0.0305193	0.542689	0.0261188	0.860962	4.51508	2.19416	2.05777		0.460354	0.049232	0	0	0	0	0	0	0
Caki	plate5_L17	WYE-125132	mTOR	2	0	0	1.31462	0.907041	0.407575	31.0033			0.0305831	0.0305831	0.0420187	0.0539866	0.0567099	0.0167266	3.39041		-1.69372	-0.267439	0	0	0	0	0	0	0
Caki	plate3_H9	WYE-354	mTOR	3	1	0	2.4914	1.71419	0.77721	31.1958	74	84	0.0632351	0.121762	0.126806	0.275725	1.26205	0.345173	3.65626	69	-0.470189	-0.240775	0	0	0	0	0	0	0
Caki	plate5_M17	WYE-687	mTOR	2	0	0	2.22946	1.51204	0.717412	32.1788			0.0364567	0.0548958	0.0750131	0.135447	0.577267	0.15308	3.77101		-0.668126	-0.104563	0	0	0	0	0	0	0
Caki	plate3_E1	WZ3146	EGFR	3	1	4	2.61724	1.46763	1.14961	43.9246	23	10	0.00112132	0.0180991	0.0135014	0.0726166	0.958458	0.345074	2.77754	83	0.762494	1.52296	1	1	0	2	0	1	0
Caki	plate3_G1	WZ4002	EGFR	3	1	2	2.95692	1.86639	1.09054	36.8808	28	53	0.145423	0.146225	0.38537	0.406963	3.38023	1.17872	2.8677	79	0.566949	0.546953	1	0	0	1	0	0	0
Caki	plate3_J1	WZ8040	EGFR	1	0	0	2.50989	1.95845	0.551438	21.9706			0.00161514	0.386374	0.00226582	0.550393	2.30629	1.65307	1.39515		-1.21752	-1.51904	0	0	0	0	0	0	0
Caki	plate2_B17	XL147	PI3K	0	0	0	3.81684	2.82142	0.995425	26.0798			0.763642	0.763642	1.02546	1.02546	10	10	1		0.25212	-0.949657	0	0	0	0	0	0	0
Caki	plate2_C17	XL-184 free base (Cabozantinib)	VEGFR, c-Met, Flt, Tie-2, c-Kit	3	1	4	3.19805	1.76494	1.43311	44.8121	2	7	0.0187	0.168758	0.115551	0.776633	4.71047	0.193285	24.3705	10	1.70091	1.64593	1	1	1	3	1	2	1
Caki	plate4_L1	XL765	PI3K, mTOR	1	0	0	3.0841	2.25349	0.830615	26.9321			0.60256	0.60256	0.802052	0.851424	10	10	1		-0.293414	-0.831556	0	0	0	0	0	0	0
Caki	plate1_D17	Y-27632 2HCl	ROCK	1	0	0	3.45424	2.30796	1.14627	33.1846			0.583592	0.62327	0.858736	0.907773	10	10	1		0.751445	0.034799	0	0	0	0	0	0	0
Caki	plate8_G9	YM155	IAP	1	0	1	0.65522	0.385267	0.269953	41.2003			0.00437766	0.0066505	0.00636436	0.00671548	0.0124581	0.00485893	2.56396		-2.14926	1.14548	0	0	0	0	0	0	0
Caki	plate3_O1	YM201636	PI3K	2	0	2	2.62762	1.60616	1.02146	38.874			0.0783163	0.160099	0.153105	0.24526	1.18986	0.256372	4.64113		0.338307	0.823138	0	0	0	0	0	0	0
Caki	plate6_F9	ZM 336372	Raf	0	0	0	3.64377	2.4284	1.21538	33.3549			0.650002	0.650002	0.984243	0.984243	10	10	1		0.980176	0.0583936	0	0	0	0	0	0	0
Caki	plate2_C9	ZM-447439	Aurora Kinase	4	1	4	3.03452	1.75762	1.27689	42.0789	13	15	0.0571777	0.293412	0.108466	0.444099	2.63241	0.38515	6.83478	30	1.1838	1.26722	1	1	1	3	1	2	1
Caki	plate1_L17	ZSTK474	PI3K	4	1	0	2.11649	1.36607	0.750424	35.456	77	56	0.0415478	0.0954942	0.10883	0.191616	0.430648	0.0445129	9.67468	21	-0.558854	0.349534	0	0	1	1	0	1	0
786	plate7_E1	3-Methyladenine	PI3K	1	0	0	2.6711	2.32412	0.346987	12.9904			0.542342	0.542342	0.617513	0.617513	10	10	1		-0.193664	-0.160629	0	0	0	0	0	0	0
786	plate5_I17	A66	PI3K	5	1	0	2.57135	1.88205	0.689298	26.8069	34	37	0.352038	0.381883	0.417676	0.574769	5.72021	0.323392	17.6882	19	0.810635	0.754775	1	1	1	3	1	2	1
786	plate6_B1	A-674563	Akt, CDK, PKA	2	0	0	2.18987	1.77433	0.415541	18.9756			0.0069013	0.0069013	0.00648785	0.00648785	0.878881	0.655553	1.34067		0.00746483	0.235918	0	0	0	0	0	0	0
786	plate6_O1	A-769662	AMPK	1	0	2	3.46645	2.63326	0.833193	24.0359			0.600152	0.600152	0.822979	0.822979	10	10	1		1.2328	0.571183	0	0	0	0	0	0	0
786	plate8_J1	ABT-199 (GDC-0199 )	Bcl-2	0	0	0	2.18597	2.43191	-0.245935	-11.2506			0.586199	0.586199	0.442381	0.442381	0.003	10	0.0003		-1.93323	-1.7667	0	0	0	0	0	0	0
786	plate8_B1	ABT-263 (Navitoclax)	Bcl-2	1	0	0	1.71611	1.46217	0.253936	14.7972			0.00344455	0.023766	0.00566397	0.00671517	0.18123	0.136177	1.33084		-0.466665	-0.0409192	0	0	0	0	0	0	0
786	plate8_E1	ABT-737	Bcl-2	0	0	0	1.65556	1.73632	-0.0807565	-4.87789			0.00111018	0.106224	0.00151293	0.0461298	0.500745	0.468932	1.06784		-1.44861	-1.34448	0	0	0	0	0	0	0
786	plate4_F1	AEE788 (NVP-AEE788)	EGFR, Flt, VEGFR, HER2	2	0	2	3.45179	2.38128	1.0705	31.013			0.0446219	0.61405	0.107667	0.647329	8.51204	4.44669	1.91424		1.92905	1.03345	0	0	0	0	0	0	0
786	plate1_H1	Afatinib (BIBW2992)	EGFR, HER2	3	1	0	2.25673	1.92155	0.335183	14.8526	103	101	0.00818427	0.147556	0.00664997	0.131705	1.45549	0.953215	1.52693	88	-0.228297	-0.0372535	0	0	0	0	0	0	0
786	plate3_D9	AG-1024	IGF-1R	2	0	0	2.7815	2.42237	0.359134	12.9115			0.601387	0.655021	0.729266	0.748573	10	10	1		-0.158028	-0.165857	0	0	0	0	0	0	0
786	plate6_J9	AG-1478 (Tyrphostin AG-1478)	EGFR	5	1	1	2.31971	1.84461	0.4751	20.481	72	70	0.284057	0.426937	0.179447	0.578746	5.49348	0.0370325	148.342	9	0.182203	0.335655	0	0	1	1	0	1	0
786	plate2_H17	AG-490	JAK, EGFR	2	0	2	2.89175	2.36282	0.528925	18.2909			0.355483	0.453507	0.368719	0.58486	5.98941	2.46682	2.42799		0.34012	0.190549	0	0	0	0	0	0	0
786	plate6_E9	AMG 900	Aurora Kinase	1	0	1	0.821704	0.863137	-0.0414325	-5.04227			0.117198	0.117198	0.0400884	0.0400884	0.0168626	0.0071979	2.34272		-1.33324	-1.35537	0	0	0	0	0	0	0
786	plate3_M9	AMG-208	c-Met	0	0	1	3.53165	2.60356	0.928093	26.2793			0.680121	0.680121	0.86906	0.86906	10	10	1		1.51123	0.71982	0	0	0	0	0	0	0
786	plate6_G17	AMG458	c-Met	6	1	1	2.81847	2.07833	0.740143	26.2605	24	40	0.195111	0.566073	0.249957	0.718815	4.54564	3.99868	1.13679	96	0.959808	0.718571	1	1	0	2	0	1	0
786	plate3_E9	Amuvatinib (MP-470)	c-Met, c-Kit, PDGFR, Flt, c-RET	1	0	0	2.21554	1.93753	0.278015	12.5484			0.0475053	0.160832	0.104263	0.16042	0.685701	1.30751	0.524434		-0.396021	-0.189915	0	0	0	0	0	0	0
786	plate8_F1	Amuvatinib (MP-470)_R2	c-RET	0	0	0	1.53519	1.86929	-0.334097	-21.7626			0.0149347	0.136753	0.0371576	0.152535	0.00824761	1.23503	0.00667806		-2.19188	-2.46317	0	0	0	0	0	0	0
786	plate5_N1	Apatinib (YN968D1)	VEGFR	0	0	2	3.22918	2.63516	0.594013	18.3952			0.624148	0.725036	0.648291	0.801622	10	10	1		0.531079	0.197461	0	0	0	0	0	0	0
786	plate8_H9	Apoptosis Activator 2	Caspase	0	0	0	1.06617	1.72417	-0.657996	-61.7158			0.0757689	0.401872	0.00355259	0.168532	10	10	1		-3.14216	-5.11025	0	0	0	0	0	0	0
786	plate6_K17	ARQ 197 (Tivantinib)	c-Met	4	1	3	2.06321	1.42394	0.63927	30.9843	43	15	0.00404108	0.00494097	0.00525563	0.00644491	0.424206	0.191197	2.21869	68	0.663858	1.03154	1	1	0	2	0	1	0
786	plate6_L17	ARRY334543	EGFR	5	1	0	2.60098	2.04958	0.551399	21.1997	60	68	0.490373	0.490373	0.499889	0.643724	10	10	1	107	0.406056	0.38327	0	0	0	0	0	0	0
786	plate6_J17	Arry-380	HER2	6	1	2	2.96935	2.20529	0.764064	25.7317	21	42	0.315211	0.587514	0.440375	0.782142	9.67791	4.02618	2.40375	61	1.02999	0.683535	1	1	0	2	0	1	0
786	plate6_C1	AS-252424	PI3K	6	1	1	2.67959	2.0766	0.602989	22.503	50	62	0.449048	0.449048	0.693642	0.693642	10	0.0133589	748.566	6	0.557413	0.469623	1	0	1	2	0	1	0
786	plate6_H1	AS-604850	PI3K	2	0	0	2.34514	2.31591	0.0292356	1.24665			0.542725	0.542725	0.474095	0.474095	10	10	1		-1.12591	-0.938706	0	0	0	0	0	0	0
786	plate3_G17	AS-605240	PI3K	6	1	3	3.04106	2.15048	0.890585	29.2854	10	26	0.463918	0.502416	0.650542	0.749902	10	1.55436	6.4335	33	1.40119	0.918983	1	1	1	3	1	2	1
786	plate4_C1	AS703026	MEK	0	0	0	1.83543	1.87142	-0.0359941	-1.96107			0.394198	0.394198	0.291837	0.354872	0.247008	0.0897717	2.75151		-1.31728	-1.15123	0	0	0	0	0	0	0
786	plate4_J17	AST-1306	EGFR	5	1	1	2.58878	1.98562	0.603159	23.299	49	57	0.0713922	0.406393	0.0947138	0.633022	2.37861	1.10911	2.14461	73	0.557913	0.522358	1	1	0	2	0	1	0
786	plate8_F9	AT101	Bcl-2	0	0	0	1.65952	2.17652	-0.516999	-31.1536			0.264533	0.531712	0.211707	0.411634	10	10	1		-2.7285	-3.08537	0	0	0	0	0	0	0
786	plate4_M1	AT7519	CDK	1	0	2	2.23372	1.51532	0.718393	32.1613			0.0053769	0.00598308	0.00447389	0.00481483	0.375195	0.217857	1.72221		0.895994	1.10953	0	0	0	0	0	0	0
786	plate4_J9	AT7867	Akt, S6 kinase	1	0	0	2.05383	1.85133	0.202507	9.85993			0.00775059	0.180317	0.00712274	0.236056	1.10546	0.577206	1.91519		-0.617553	-0.368038	0	0	0	0	0	0	0
786	plate2_F17	AT9283	Bcr-Abl, JAK, Aurora Kinase	2	0	1	1.57753	1.19019	0.387345	24.5538			0.0087093	0.0576004	0.00681435	0.0162219	0.10049	0.048705	2.06324		-0.0752588	0.605499	0	0	0	0	0	0	0
786	plate3_I17	Aurora A Inhibitor I	Aurora Kinase	2	0	0	1.74699	1.57005	0.176945	10.1285			0.0990581	0.0990581	0.0581509	0.0691358	0.233983	0.163741	1.42899		-0.692549	-0.350242	0	0	0	0	0	0	0
786	plate1_C1	Axitinib	VEGFR, PDGFR, c-Kit	0	0	0	3.0192	2.80269	0.216512	7.17115			0.63506	0.63506	0.661232	0.661232	10	10	1		-0.576464	-0.546181	0	0	0	0	0	0	0
786	plate5_I1	AZ 960	JAK	2	0	0	1.56511	1.40894	0.156164	9.97784			0.00498781	0.0070451	0.00178099	0.00178099	0.259122	0.197036	1.3151		-0.753517	-0.360226	0	0	0	0	0	0	0
786	plate6_F17	AZ628	Raf	4	1	1	3.20569	2.35801	0.847676	26.4429	15	39	0.593291	0.593291	0.719123	0.838232	10	10	1	101	1.2753	0.730657	1	1	0	2	0	1	0
786	plate7_J1	AZD2014	mTOR	0	0	0	1.18428	1.33157	-0.147289	-12.4371			0.0163691	0.0633532	0.0672631	0.103144	0.0235888	0.0440073	0.53602		-1.64381	-1.84531	0	0	0	0	0	0	0
786	plate7_B9	AZD4547	FGFR	1	0	0	3.17131	2.3255	0.84581	26.6707			0.105651	0.665696	0.201828	0.894183	7.21759	3.54148	2.03802		1.26982	0.745751	0	0	0	0	0	0	0
786	plate5_O9	AZD5438	CDK	2	0	1	1.65771	1.30403	0.353675	21.3352			0.00348839	0.00348839	0.00317368	0.00317368	0.186117	0.127673	1.45777		-0.174044	0.392249	0	0	0	0	0	0	0
786	plate1_E1	AZD6244 (Selumetinib)	MEK	0	0	0	2.41031	2.26065	0.149659	6.20914			0.507294	0.507294	0.370962	0.370962	1.14328	1.66274	0.687588		-0.7726	-0.609919	0	0	0	0	0	0	0
786	plate4_D9	AZD7762	Chk	1	0	0	1.10497	0.833509	0.271466	24.5676			0.00578765	0.00578765	0.00635601	0.00635601	0.034031	0.0249699	1.36288		-0.415235	0.60641	0	0	0	0	0	0	0
786	plate4_G9	AZD8055	mTOR	1	0	0	0.809129	0.845846	-0.0367161	-4.53773			0.0180478	0.0180478	0.00630973	0.00630973	0.00958748	0.0072559	1.32134		-1.3194	-1.32195	0	0	0	0	0	0	0
786	plate4_E17	AZD8330	MEK	2	0	0	1.78211	1.67301	0.109102	6.12206			0.323405	0.385063	0.309547	0.337322	0.0572679	0.0545234	1.05034		-0.89159	-0.615688	0	0	0	0	0	0	0
786	plate4_K17	AZD8931	EGFR, HER2	6	1	2	2.66512	1.87632	0.788801	29.5972	19	22	0.261718	0.434175	0.473854	0.642437	10	0.177815	56.2382	14	1.10256	0.939642	1	1	1	3	1	2	1
786	plate2_J17	Barasertib (AZD1152-HQPA)	Aurora Kinase	2	0	0	1.75927	1.61062	0.148645	8.44924			0.157314	0.157314	0.0817792	0.0817792	0.19359	0.112979	1.7135		-0.775577	-0.461502	0	0	0	0	0	0	0
786	plate7_C17	Baricitinib (LY3009104)	JAK	1	0	1	3.06618	2.57844	0.487739	15.9071			0.399267	0.700073	0.618987	0.705336	10	6.64793	1.50423		0.219286	0.0326116	0	0	0	0	0	0	0
786	plate1_F1	BEZ235 (NVP-BEZ235)	mTOR, PI3K	1	0	0	1.73717	1.43844	0.298727	17.1962			0.0643332	0.0643332	0.138575	0.138575	0.149897	0.0813174	1.84336		-0.335255	0.118021	0	0	0	0	0	0	0
786	plate4_I17	BGJ398 (NVP-BGJ398)	FGFR	3	1	2	2.70016	1.96774	0.732419	27.125	25	34	0.248519	0.278073	0.218236	0.365656	2.24588	0.989745	2.26915	65	0.937146	0.775853	1	1	0	2	0	1	0
786	plate2_I9	BI 2536	PLK	1	0	0	0.585075	0.643233	-0.058158	-9.94027			0.0183029	0.0183029	0.00670087	0.00670087	0.0100775	0.0087931	1.14607		-1.38231	-1.67989	0	0	0	0	0	0	0
786	plate5_D9	BI6727 (Volasertib)	PLK	0	0	0	0.673134	0.663753	0.00938111	1.39365			0.00429673	0.00709861	0.00304293	0.0038413	0.0122988	0.0104759	1.17401		-1.18416	-0.928966	0	0	0	0	0	0	0
786	plate1_G1	BIBF1120 (Vargatef)	VEGFR, PDGFR, FGFR	0	0	2	3.93811	2.97985	0.958264	24.3331			0.694406	0.694406	0.782434	0.782434	10	10	1		1.59975	0.590873	0	0	0	0	0	0	0
786	plate4_O9	BIRB 796 (Doramapimod)	p38 MAPK	2	0	2	3.45856	2.63482	0.823742	23.8175			0.639345	0.639345	0.747655	0.747655	10	10	1		1.20508	0.556712	0	0	0	0	0	0	0
786	plate4_B9	BIX 02188	MEK	1	0	1	3.05649	2.55756	0.498924	16.3235			0.604706	0.604706	0.74789	0.74789	10	10	1		0.252101	0.0601998	0	0	0	0	0	0	0
786	plate4_C9	BIX 02189	MEK	6	1	0	2.80513	2.19399	0.611145	21.7867	46	64	0.348078	0.592633	0.524167	0.727951	10	3.74174	2.67256	56	0.581344	0.422162	1	0	1	2	0	1	0
786	plate5_G9	BKM120 (NVP-BKM120)	PI3K	5	1	0	1.56231	1.28542	0.276894	17.7233	110	89	0.00304665	0.00466333	0.00246842	0.00529343	0.178773	0.0816584	2.18927	70	-0.399309	0.152948	0	0	0	0	0	0	0
786	plate4_K9	BMS 777607	c-Met	4	1	1	2.29885	1.84637	0.452481	19.683	78	81	0.349959	0.496208	0.502751	0.502751	10	1.56882	6.37422	34	0.115842	0.282782	0	0	1	1	0	1	0
786	plate5_D1	BMS 794833	c-Met, VEGFR	4	1	1	2.7325	2.27872	0.453781	16.6068	77	96	0.439691	0.593753	0.607192	0.607192	10	7.59884	1.31599	92	0.119655	0.0789736	0	0	0	0	0	0	0
786	plate4_D17	BMS-265246	CDK	3	1	1	1.4616	1.0862	0.375403	25.6843	92	44	0.0143753	0.0365851	0.0155167	0.0251741	0.0969504	0.0252127	3.8453	47	-0.110295	0.680398	0	1	1	2	0	2	1
786	plate1_F17	BMS-599626 (AC480)	EGFR, HER2	2	0	0	3.22351	2.62337	0.60014	18.6176			0.443568	0.648123	0.591947	0.77226	10	7.25016	1.37928		0.549054	0.212196	0	0	0	0	0	0	0
786	plate1_I1	Bosutinib (SKI-606)	Src	0	0	0	2.93641	2.37155	0.564869	19.2367			0.0253173	0.382815	0.0158674	0.368159	2.50726	2.18564	1.14715		0.445574	0.253214	0	0	0	0	0	0	0
786	plate2_H1	Brivanib (BMS-540215)	VEGFR	0	0	0	3.09316	2.64802	0.445139	14.3911			0.656131	0.656131	0.668368	0.724609	10	10	1		0.0942998	-0.0678294	0	0	0	0	0	0	0
786	plate2_G17	Brivanib alaninate (BMS-582664)	VEGFR	0	0	1	2.98947	2.47694	0.512524	17.1443			0.503965	0.670077	0.35841	0.776666	8.61537	10	0.861537		0.292	0.114585	0	0	0	0	0	0	0
786	plate4_N9	BS-181 HCl	CDK	0	0	3	3.42729	2.7244	0.702895	20.5088			0.437506	0.674814	0.423977	0.894295	9.75122	7.18948	1.35632		0.850527	0.337494	0	0	0	0	0	0	0
786	plate3_K9	BX-795	PDK-1	1	0	0	1.64267	1.72234	-0.0796691	-4.84999			0.0031811	0.180951	0.00246815	0.19059	0.0998687	0.694854	0.143726		-1.44542	-1.34263	0	0	0	0	0	0	0
786	plate3_L9	BX-912	PDK-1	4	1	0	2.16065	1.77655	0.384098	17.777	88	86	0.0673117	0.271963	0.0507997	0.417643	2.04158	0.937152	2.17849	71	-0.0847857	0.156501	0	0	0	0	0	0	0
786	plate7_G9	BYL719	PI3K	4	1	0	1.80834	1.56281	0.245534	13.5779	112	110	0.114111	0.341698	0.154546	0.46937	1.64581	0.0697822	23.585	16	-0.491316	-0.121709	0	0	1	1	0	1	0
786	plate5_O1	CAL-101 (GS-1101)	PI3K	4	1	4	3.15258	2.12247	1.0301	32.675	3	11	0.297762	0.489932	0.612891	0.810678	10	1.48159	6.74948	30	1.81052	1.14356	1	1	1	3	1	2	1
786	plate6_I1	CAY10505	PI3K	3	1	0	2.39883	2.23814	0.160688	6.69858	116	116	0.519334	0.519334	0.565744	0.565744	10	10	1	114	-0.740245	-0.577491	0	0	0	0	0	0	0
786	plate5_H17	CCT128930	Akt	1	0	0	2.16846	1.97308	0.195377	9.00993			0.00350889	0.334281	0.0631468	0.375699	0.630508	0.352605	1.78814		-0.638471	-0.424354	0	0	0	0	0	0	0
786	plate4_K1	CCT129202	Aurora Kinase	3	1	0	2.23744	1.90607	0.331367	14.8101	104	102	0.260373	0.346284	0.258537	0.27889	2.76011	0.95334	2.89521	53	-0.239491	-0.0400639	0	0	1	1	0	1	0
786	plate6_D17	CCT137690	Aurora Kinase	3	1	0	2.01137	1.52071	0.490657	24.3942	67	49	0.00361014	0.0963922	0.00301335	0.0413075	0.450617	0.231814	1.94387	77	0.227847	0.59492	0	1	0	1	0	1	0
786	plate1_J1	Cediranib (AZD2171)	VEGFR, Flt	2	0	0	2.50035	2.2092	0.291152	11.6445			0.130006	0.530205	0.129093	0.652041	2.59858	1.35263	1.92114		-0.357477	-0.249805	0	0	0	0	0	0	0
786	plate7_C9	CEP33779	JAK	5	1	3	3.18366	2.20843	0.975236	30.6325	5	19	0.44287	0.51253	0.584845	0.797237	10	5.28334	1.89274	80	1.64954	1.00824	1	1	0	2	0	1	0
786	plate7_D1	CH5424802	ALK	3	1	1	3.00299	2.35493	0.648059	21.5805	40	65	0.614146	0.614146	0.655095	0.655095	10	10	1	106	0.689644	0.408499	1	0	0	1	0	0	0
786	plate6_J1	CHIR-124	Chk	1	0	0	0.831624	0.816814	0.01481	1.78086			0.00496843	0.00496843	0.00530043	0.00530043	0.0365084	0.0374134	0.97581		-1.16823	-0.903312	0	0	0	0	0	0	0
786	plate6_E17	CHIR-98014	GSK-3	3	1	1	2.36495	1.9267	0.438252	18.5311	83	85	0.00601303	0.239371	0.013028	0.14785	1.23605	0.552309	2.23797	66	0.0740961	0.206469	0	0	0	0	0	0	0
786	plate1_L1	CI-1033 (Canertinib)	EGFR, HER2	3	1	1	2.52423	2.11343	0.410803	16.2744	84	98	0.372315	0.412629	0.487179	0.487179	10	1.34381	7.44155	28	-0.00643559	0.0569498	0	0	1	1	0	1	0
786	plate1_M1	CI-1040 (PD184352)	MEK	0	0	0	2.98007	2.46013	0.519944	17.4474			0.430874	0.567357	0.409962	0.552668	4.38239	4.45673	0.98332		0.31377	0.134664	0	0	0	0	0	0	0
786	plate4_F9	CP 673451	PDGFR	0	0	0	1.80953	1.86239	-0.052859	-2.92114			0.00646473	0.252123	0.00547357	0.170815	0.630877	0.683323	0.92325		-1.36676	-1.21484	0	0	0	0	0	0	0
786	plate3_C1	CP-724714	EGFR, HER2	1	0	1	2.91967	2.46458	0.455098	15.5873			0.479329	0.662024	0.717457	0.717457	10	9.12387	1.09603		0.123521	0.0114262	0	0	0	0	0	0	0
786	plate6_L9	Crenolanib (CP-868596)	PDGFR	2	0	0	1.83044	1.63776	0.192681	10.5265			0.00574686	0.117727	0.00546846	0.068928	0.537902	0.101897	5.27888		-0.64638	-0.323876	0	0	0	0	0	0	0
786	plate1_J17	Crizotinib (PF-02341066)	c-Met, ALK	1	0	0	2.6687	2.22456	0.444133	16.6423			0.00845319	0.254892	0.0211447	0.318047	1.83926	0.798457	2.30352		0.0913499	0.0813256	0	0	0	0	0	0	0
786	plate5_H9	cx-4945 (Silmitasertib)	PKC	3	1	1	2.32969	1.99089	0.338795	14.5425	101	104	0.313356	0.38432	0.259457	0.611205	5.22933	0.003	1743.11	5	-0.217699	-0.057795	0	0	1	1	0	1	0
786	plate3_F1	CYC116	Aurora Kinase, VEGFR	1	0	0	1.88146	1.7405	0.140965	7.49233			0.00320457	0.0974114	0.00272218	0.101774	0.726672	0.481781	1.5083		-0.798107	-0.524901	0	0	0	0	0	0	0
786	plate5_L1	Cyt387	JAK	4	1	0	2.19123	1.72497	0.466264	21.2786	76	67	0.0245907	0.308298	0.00487344	0.330855	0.940601	0.884444	1.06349	97	0.15628	0.388503	0	0	0	0	0	0	0
786	plate7_D9	Dabrafenib (GSK2118436)	Raf	6	1	6	2.46562	1.4859	0.979728	39.7355	4	3	0.183654	0.183654	0.46296	0.46296	3.87394	0.0308183	125.703	11	1.66272	1.61135	1	1	1	3	1	2	1
786	plate6_I9	Dacomitinib (PF299804,PF-00299804)	EGFR	4	1	0	1.39376	1.01702	0.376744	27.0307	91	35	0.00630243	0.0466055	0.00620407	0.0444478	0.0243106	0.003	8.10353	27	-0.106361	0.769605	0	1	1	2	0	2	1
786	plate2_G9	Danusertib (PHA-739358)	Aurora Kinase, FGFR, Bcr-Abl, c-RET, Src	0	0	0	1.51667	1.56636	-0.0496874	-3.27608			0.0281837	0.154083	0.00938094	0.0572271	0.227127	0.183834	1.2355		-1.35746	-1.23836	0	0	0	0	0	0	0
786	plate8_C9	Danusertib (PHA-739358)_R2	c-RET	2	0	0	1.6652	1.48925	0.175954	10.5665			0.00563483	0.0445211	0.0042631	0.00952586	0.213483	0.230734	0.925232		-0.695456	-0.321224	0	0	0	0	0	0	0
786	plate1_N1	Dasatinib (BMS-354825)	Src, Bcr-Abl, c-Kit	0	0	0	1.90451	1.71145	0.193061	10.137			0.0726443	0.218199	0.0837332	0.23316	0.179002	0.157498	1.13654		-0.645264	-0.349678	0	0	0	0	0	0	0
786	plate5_G17	DCC-2036 (Rebastinib)	Bcr-Abl	4	1	2	2.79598	1.87749	0.918485	32.8502	7	10	0.207508	0.207508	0.358997	0.398311	3.7562	0.293406	12.802	21	1.48304	1.15517	1	1	1	3	1	2	1
786	plate1_O1	Deforolimus (Ridaforolimus)	mTOR	0	0	0	1.23717	1.10587	0.1313	10.6129			0.28701	0.28701	0.270563	0.270563	0.003	0.003	1		-0.826465	-0.318151	0	0	0	0	0	0	0
786	plate7_M9	Desmethyl Erlotinib (CP-473420)	EGFR	0	0	0	2.97515	2.71845	0.256703	8.62823			0.488751	0.722339	0.530945	0.599366	10	10	1		-0.458549	-0.449643	0	0	0	0	0	0	0
786	plate7_F1	Dinaciclib (SCH727965)	CDK	1	0	0	0.398255	0.357401	0.0408543	10.2583			0.00583367	0.00660221	0.00554477	0.00593302	0.00628967	0.00360303	1.74566		-1.09182	-0.341642	0	0	0	0	0	0	0
786	plate1_K1	Dovitinib (TKI-258)	FLT3	1	0	1	3.26837	2.58452	0.683845	20.9231			0.263393	0.560235	0.394766	0.65678	6.94701	4.0655	1.70877		0.794636	0.364948	0	0	0	0	0	0	0
786	plate7_G1	Dovitinib Dilactic acid (TKI258 Dilactic acid)	FLT3	1	0	0	2.90273	2.63833	0.264398	9.10858			0.139353	0.554371	0.191495	0.370397	2.9006	3.48297	0.832797		-0.435972	-0.417818	0	0	0	0	0	0	0
786	plate3_B1	E7080 (Lenvatinib)	VEGFR	0	0	0	3.1271	2.61875	0.508351	16.2563			0.673941	0.686059	0.786473	0.813746	10	10	1		0.279756	0.0557511	0	0	0	0	0	0	0
786	plate3_K1	ENMD-2076	Flt, Aurora Kinase, VEGFR	1	0	0	1.81839	1.7752	0.0431858	2.37495			0.0877135	0.0877135	0.0557944	0.0557944	0.518458	0.438636	1.18198		-1.08498	-0.863951	0	0	0	0	0	0	0
786	plate1_E17	Enzastaurin (LY317615)	PKC	1	0	0	3.23369	2.71208	0.521616	16.1307			0.636145	0.702045	0.805259	0.850593	10	10	1		0.318675	0.0474257	0	0	0	0	0	0	0
786	plate1_B9	Erlotinib HCl	EGFR	0	0	1	3.36604	2.64571	0.720336	21.4001			0.469325	0.710733	0.548906	0.77909	10	8.92376	1.1206		0.901695	0.396548	0	0	0	0	0	0	0
786	plate2_D17	Everolimus (RAD001)	mTOR	1	0	0	1.21418	1.05851	0.155672	12.8211			0.253478	0.253478	0.293475	0.293475	0.00385287	0.003	1.28429		-0.754961	-0.171846	0	0	0	0	0	0	0
786	plate6_F1	Flavopiridol hydrochloride	CDK	0	0	0	0.837274	0.83699	0.000284053	0.0339259			0.00471705	0.00471705	0.00453683	0.00453683	0.036873	0.0348729	1.05736		-1.21085	-1.01905	0	0	0	0	0	0	0
786	plate2_J9	Foretinib (GSK1363089, XL880)	c-Met, VEGFR	5	1	3	2.39304	1.65187	0.741165	30.9717	23	16	0.008584	0.117639	0.00764933	0.158864	1.31724	0.495783	2.65689	57	0.962805	1.03071	1	1	1	3	1	2	1
786	plate7_E9	GDC-0068	Akt	4	1	2	1.87605	1.39593	0.480122	25.5922	70	46	0.210215	0.284622	0.251524	0.261933	0.250519	0.0245345	10.2109	24	0.196938	0.674293	0	1	1	2	0	2	1
786	plate2_D9	GDC-0879	Raf	4	1	1	2.96604	2.38942	0.576616	19.4406	55	83	0.568262	0.568262	0.716466	0.716466	10	10	1	111	0.480039	0.266726	1	0	0	1	0	0	0
786	plate1_H17	GDC-0941	PI3K	4	1	4	2.46362	1.81142	0.652201	26.4733	38	38	0.0074267	0.212726	0.25418	0.474346	1.53254	0.225386	6.79964	29	0.701797	0.732674	1	1	1	3	1	2	1
786	plate6_N1	GDC-0980 (RG7422)	mTOR, PI3K	4	1	4	2.2267	1.47086	0.755843	33.9445	22	7	0.00395869	0.0108716	0.0296406	0.254425	0.495307	0.081147	6.10382	35	1.00587	1.22767	1	1	1	3	1	2	1
786	plate1_C9	Gefitinib (Iressa)	EGFR	1	0	2	3.2211	2.56428	0.656816	20.3911			0.560446	0.680141	0.780765	0.780765	10	10	1		0.715336	0.329696	0	0	0	0	0	0	0
786	plate7_D17	Golvatinib (E7050)	c-Met	4	1	4	2.78048	1.92646	0.854021	30.7148	14	18	0.0301984	0.381314	0.03522	0.756151	4.22676	0.43418	9.73503	26	1.29391	1.01369	1	1	1	3	1	2	1
786	plate3_O9	GSK1059615	PI3K, mTOR	4	1	2	2.18597	1.5255	0.660476	30.2143	37	20	0.00524447	0.182141	0.215874	0.221459	0.450418	0.136176	3.30762	48	0.726072	0.980527	1	1	1	3	1	2	1
786	plate6_O9	GSK1070916	Aurora Kinase	4	1	1	1.96808	1.38514	0.582939	29.6197	53	21	0.0106329	0.192467	0.0121337	0.110678	0.084313	0.0284448	2.96409	51	0.49859	0.941133	1	1	1	3	1	2	1
786	plate6_E1	GSK1120212 (Trametinib)	MEK	2	0	0	1.7551	1.48281	0.272296	15.5146			0.321393	0.321393	0.332424	0.361456	0.0586726	0.0217376	2.69913		-0.412798	0.00660613	0	0	0	0	0	0	0
786	plate6_C9	GSK1838705A	IGF-1, ALK	7	1	0	2.40005	1.83819	0.561856	23.4102	56	56	0.00553245	0.348288	0.00507453	0.468326	1.48719	0.686376	2.16673	72	0.436734	0.529726	1	1	0	2	0	1	0
786	plate2_L1	GSK1904529A	IGF-1R	1	0	1	3.36581	2.70674	0.659079	19.5816			0.64111	0.64111	0.784554	0.784554	10	10	1		0.721976	0.276064	0	0	0	0	0	0	0
786	plate5_K17	GSK2126458	PI3K, mTOR	5	1	3	1.10597	0.564253	0.541716	48.9811	61	1	0.00295102	0.00295102	0.0023872	0.0140795	0.0296251	0.00497072	5.95992	36	0.377647	2.22392	0	1	1	2	0	2	1
786	plate4_L17	GSK461364	PLK	1	0	0	0.807244	0.65313	0.154115	19.0915			0.00468252	0.00468252	0.00395245	0.00395245	0.0194348	0.0106776	1.82015		-0.759528	0.243593	0	0	0	0	0	0	0
786	plate2_L9	GSK690693	Akt	3	1	0	1.96809	1.742	0.226091	11.4878	114	114	0.188838	0.305464	0.288265	0.36359	0.395824	0.213005	1.85829	81	-0.54836	-0.260184	0	0	0	0	0	0	0
786	plate8_O1	HA14-1	Bcl-2	1	0	1	3.26509	2.6506	0.614495	18.8201			0.624065	0.624065	0.809539	0.809539	10	10	1		0.591171	0.225616	0	0	0	0	0	0	0
786	plate4_O1	Hesperadin	Aurora Kinase	1	0	0	1.53982	1.20117	0.338656	21.9932			0.0120526	0.0485676	0.0109348	0.131755	0.0639341	0.0466443	1.37067		-0.218108	0.435844	0	0	0	0	0	0	0
786	plate4_E1	HMN-214	PLK	1	0	0	1.29704	1.18211	0.114927	8.8607			0.00332489	0.00614305	0.00364545	0.00740198	0.115576	0.0996998	1.15924		-0.874501	-0.434241	0	0	0	0	0	0	0
786	plate3_J9	IC-87114	0	4	1	0	2.46179	1.98252	0.479267	19.4682	71	82	0.443673	0.533031	0.434433	0.619798	7.979	5.68954	1.4024	90	0.194429	0.268555	0	0	0	0	0	0	0
786	plate5_K9	Imatinib (Gleevec)	PDGFR	7	1	3	2.362	1.6666	0.695403	29.4413	32	25	0.336481	0.391596	0.513996	0.513996	10	0.003	3333.33	1	0.828546	0.929313	1	1	1	3	1	2	1
786	plate1_D9	Imatinib Mesylate	PDGFR, c-Kit, Bcr-Abl	0	0	0	2.82916	2.68599	0.143166	5.06036			0.583663	0.734568	0.399065	0.709718	8.42148	10	0.842148		-0.791652	-0.68603	0	0	0	0	0	0	0
786	plate7_E17	IMD 0354	IKK	2	0	2	2.02541	1.61654	0.408874	20.1872			0.00625133	0.041705	0.0077105	0.0241891	0.411974	0.372614	1.10563		-0.0120962	0.31619	0	0	0	0	0	0	0
786	plate7_L1	INCB28060	c-Met	4	1	3	2.88286	2.19175	0.691109	23.9731	33	52	0.575893	0.575893	0.65192	0.65192	10	10	1	102	0.815946	0.56702	1	1	0	2	0	1	0
786	plate5_I9	Indirubin	GSK-3	6	1	1	2.32249	1.76065	0.561836	24.1911	57	50	0.394259	0.394259	0.529119	0.529119	10	0.003	3333.33	3	0.436676	0.581469	1	1	1	3	1	2	1
786	plate7_F9	INK 128	mTOR	2	0	0	0.689541	0.589741	0.0998003	14.4734			0.0040306	0.00789368	0.00551645	0.00665695	0.00665424	0.00487596	1.3647		-0.918881	-0.0623721	0	0	0	0	0	0	0
786	plate8_I9	JNJ 26854165 (Serdemetan)	p53	0	0	0	0.97808	1.3911	-0.41302	-42.2276			0.00474769	0.00474769	0.00353241	0.00353241	10	10	1		-2.42343	-3.81907	0	0	0	0	0	0	0
786	plate2_M9	JNJ-38877605	c-Met	1	0	2	3.59106	2.54238	1.04869	29.2027			0.566013	0.681619	0.861736	0.925911	10	10	1		1.86504	0.913505	0	0	0	0	0	0	0
786	plate3_F9	JNJ-7706621	CDK, Aurora Kinase	1	0	0	1.80369	1.70437	0.0993221	5.50661			0.00365734	0.162205	0.00275651	0.0654627	0.465169	0.343401	1.35459		-0.920283	-0.656464	0	0	0	0	0	0	0
786	plate3_D17	Ki8751	VEGFR, c-Kit, PDGFR	3	1	1	3.05969	2.33478	0.724914	23.6924	26	54	0.483325	0.606277	0.672668	0.69864	10	8.54873	1.16976	94	0.915128	0.548424	1	1	0	2	0	1	0
786	plate4_I9	KRN 633	VEGFR, PDGFR	2	0	0	2.10563	2.05639	0.0492445	2.3387			0.467958	0.467958	0.365975	0.519625	3.92652	10	0.392652		-1.06721	-0.866352	0	0	0	0	0	0	0
786	plate3_C9	Ku-0063794	mTOR	2	0	0	2.02945	1.93375	0.0956986	4.71549			0.175817	0.266998	0.260366	0.32421	0.772133	0.477789	1.61606		-0.930914	-0.70888	0	0	0	0	0	0	0
786	plate2_K1	KU-55933	ATM	2	0	0	2.97665	2.4288	0.547847	18.4048			0.560819	0.560819	0.63799	0.63799	10	10	1		0.395634	0.1981	0	0	0	0	0	0	0
786	plate4_M9	KU-60019	ATM	1	0	1	3.37352	2.50626	0.86726	25.7079			0.281792	0.510997	0.349562	0.749361	6.60632	3.4731	1.90214		1.33275	0.681959	0	0	0	0	0	0	0
786	plate4_G17	KW 2449	Flt, Bcr-Abl, Aurora Kinase	3	1	3	3.7694	2.58181	1.18759	31.5061	1	14	0.425292	0.631399	0.813671	0.813671	10	8.57575	1.16608	95	2.27256	1.06612	1	1	0	2	0	1	0
786	plate6_B9	KX2-391	Src	1	0	0	0.900298	0.763554	0.136744	15.1887			0.00444878	0.00444878	0.00471419	0.00471419	0.0267892	0.0149418	1.79291		-0.810493	-0.0149823	0	0	0	0	0	0	0
786	plate1_E9	Lapatinib Ditosylate (Tykerb)	EGFR, HER2	1	0	0	2.89609	2.41419	0.481899	16.6397			0.426425	0.664657	0.470845	0.68618	10	6.69405	1.49386		0.202151	0.0811498	0	0	0	0	0	0	0
786	plate5_N9	LDN193189	TGF-beta/Smad	2	0	3	3.55408	2.41408	1.14001	32.076			0.00229296	0.515198	0.00320142	0.931611	8.26138	2.09453	3.94427		2.13296	1.10388	0	0	0	0	0	0	0
786	plate8_H1	Lenalidomide (Revlimid)	TNF-alpha	0	0	0	1.86105	2.61326	-0.752216	-40.419			0.487603	0.487603	0.324715	0.324715	0.003	0.003	1		-3.41859	-3.69924	0	0	0	0	0	0	0
786	plate1_B1	Linifanib (ABT-869)	PDGFR, VEGFR	0	0	0	3.02849	2.63321	0.395288	13.0523			0.556855	0.693543	0.471847	0.72726	9.39919	10	0.939919		-0.0519543	-0.156528	0	0	0	0	0	0	0
786	plate2_J1	Linsitinib (OSI-906)	IGF-1R	0	0	0	2.85368	2.63515	0.218529	7.65778			0.688786	0.688786	0.66345	0.66345	10	10	1		-0.570546	-0.51394	0	0	0	0	0	0	0
786	plate4_J1	LY2228820	p38 MAPK	2	0	1	2.91288	2.4841	0.42878	14.7201			0.617015	0.617015	0.635874	0.635874	10	10	1		0.0463056	-0.0460282	0	0	0	0	0	0	0
786	plate5_E17	LY2603618 (IC-83)	Chk	1	0	1	1.99901	1.42792	0.571088	28.5686			0.00233622	0.00233622	0.00128968	0.00128968	0.342009	0.172444	1.98331		0.463821	0.871495	0	0	0	0	0	0	0
786	plate4_H17	LY2784544	JAK	2	0	0	1.95763	1.64895	0.308682	15.7681			0.00748857	0.164887	0.00691756	0.068213	0.299773	0.261876	1.14471		-0.306047	0.0234062	0	0	0	0	0	0	0
786	plate2_E9	LY294002	PI3K	4	1	0	2.61989	2.27812	0.341773	13.0453	100	113	0.394161	0.589567	0.558713	0.702334	10	4.53873	2.20326	69	-0.208962	-0.156992	0	0	0	0	0	0	0
786	plate1_G17	Masitinib (AB1010)	c-Kit, PDGFR, FGFR, FAK	0	0	0	3.21786	2.55069	0.667178	20.7336			0.204306	0.724645	0.16817	0.851197	5.57424	4.05242	1.37553		0.745736	0.352388	0	0	0	0	0	0	0
786	plate3_B17	MGCD-265	c-Met, VEGFR, Tie-2	2	0	1	3.28788	2.64262	0.645264	19.6255			0.646192	0.646192	0.784859	0.784859	10	10	1		0.681445	0.278978	0	0	0	0	0	0	0
786	plate2_E1	MK-2206 dihydrochloride	Akt	3	1	0	2.50512	2.01823	0.486893	19.4359	69	84	0.223593	0.417053	0.417746	0.468156	2.53171	2.40537	1.05252	98	0.216803	0.266414	0	0	0	0	0	0	0
786	plate7_I1	MK-2461	c-Met	0	0	3	5.52442	4.07928	1.44514	26.1591			0.638014	0.638014	0.652929	0.652929	10	10	1		3.02817	0.711852	0	0	0	0	0	0	0
786	plate7_H1	MK-5108 (VX-689)	Aurora Kinase	0	0	0	1.01287	1.06909	-0.0562166	-5.55021			0.00533678	0.00824908	0.00732831	0.00976097	0.0304035	0.105337	0.28863		-1.37662	-1.38903	0	0	0	0	0	0	0
786	plate2_N1	MLN8054	Aurora Kinase	0	0	2	2.51496	2.00563	0.509327	20.2519			0.156652	0.156652	0.0379608	0.0379608	0.523391	0.640812	0.816763		0.282622	0.320479	0	0	0	0	0	0	0
786	plate2_E17	MLN8237 (Alisertib)	Aurora Kinase	0	0	0	1.47011	1.44154	0.0285701	1.9434			0.144819	0.145631	0.0512505	0.0512505	0.0710907	0.0602501	1.17993		-1.12786	-0.892543	0	0	0	0	0	0	0
786	plate1_F9	Motesanib Diphosphate	VEGFR, PDGFR, c-Kit	0	0	0	3.26238	2.7403	0.522076	16.0029			0.714482	0.714482	0.776636	0.776636	10	10	1		0.320025	0.038964	0	0	0	0	0	0	0
786	plate5_J1	Mubritinib (TAK 165)	HER2	1	0	0	1.04111	0.960035	0.0810711	7.78702			0.0257144	0.0257144	0.0382169	0.0382169	0.0328725	0.023761	1.38346		-0.97383	-0.505377	0	0	0	0	0	0	0
786	plate8_G1	Necrostatin-1	TNF-alpha	0	0	0	2.02915	2.47816	-0.449014	-22.1282			0.62802	0.62802	0.334006	0.334006	0.0282533	10	0.00282533		-2.52903	-2.48739	0	0	0	0	0	0	0
786	plate4_F17	Neratinib (HKI-272)	HER2, EGFR	3	1	0	2.37908	1.88203	0.49705	20.8925	66	69	0.298407	0.30536	0.345313	0.361668	0.756399	0.611341	1.23728	93	0.246601	0.362922	0	0	0	0	0	0	0
786	plate1_G9	Nilotinib (AMN-107)	Bcr-Abl	0	0	3	3.80094	2.76969	1.03124	27.1312			0.717257	0.717257	0.827223	0.827223	10	10	1		1.81385	0.776262	0	0	0	0	0	0	0
786	plate8_L1	NSC-207895 (XI-006)	p53, Mdm2	1	0	0	2.37648	2.19631	0.180165	7.58116			0.51721	0.51721	0.536342	0.536342	10	10	1		-0.683102	-0.519016	0	0	0	0	0	0	0
786	plate5_J17	NU7441(KU-57788)	DNA-PK, PI3K	5	1	3	2.68585	1.89142	0.794432	29.5784	18	23	0.0139035	0.353458	0.0966983	0.593653	3.25798	0.762957	4.2702	42	1.11908	0.938399	1	1	1	3	1	2	1
786	plate8_M1	Nutlin-3	Mdm2	0	0	0	3.28966	2.83194	0.457712	13.9137			0.707191	0.707191	0.755896	0.755896	10	10	1		0.13119	-0.099458	0	0	0	0	0	0	0
786	plate2_I1	NVP-ADW742	IGF-1R	2	0	0	2.71502	2.33142	0.383595	14.1286			0.172267	0.656537	0.18994	0.724721	5.94125	3.28405	1.80912		-0.0862623	-0.0852178	0	0	0	0	0	0	0
786	plate6_H17	NVP-BGT226	PI3K	4	1	2	0.728429	0.402351	0.326079	44.7646	105	2	0.00461566	0.00461566	0.00447148	0.00447148	0.0129179	0.00529695	2.43874	60	-0.255007	1.94455	0	1	0	1	0	1	0
786	plate5_E1	NVP-BHG712	VEGFR, Src, Raf, Bcr-Abl	4	1	2	2.17538	1.66202	0.513353	23.5984	62	55	0.0022941	0.0197349	0.00203456	0.00389876	0.808882	0.49106	1.64722	85	0.294432	0.542194	0	1	0	1	0	1	0
786	plate6_K1	NVP-BSK805	JAK	3	1	0	2.22728	1.84614	0.381147	17.1126	90	93	0.00448257	0.417752	0.00286772	0.641366	3.95358	0.0441016	89.647	12	-0.0934434	0.112487	0	0	1	1	0	1	0
786	plate7_C1	NVP-BVU972	c-Met	4	1	0	2.23597	1.7913	0.444665	19.8869	81	77	0.0081823	0.0081823	0.00923319	0.00923319	0.58904	0.36053	1.63381	86	0.0929105	0.296296	0	0	0	0	0	0	0
786	plate7_J9	NVP-TAE226	FAK	0	0	0	1.15163	1.0961	0.0555341	4.8222			0.0064064	0.0100952	0.00914826	0.00914826	0.0528045	0.0266814	1.97908		-1.04875	-0.701809	0	0	0	0	0	0	0
786	plate8_K1	Obatoclax mesylate (GX15-070)	Bcl-2	0	0	0	0.667803	0.948749	-0.280946	-42.0702			0.00544563	0.00544563	0.0050969	0.0050969	0.00752555	0.0315593	0.238457		-2.03594	-3.80864	0	0	0	0	0	0	0
786	plate3_C17	ON-01910	PLK	0	0	0	0.880007	0.76646	0.113547	12.903			0.00329552	0.00329552	0.00295217	0.00295217	0.0232954	0.0181275	1.28509		-0.878549	-0.166422	0	0	0	0	0	0	0
786	plate5_C17	OSI-027	mTOR	4	1	1	2.48937	1.8448	0.644568	25.8928	42	41	0.0674772	0.279908	0.184896	0.362628	1.65729	0.251986	6.57692	32	0.679401	0.694214	1	1	1	3	1	2	1
786	plate5_F1	OSI-420 (Desmethyl Erlotinib)	EGFR	2	0	1	2.48936	2.22467	0.26469	10.6329			0.40297	0.434543	0.442852	0.442852	0.100851	0.003	33.6168		-0.435115	-0.316827	0	0	0	0	0	0	0
786	plate3_B9	OSI-930	c-Kit, VEGFR	0	0	0	2.8149	2.40847	0.406433	14.4386			0.319889	0.657617	0.371727	0.682556	7.46731	4.48269	1.66581		-0.0192564	-0.0646782	0	0	0	0	0	0	0
786	plate2_F9	OSU-03012	PDK-1	4	1	0	2.29404	1.93544	0.358598	15.6318	98	99	0.0063167	0.179832	0.00640526	0.112623	1.61771	1.05823	1.5287	87	-0.159598	0.0143714	0	0	0	0	0	0	0
786	plate8_B9	PAC-1	Caspase	0	0	1	2.18034	1.7326	0.447745	20.5355			0.0103161	0.0806268	0.00713431	0.0323722	0.609899	0.427266	1.42745		0.101946	0.339268	0	0	0	0	0	0	0
786	plate5_E9	Palomid 529	PI3K	5	1	1	2.56144	2.04905	0.51239	20.004	63	74	0.324477	0.524422	0.251159	0.605468	5.74554	2.96164	1.93999	78	0.291608	0.30405	0	0	0	0	0	0	0
786	plate1_H9	Pazopanib HCl	VEGFR, PDGFR, c-Kit	3	1	0	2.84799	2.28701	0.56098	19.6974	59	80	0.277178	0.277178	0.426806	0.426806	0.003	0.003	1	110	0.434164	0.283737	0	0	0	0	0	0	0
786	plate6_G1	PCI-32765 (Ibrutinib)	Src	3	1	0	2.29812	1.99612	0.301997	13.1411	108	112	0.435211	0.435211	0.528516	0.528516	10	0.0744565	134.307	10	-0.32566	-0.150648	0	0	1	1	0	1	0
786	plate2_N9	PD 0332991 (Palbociclib) HCl	CDK	6	1	4	2.7969	1.86738	0.929524	33.2341	6	9	0.173532	0.401615	0.298436	0.621348	3.88179	0.174313	22.2691	17	1.51543	1.1806	1	1	1	3	1	2	1
786	plate1_I9	PD0325901	MEK	1	0	0	1.87954	1.84863	0.0309061	1.64435			0.377077	0.377077	0.372751	0.387682	0.221217	0.266144	0.831194		-1.12101	-0.912356	0	0	0	0	0	0	0
786	plate2_F1	PD153035 HCl	EGFR	3	1	1	2.81155	2.14142	0.670131	23.835	36	53	0.0126509	0.598134	0.0088948	0.683927	6.69096	2.85568	2.34303	63	0.754402	0.557871	1	1	0	2	0	1	0
786	plate3_G9	PD173074	FGFR	2	0	0	2.06369	2.02055	0.0431441	2.09062			0.00578427	0.391347	0.00314269	0.477203	2.36132	1.20556	1.95869		-1.0851	-0.882789	0	0	0	0	0	0	0
786	plate4_L9	PD318088	MEK	2	0	0	1.94493	1.75267	0.192264	9.8854			0.327081	0.327081	0.263387	0.334889	0.448285	0.14867	3.0153		-0.647603	-0.36635	0	0	0	0	0	0	0
786	plate3_H1	PD98059	MEK	1	0	0	2.78957	2.58449	0.205079	7.35163			0.541438	0.541438	0.689985	0.689985	10	10	1		-0.610007	-0.534224	0	0	0	0	0	0	0
786	plate3_F17	Pelitinib (EKB-569)	EGFR	1	0	0	2.08139	1.79501	0.286382	13.7592			0.00483082	0.0251281	0.00469087	0.0175706	0.588576	0.404363	1.45556		-0.371472	-0.109696	0	0	0	0	0	0	0
786	plate6_D1	PF-00562271	FAK	3	1	0	1.79312	1.60374	0.18938	10.5615	115	115	0.00637637	0.141638	0.00442667	0.109832	0.209808	0.222482	0.943036	115	-0.656066	-0.321556	0	0	0	0	0	0	0
786	plate6_G9	PF-03814735	Aurora Kinase	2	0	0	0.906724	0.859568	0.047156	5.20069			0.0100731	0.0250671	0.00930143	0.0185282	0.0151041	0.0180928	0.834817		-1.07333	-0.676733	0	0	0	0	0	0	0
786	plate2_M1	PF-04217903	c-Met	0	0	4	4.00492	2.79476	1.21015	30.2167			0.701531	0.701531	1.01118	1.01118	10	10	1		2.33876	0.980688	0	0	0	0	0	0	0
786	plate6_C17	PF-04691502	mTOR, PI3K, Akt	3	1	3	1.75728	1.15114	0.606143	34.4933	48	6	0.00210292	0.00210292	0.00334754	0.00433332	0.163217	0.0402366	4.05643	44	0.566667	1.26403	1	1	1	3	1	2	1
786	plate5_F17	PF-05212384 (PKI-587)	mTOR, PI3K	4	1	1	1.73277	1.23186	0.500916	28.9084	64	28	0.00553657	0.0598025	0.110542	0.178354	0.129535	0.0497757	2.60237	58	0.257945	0.894007	0	1	1	2	0	2	1
786	plate6_H9	PH-797804	p38 MAPK	2	0	0	1.88178	1.88883	-0.00705263	-0.374786			0.45702	0.45702	0.437242	0.437242	0.003	0.003	1		-1.23237	-1.04613	0	0	0	0	0	0	0
786	plate1_K17	PHA-665752	c-Met	2	0	0	2.86191	2.37628	0.485637	16.9689			0.0107013	0.622053	0.0112384	0.789339	4.16252	3.30409	1.25981		0.213116	0.102966	0	0	0	0	0	0	0
786	plate3_J17	PHA-680632	Aurora Kinase	2	0	0	2.20583	1.79087	0.414965	18.8122			0.0686533	0.261788	0.0395093	0.278872	0.915088	0.469014	1.95109		0.00577473	0.225087	0	0	0	0	0	0	0
786	plate6_B17	PHA-767491	CDK	3	1	1	2.2168	1.72741	0.489399	22.0768	68	63	0.00389321	0.00389321	0.00414102	0.00414102	0.539456	0.195521	2.75907	55	0.224155	0.441383	0	0	1	1	0	1	0
786	plate4_G1	PHA-793887	CDK	2	0	0	1.40161	1.20546	0.196153	13.9948			0.00319778	0.00494021	0.00230328	0.00674015	0.11965	0.0857731	1.39496		-0.636194	-0.094085	0	0	0	0	0	0	0
786	plate6_I17	PHA-848125	CDK	5	1	4	2.2218	1.34973	0.872073	39.2507	12	4	0.00492302	0.169557	0.00535084	0.222454	0.366326	0.0355075	10.3169	23	1.34687	1.57923	1	1	1	3	1	2	1
786	plate5_L9	Phenformin hydrochloride	AMPK	5	1	1	2.31248	1.83914	0.473337	20.4688	73	71	0.114542	0.372393	0.115972	0.427395	1.49807	1.05745	1.41668	89	0.177031	0.334849	0	0	0	0	0	0	0
786	plate4_H9	PHT-427	Akt	5	1	0	2.31538	1.91289	0.402491	17.3834	87	91	0.4546	0.4546	0.51229	0.51229	10	4.86785	2.05429	74	-0.0308233	0.130425	0	0	0	0	0	0	0
786	plate1_J9	PI-103	DNA-PK, PI3K, mTOR	4	1	1	2.00487	1.42738	0.577497	28.8046	54	29	0.00689578	0.00689578	0.00637807	0.215495	0.35463	0.0731203	4.84996	41	0.482623	0.887134	1	1	1	3	1	2	1
786	plate7_H17	Piceatannol	Syk	5	1	1	2.54489	1.90767	0.637215	25.039	44	47	0.309948	0.393386	0.383416	0.406291	2.37234	0.353939	6.70269	31	0.657829	0.637644	1	1	1	3	1	2	1
786	plate8_J9	Pifithrin-α	p53	0	0	0	1.95294	2.25934	-0.306404	-15.6894			0.535329	0.535329	0.385145	0.385145	10	10	1		-2.11064	-2.06079	0	0	0	0	0	0	0
786	plate5_H1	PIK-293	PI3K	2	0	0	2.41873	2.24429	0.174441	7.21209			0.599696	0.599696	0.580804	0.580804	10	10	1		-0.699894	-0.543469	0	0	0	0	0	0	0
786	plate5_B9	PIK-294	PI3K	7	1	2	2.77043	2.0052	0.765228	27.6213	20	33	0.36663	0.45741	0.689343	0.689343	10	1.00929	9.90793	25	1.0334	0.808733	1	1	1	3	1	2	1
786	plate3_M1	PIK-75	PI3K, DNA-PK	0	0	0	1.09262	0.917929	0.174696	15.9887			0.0038138	0.0038138	0.00344649	0.00344649	0.0402029	0.0302824	1.3276		-0.699145	0.0380188	0	0	0	0	0	0	0
786	plate3_L1	PIK-90	PI3K	6	1	2	2.45523	1.75889	0.696348	28.3618	31	31	0.387688	0.387688	0.530257	0.530257	10	0.170998	58.4803	13	0.831317	0.857792	1	1	1	3	1	2	1
786	plate4_H1	PIK-93	PI3K, VEGFR	4	1	0	1.85951	1.48693	0.372578	20.0364	93	73	0.126547	0.127643	0.201834	0.268998	0.745992	0.13526	5.51526	39	-0.118584	0.306198	0	0	1	1	0	1	0
786	plate6_N9	PKI-402	PI3K	1	0	0	1.66063	1.41121	0.249422	15.0198			0.00332074	0.00407593	0.00561409	0.08555	0.116845	0.0979986	1.19231		-0.479907	-0.0261759	0	0	0	0	0	0	0
786	plate2_K17	PLX-4720	Raf	5	1	0	2.49716	2.128	0.36916	14.7832	95	103	0.211961	0.539281	0.335137	0.585947	4.86345	2.74371	1.77258	83	-0.128613	-0.0418518	0	0	0	0	0	0	0
786	plate8_I1	Pomalidomide	TNF-alpha	0	0	0	1.99878	2.66604	-0.66726	-33.3834			0.616833	0.616833	0.424049	0.424049	0.00887635	10	0.000887635		-3.16934	-3.2331	0	0	0	0	0	0	0
786	plate4_I1	Ponatinib (AP24534)	Bcr-Abl, VEGFR, FGFR, PDGFR, Flt	4	1	1	2.28437	1.63237	0.651997	28.5417	39	30	0.00432625	0.0884828	0.00487037	0.156926	0.935804	0.402453	2.32525	64	0.701198	0.869711	1	1	0	2	0	1	0
786	plate5_B17	PP-121	DNA-PK, mTOR, PDGF	3	1	2	2.13296	1.43656	0.696404	32.6496	30	12	0.00453354	0.0512853	0.0042712	0.0481877	0.429267	0.0737923	5.81723	38	0.831484	1.14188	1	1	1	3	1	2	1
786	plate5_K1	PP242	mTOR	4	1	0	2.0243	1.74044	0.283862	14.0227	109	108	0.00231004	0.28257	0.00204645	0.30584	1.30313	0.713324	1.82685	82	-0.378867	-0.0922337	0	0	0	0	0	0	0
786	plate5_J9	Quercetin (Sophoretin)	PI3K, PKC, Src, Sirtuin	5	1	0	2.35936	1.8905	0.468858	19.8723	74	78	0.449751	0.449751	0.529759	0.529759	10	10	1	108	0.163889	0.295325	0	0	0	0	0	0	0
786	plate4_N1	Quizartinib (AC220)	Flt	0	0	1	2.76419	2.2505	0.513698	18.584			0.256455	0.256455	0.129121	0.129121	1.35921	1.55536	0.873885		0.295446	0.209972	0	0	0	0	0	0	0
786	plate5_B1	R406	Syk, Flt	2	0	1	2.4613	1.91057	0.55073	22.3756			0.231975	0.238396	0.220995	0.220995	2.01391	0.724288	2.78054		0.404091	0.461178	0	0	0	0	0	0	0
786	plate4_E9	R406(free base)	Syk	4	1	1	2.21302	1.77094	0.442077	19.9762	82	76	0.167514	0.206858	0.128405	0.159544	1.58584	0.570675	2.77888	54	0.0853168	0.302209	0	0	1	1	0	1	0
786	plate5_D17	R788 (Fostamatinib)	Syk	2	0	3	2.54253	1.87677	0.665768	26.1852			0.199062	0.206682	0.157626	0.157626	1.15649	0.366448	3.15594		0.741601	0.713586	0	0	0	0	0	0	0
786	plate5_G1	R935788 (Fostamatinib disodium, R788 disodium)	Syk	3	1	1	2.09507	1.77563	0.319436	15.247	106	100	0.244645	0.244645	0.124584	0.124584	1.24186	0.419172	2.96266	52	-0.274496	-0.0111175	0	0	1	1	0	1	0
786	plate5_C1	Raf265 derivative	VEGFR, Raf	2	0	0	2.69192	2.47081	0.221114	8.21396			0.241198	0.653761	0.141417	0.711689	5.36851	5.02371	1.06863		-0.562962	-0.47709	0	0	0	0	0	0	0
786	plate1_K9	Rapamycin (Sirolimus)	mTOR	0	0	0	0.986375	0.98851	-0.00213546	-0.216496			0.259653	0.259653	0.210978	0.210978	0.003	0.003	1		-1.21795	-1.03565	0	0	0	0	0	0	0
786	plate3_I1	Regorafenib (BAY 73-4506)	c-Kit, Raf, VEGFR	3	1	0	2.62935	2.25822	0.371129	14.1149	94	106	0.47063	0.47063	0.598023	0.598023	10	0.00452172	2211.55	4	-0.122836	-0.0861297	0	0	1	1	0	1	0
786	plate8_D9	RITA (NSC 652287)	p53	1	0	0	1.03832	1.03857	-0.000255366	-0.0245942			0.00220406	0.00220406	0.00112966	0.00112966	0.0275485	0.0180055	1.53		-1.21243	-1.02293	0	0	0	0	0	0	0
786	plate2_L17	Roscovitine (Seliciclib, CYC202)	CDK	1	0	1	2.75513	2.31821	0.436928	15.8587			0.258621	0.616325	0.208234	0.683724	4.96852	4.90109	1.01376		0.0702105	0.0294057	0	0	0	0	0	0	0
786	plate3_E17	Ruxolitinib (INCB018424)	JAK	2	0	1	3.06417	2.43805	0.626118	20.4336			0.535733	0.604398	0.433425	0.792489	8.75667	10	0.875667		0.625272	0.332513	0	0	0	0	0	0	0
786	plate7_O9	SAR131675	VEGFR	2	0	1	3.30953	2.59225	0.717279	21.6731			0.58937	0.58937	0.869351	0.879266	10	10	1		0.892727	0.41464	0	0	0	0	0	0	0
786	plate1_D1	Saracatinib (AZD0530)	Src, Bcr-Abl	0	0	0	2.35067	2.28211	0.0685515	2.91626			0.33261	0.539558	0.302002	0.558258	2.80651	2.00334	1.40091		-1.01056	-0.828087	0	0	0	0	0	0	0
786	plate2_D1	SB 202190	p38 MAPK	2	0	0	3.03677	2.56665	0.47012	15.4809			0.608633	0.638432	0.649689	0.649689	10	10	1		0.167593	0.00437779	0	0	0	0	0	0	0
786	plate2_C1	SB 203580	p38 MAPK	0	0	2	3.46826	2.73164	0.736619	21.2389			0.745671	0.745671	0.774405	0.774405	10	10	1		0.949469	0.385868	0	0	0	0	0	0	0
786	plate2_B1	SB 216763	GSK-3	2	0	0	3.26	2.54839	0.711605	21.8284			0.58656	0.6665	0.814265	0.879573	10	10	1		0.876081	0.424927	0	0	0	0	0	0	0
786	plate6_K9	SB 415286	GSK-3	7	1	2	2.32827	1.72948	0.598791	25.7183	51	43	0.338529	0.338529	0.558969	0.558969	10	0.003	3333.33	2	0.545097	0.682647	1	1	1	3	1	2	1
786	plate1_I17	SB 431542	TGF-beta/Smad	2	0	0	2.71761	2.24495	0.472661	17.3925			0.485123	0.485123	0.578057	0.595297	10	2.3683	4.22243		0.175049	0.131031	0	0	0	0	0	0	0
786	plate4_D1	SB 525334	TGF-beta/Smad	3	1	1	2.62641	2.16007	0.466343	17.7559	75	87	0.51655	0.51655	0.588522	0.588522	10	10	1	112	0.156513	0.155106	0	0	0	0	0	0	0
786	plate5_M1	SB590885	Raf	0	0	0	2.94053	2.59561	0.344922	11.7299			0.00960446	0.69029	0.00709621	0.813548	7.90836	3.72238	2.12454		-0.199723	-0.244142	0	0	0	0	0	0	0
786	plate7_B17	Semaxanib (SU5416)	VEGFR	4	1	2	3.12411	2.40113	0.722981	23.142	27	60	0.605919	0.605919	0.778271	0.778271	10	10	1	104	0.909455	0.511957	1	0	0	1	0	0	0
786	plate2_K9	SGX-523	c-Met	2	0	0	2.76956	2.25487	0.514695	18.584			0.476747	0.532269	0.560235	0.741038	10	5.68257	1.75977		0.29837	0.20997	0	0	0	0	0	0	0
786	plate2_I17	SNS-032 (BMS-387032)	CDK	2	0	0	1.49827	1.25955	0.23872	15.933			0.00564552	0.00564552	0.00379524	0.00379524	0.13411	0.0558209	2.40251		-0.511307	0.034331	0	0	0	0	0	0	0
786	plate2_M17	SNS-314	Aurora Kinase	2	0	1	1.75907	1.53848	0.220591	12.5402			0.123502	0.253171	0.158984	0.158984	0.0504436	0.0480971	1.04879		-0.564494	-0.190455	0	0	0	0	0	0	0
786	plate1_L9	Sorafenib (Nexavar)	VEGFR, PDGFR, Raf	1	0	0	2.69791	2.32386	0.374054	13.8646			0.17424	0.591559	0.099411	0.687473	4.87042	2.20217	2.21164		-0.114255	-0.102713	0	0	0	0	0	0	0
786	plate7_N1	Sotrastaurin (AEB071)	PKC	0	0	2	3.9994	3.13727	0.862128	21.5564			0.673809	0.673809	0.911418	0.911418	10	10	1		1.31769	0.406909	0	0	0	0	0	0	0
786	plate3_L17	SP600125	JNK	2	0	0	2.80632	2.31204	0.494281	17.6132			0.351502	0.582625	0.545047	0.688941	10	5.35266	1.86823		0.238478	0.145648	0	0	0	0	0	0	0
786	plate3_H17	Staurosporine	PKC	1	0	0	0.171022	0.108729	0.0622939	36.4244			0.00375024	0.00375024	0.00287665	0.00287665	0.003	0.003	1		-1.02892	1.39198	0	0	0	0	0	0	0
786	plate2_G1	SU11274	c-Met	1	0	0	2.7573	2.29155	0.465758	16.8918			0.278498	0.646103	0.264497	0.647409	5.22008	3.94777	1.32228		0.154794	0.0978536	0	0	0	0	0	0	0
786	plate1_M9	Sunitinib Malate (Sutent)	VEGFR, PDGFR, c-Kit, Flt	1	0	4	3.62376	2.48746	1.1363	31.3569			0.0195433	0.448149	0.0181694	0.89512	3.98324	2.51511	1.58372		2.12207	1.05623	0	0	0	0	0	0	0
786	plate2_H9	TAE684 (NVP-TAE684)	ALK	4	1	0	1.86858	1.55223	0.316341	16.9295	107	94	0.0739161	0.0892374	0.123708	0.123708	0.003	0.003	1	113	-0.283576	0.100355	0	0	0	0	0	0	0
786	plate7_K1	TAK-285	EGFR	6	1	2	2.41524	1.79616	0.619079	25.6322	45	45	0.337617	0.475812	0.524265	0.524265	10	0.360525	27.7373	15	0.604621	0.676944	1	1	1	3	1	2	1
786	plate5_M9	TAK-733	MEK	1	0	0	2.08186	1.95695	0.124913	6.00007			0.360098	0.395922	0.396021	0.396021	0.167111	0.451665	0.369989		-0.845202	-0.62377	0	0	0	0	0	0	0
786	plate6_D9	TAK-901	Aurora Kinase	3	1	0	1.81218	1.55359	0.258595	14.2698	111	105	0.00566553	0.0522678	0.00627875	0.034984	0.380621	0.17096	2.22637	67	-0.452997	-0.0758637	0	0	0	0	0	0	0
786	plate1_N9	Tandutinib (MLN518)	Flt	0	0	1	3.60839	2.66868	0.93971	26.0424			0.523464	0.710993	0.608616	0.988773	10	10	1		1.54531	0.70412	0	0	0	0	0	0	0
786	plate5_C9	Telatinib (BAY 57-9352)	VEGFR, PDGFR, c-Kit	1	0	0	2.61035	2.23495	0.375399	14.3812			0.0325284	0.617039	0.0383001	0.563848	3.21552	3.99546	0.804793		-0.110307	-0.0684828	0	0	0	0	0	0	0
786	plate1_O9	Temsirolimus (Torisel)	mTOR	0	0	0	1.3102	1.2047	0.105494	8.05177			0.303663	0.303663	0.293598	0.293598	0.003	0.003	1		-0.902176	-0.487836	0	0	0	0	0	0	0
786	plate8_D1	Tenovin-1	Mdm2	0	0	0	1.52349	1.5332	-0.00970642	-0.637116			0.00416003	0.00416003	0.0011319	0.0011319	0.169927	0.263962	0.643755		-1.24016	-1.06351	0	0	0	0	0	0	0
786	plate7_G17	TG 100713	PI3K	3	1	2	2.4479	1.83734	0.610559	24.9422	47	48	0.0115383	0.266387	0.0663511	0.450155	2.47393	0.220405	11.2245	22	0.579623	0.631229	1	1	1	3	1	2	1
786	plate3_N9	TG100-115	PI3K	0	0	1	3.65564	2.75721	0.898422	24.5764			0.680935	0.680935	0.873472	0.952277	10	10	1		1.42418	0.606992	0	0	0	0	0	0	0
786	plate6_M1	TG101209	Flt, JAK, c-RET	4	1	4	2.78015	1.88371	0.896437	32.2442	9	13	0.0113047	0.101973	0.0110004	0.307321	1.63208	0.497164	3.28278	49	1.41835	1.11502	1	1	1	3	1	2	1
786	plate8_N1	TG101209_R2	c-RET	3	1	2	2.595	1.72107	0.873928	33.6774	11	8	0.0115153	0.0418408	0.00950569	0.186978	1.09926	0.187458	5.86404	37	1.35231	1.20998	1	1	1	3	1	2	1
786	plate6_M9	TG101348 (SAR302503)	JAK	6	1	4	2.75666	1.72654	1.03012	37.3684	2	5	0.0102696	0.0418124	0.00721225	0.268289	1.89547	0.492238	3.85071	46	1.81057	1.45452	1	1	1	3	1	2	1
786	plate3_D1	TGX-221	PI3K	5	1	2	2.60449	2.04348	0.561003	21.5399	58	66	0.299368	0.466024	0.622025	0.622025	10	0.672689	14.8657	20	0.434231	0.40581	1	0	1	2	0	1	0
786	plate8_C1	Thalidomide	TNF-alpha	2	0	1	2.0022	2.49362	-0.491421	-24.5441			0.556411	0.556411	0.0164719	0.0164719	0.288189	10	0.0288189		-2.65345	-2.64745	0	0	0	0	0	0	0
786	plate3_K17	Thiazovivin	ROCK	4	1	1	2.68744	2.04141	0.646033	24.039	41	51	0.326855	0.487178	0.526125	0.59896	10	2.38919	4.18551	43	0.683699	0.571387	1	1	1	3	1	2	1
786	plate7_K9	Tideglusib	GSK-3	4	1	1	2.12083	1.75577	0.365061	17.2131	96	92	0.428555	0.428555	0.485311	0.485311	0.0203066	0.010067	2.01715	75	-0.140637	0.119145	0	0	0	0	0	0	0
786	plate4_B17	Tie2 kinase inhibitor	Tie-2	1	0	0	3.15219	2.50869	0.643502	20.4144			0.467852	0.652718	0.519809	0.801698	10	8.92229	1.12079		0.676274	0.331245	0	0	0	0	0	0	0
786	plate3_N1	Tivozanib (AV-951)	VEGFR, c-Kit, PDGFR	1	0	3	3.89236	2.67602	1.21633	31.2492			0.568863	0.719872	0.903555	0.903555	10	10	1		2.35689	1.0491	0	0	0	0	0	0	0
786	plate7_M1	Tofacitinib (CP-690550, Tasocitinib)	JAK	0	0	1	3.53688	3.03182	0.50506	14.2798			0.743041	0.743041	0.804432	0.804432	10	10	1		0.270103	-0.0751989	0	0	0	0	0	0	0
786	plate7_I17	Tofacitinib citrate (CP-690550 citrate)	JAK	7	1	2	2.71848	1.91728	0.801197	29.4723	17	24	0.438797	0.438797	0.614142	0.686089	10	0.500125	19.995	18	1.13893	0.931369	1	1	1	3	1	2	1
786	plate7_N9	Torin 1	mTOR	3	1	2	1.39228	0.988126	0.404155	29.0283	86	27	0.0106464	0.0106464	0.0473064	0.0473064	0.055106	0.0173664	3.17314	50	-0.0259403	0.901951	0	1	1	2	0	2	1
786	plate7_I9	Torin 2	mTOR	1	0	0	0.511874	0.421899	0.0899756	17.5777			0.00373518	0.00373518	0.00282294	0.00282294	0.00639259	0.00290452	2.20091		-0.947705	0.143298	0	0	0	0	0	0	0
786	plate7_L9	TPCA-1	IKK	3	1	1	2.54195	2.0909	0.451049	17.7442	79	88	0.257777	0.462758	0.188694	0.6161	4.88744	2.53701	1.92646	79	0.111641	0.154332	0	0	0	0	0	0	0
786	plate2_O9	Triciribine (Triciribine phosphate)	Akt	1	0	0	2.00096	1.77158	0.229387	11.4638			0.264235	0.341749	0.178777	0.300373	0.372135	0.177395	2.09778		-0.538688	-0.261771	0	0	0	0	0	0	0
786	plate4_B1	TSU-68	VEGFR, PDGFR , FGFR	5	1	0	3.09531	2.38986	0.705444	22.7908	29	61	0.610149	0.610149	0.785623	0.785623	10	10	1	105	0.858006	0.488687	1	0	0	1	0	0	0
786	plate8_E9	TW-37	Bcl-2	0	0	0	1.54157	2.06982	-0.528253	-34.2672			0.124154	0.377886	0.0507538	0.198799	0.132596	1.20503	0.110036		-2.76151	-3.29165	0	0	0	0	0	0	0
786	plate4_C17	TWS119	GSK-3	2	0	0	3.03266	2.39365	0.639013	21.071			0.287721	0.578309	0.153572	0.799774	5.03656	3.57338	1.40947		0.663103	0.374746	0	0	0	0	0	0	0
786	plate7_H9	Tyrphostin AG 879 (AG 879)	HER2	0	0	0	1.60064	1.82555	-0.224904	-14.0509			0.458259	0.458259	0.257065	0.257065	0.003	0.003	1		-1.87152	-1.95223	0	0	0	0	0	0	0
786	plate2_B9	U0126-EtOH	MEK	0	0	0	2.85661	2.5011	0.355504	12.445			0.526499	0.682799	0.575675	0.741392	10	10	1		-0.168677	-0.196766	0	0	0	0	0	0	0
786	plate1_B17	Vandetanib (Zactima)	VEGFR	2	0	0	2.98342	2.54664	0.436785	14.6404			0.332061	0.629393	0.53173	0.730424	10	5.42249	1.84417		0.069791	-0.0513103	0	0	0	0	0	0	0
786	plate2_O1	Vatalanib dihydrochloride (PTK787)	VEGFR, c-Kit, Flt	1	0	1	3.3029	2.64628	0.656616	19.88			0.548555	0.672618	0.691725	0.803328	10	10	1		0.714748	0.295835	0	0	0	0	0	0	0
786	plate3_I9	Vemurafenib (PLX4032)	Raf	4	1	0	2.44846	2.1101	0.338358	13.8192	102	109	0.325922	0.55971	0.2712	0.577476	5.38815	3.84394	1.40172	91	-0.218982	-0.105717	0	0	0	0	0	0	0
786	plate1_C17	VX-680 (MK-0457, Tozasertib)	Aurora Kinase	0	0	0	1.85404	1.8763	-0.0222552	-1.20036			0.308146	0.308146	0.133095	0.133095	0.158802	0.151787	1.04622		-1.27698	-1.10083	0	0	0	0	0	0	0
786	plate7_J17	VX-702	p38 MAPK	4	1	0	2.90346	2.23146	0.672006	23.145	35	59	0.546898	0.546898	0.661269	0.727329	10	10	1	103	0.7599	0.512155	1	0	0	1	0	0	0
786	plate6_L1	WAY-600	mTOR	4	1	0	1.79196	1.5551	0.236861	13.218	113	111	0.00323096	0.0482056	0.00124156	0.0620145	0.372126	0.524472	0.709526	116	-0.516762	-0.145551	0	0	0	0	0	0	0
786	plate7_F17	WHI-P154	JAK	4	1	2	3.09193	2.26266	0.829274	26.8206	16	36	0.547104	0.547104	0.593892	0.593892	10	10	1	100	1.22131	0.755682	1	1	0	2	0	1	0
786	plate7_B1	Wortmannin	PI3K	2	0	2	1.9888	1.62333	0.365471	18.3764			0.00996274	0.00996274	0.00957493	0.00957493	0.0493011	0.0325119	1.5164		-0.139436	0.196218	0	0	0	0	0	0	0
786	plate7_O1	WP1066	JAK	3	1	0	3.0672	2.35458	0.712623	23.2337	28	58	0.0254377	0.619712	0.0149721	0.818983	4.47268	4.31005	1.03773	99	0.879068	0.518031	1	1	0	2	0	1	0
786	plate5_F9	WP1130	DUB, Bcr-Abl	4	1	1	2.23995	1.79108	0.448864	20.039	80	72	0.00681398	0.456334	0.00591153	0.508439	1.53662	0.278774	5.51206	40	0.105229	0.306373	0	0	1	1	0	1	0
786	plate5_L17	WYE-125132	mTOR	2	0	2	1.24836	0.87155	0.37681	30.1844			0.00307284	0.0327515	0.00278737	0.0623425	0.041402	0.0106562	3.88524		-0.106168	0.978549	0	0	0	0	0	0	0
786	plate3_H9	WYE-354	mTOR	2	0	0	1.90088	1.75667	0.144203	7.58616			0.307222	0.34117	0.346396	0.346396	0.475695	0.381176	1.24797		-0.788607	-0.518685	0	0	0	0	0	0	0
786	plate5_M17	WYE-687	mTOR	3	1	4	2.92417	2.0244	0.899768	30.77	8	17	0.212405	0.229978	0.441433	0.441433	1.47628	0.617766	2.3897	62	1.42813	1.01735	1	1	0	2	0	1	0
786	plate3_E1	WZ3146	EGFR	3	1	0	2.26576	1.88397	0.381785	16.8502	89	95	0.0304772	0.134128	0.0460333	0.19151	1.44952	0.877881	1.65116	84	-0.0915713	0.0951001	0	0	0	0	0	0	0
786	plate3_G1	WZ4002	EGFR	3	1	0	2.58514	2.22146	0.363678	14.068	97	107	0.40519	0.482431	0.547492	0.547492	10	2.48933	4.01714	45	-0.144697	-0.0892339	0	0	1	1	0	1	0
786	plate3_J1	WZ8040	EGFR	3	1	0	2.46189	2.05312	0.408771	16.604	85	97	0.00713377	0.469321	0.00440938	0.566906	2.91001	1.47718	1.96998	76	-0.0123993	0.0787839	0	0	0	0	0	0	0
786	plate2_B17	XL147	PI3K	1	0	0	3.19833	2.67112	0.527207	16.4838			0.641632	0.722185	0.767582	0.767582	10	10	1		0.335078	0.0708244	0	0	0	0	0	0	0
786	plate2_C17	XL-184 free base (Cabozantinib)	VEGFR, c-Met, Flt, Tie-2, c-Kit	3	1	2	3.06427	2.19812	0.866153	28.2662	13	32	0.249895	0.485873	0.221919	0.70284	5.68532	0.0295223	192.578	7	1.32951	0.851461	1	1	1	3	1	2	1
786	plate4_L1	XL765	PI3K, mTOR	4	1	0	2.94716	2.36344	0.583718	19.8061	52	79	0.64681	0.64681	0.735502	0.735502	10	10	1	109	0.500875	0.290941	1	0	0	1	0	0	0
786	plate1_D17	Y-27632 2HCl	ROCK	0	0	0	3.35718	2.81956	0.537614	16.0139			0.699353	0.699353	0.802391	0.802391	10	10	1		0.365611	0.0396885	0	0	0	0	0	0	0
786	plate8_G9	YM155	IAP	0	0	0	0.16542	0.301792	-0.136372	-82.4397			0.00496823	0.00496823	0.00376552	0.00376552	10	10	1		-1.61178	-6.4833	0	0	0	0	0	0	0
786	plate3_O1	YM201636	PI3K	2	0	1	2.39621	1.81157	0.584642	24.3986			0.00382749	0.0976412	0.00412103	0.0661029	1.11124	0.475723	2.3359		0.503586	0.595212	0	0	0	0	0	0	0
786	plate6_F9	ZM 336372	Raf	5	1	1	2.49671	1.99738	0.499335	19.9997	65	75	0.387652	0.387652	0.534642	0.534642	10	0.0573645	174.324	8	0.253306	0.303768	0	0	1	1	0	1	0
786	plate2_C9	ZM-447439	Aurora Kinase	1	0	0	2.5194	2.13236	0.387049	15.3627			0.0180539	0.245993	0.00930528	0.102763	2.00186	1.20795	1.65724		-0.076128	-0.00345371	0	0	0	0	0	0	0
786	plate1_L17	ZSTK474	PI3K	3	1	1	1.95346	1.60744	0.346015	17.713	99	90	0.0053522	0.0774056	0.0738896	0.294077	0.299358	0.117845	2.54027	59	-0.196515	0.152261	0	0	0	0	0	0	0
TK10	plate7_E1	3-Methyladenine	PI3K	0	0	0	2.77379	2.57374	0.200048	7.21208			0.691215	0.691215	0.695811	0.695811	10	10	1		-1.15187	-1.46979	0	0	0	0	0	0	0
TK10	plate5_I17	A66	PI3K	0	0	0	2.93145	2.48632	0.445139	15.1849			0.560671	0.650361	0.630737	0.670826	10	10	1		0.179504	-0.015448	0	0	0	0	0	0	0
TK10	plate6_B1	A-674563	Akt, CDK, PKA	1	0	0	2.5369	2.1627	0.374201	14.7503			0.166108	0.183987	0.140704	0.223529	1.38787	1.13331	1.22462		-0.205843	-0.0947242	0	0	0	0	0	0	0
TK10	plate6_O1	A-769662	AMPK	0	0	0	3.59543	2.77889	0.816536	22.7104			0.704667	0.704667	0.929429	0.929429	10	10	1		2.197	1.3573	0	0	0	0	0	0	0
TK10	plate8_J1	ABT-199 (GDC-0199 )	Bcl-2	4	1	2	3.05998	2.39117	0.668816	21.8569	11	18	0.610033	0.610033	0.616711	0.616711	10	10	1	69	1.39456	1.2016	1	1	0	2	0	1	0
TK10	plate8_B1	ABT-263 (Navitoclax)	Bcl-2	3	1	1	2.38529	2.03235	0.352933	14.7962	79	83	0.0881883	0.254468	0.163251	0.364236	1.07077	1.07959	0.991828	87	-0.321376	-0.0863459	0	0	0	0	0	0	0
TK10	plate8_E1	ABT-737	Bcl-2	1	0	0	2.42555	2.24107	0.184473	7.60542			0.143778	0.630541	0.253	0.692854	4.56626	3.29761	1.38472		-1.23648	-1.39804	0	0	0	0	0	0	0
TK10	plate4_F1	AEE788 (NVP-AEE788)	EGFR, Flt, VEGFR, HER2	2	0	0	2.12933	1.92016	0.209171	9.82333			0.0139242	0.346459	0.0158617	0.372873	0.580575	0.305401	1.90102		-1.10231	-0.993463	0	0	0	0	0	0	0
TK10	plate1_H1	Afatinib (BIBW2992)	EGFR, HER2	0	0	0	1.73322	1.57662	0.156593	9.0348			0.0816841	0.233581	0.0843767	0.222894	0.156728	0.0724628	2.16288		-1.38793	-1.1373	0	0	0	0	0	0	0
TK10	plate3_D9	AG-1024	IGF-1R	0	0	0	3.13224	2.58851	0.543724	17.359			0.698494	0.698494	0.790745	0.790745	10	10	1		0.715037	0.381127	0	0	0	0	0	0	0
TK10	plate6_J9	AG-1478 (Tyrphostin AG-1478)	EGFR	6	1	0	2.35545	1.93448	0.420972	17.8723	69	63	0.363275	0.417557	0.47166	0.533467	2.85175	0.726128	3.92733	14	0.0482267	0.474758	0	0	1	1	0	1	0
TK10	plate2_H17	AG-490	JAK, EGFR	1	0	0	3.20807	2.62032	0.587747	18.3209			0.543795	0.646607	0.615016	0.832748	10	10	1		0.954178	0.556594	0	0	0	0	0	0	0
TK10	plate6_E9	AMG 900	Aurora Kinase	2	0	0	2.407	2.2015	0.2055	8.5376			0.459306	0.583533	0.560829	0.626032	10	6.46153	1.54762		-1.12226	-1.228	0	0	0	0	0	0	0
TK10	plate3_M9	AMG-208	c-Met	2	0	0	3.10823	2.53839	0.569844	18.3334			0.642447	0.642447	0.803644	0.813249	10	10	1		0.856928	0.558874	0	0	0	0	0	0	0
TK10	plate6_G17	AMG458	c-Met	4	1	3	3.28791	2.39447	0.893445	27.1736	1	1	0.391862	0.641561	0.660452	0.833756	10	5.30227	1.88598	45	2.61479	2.17144	1	1	0	2	0	1	0
TK10	plate3_E9	Amuvatinib (MP-470)	c-Met, c-Kit, PDGFR, Flt, c-RET	1	0	0	2.81978	2.38968	0.4301	15.253			0.26329	0.550137	0.280191	0.657482	4.83156	2.92032	1.65446		0.0978119	-0.00303377	0	0	0	0	0	0	0
TK10	plate8_F1	Amuvatinib (MP-470)_R2	c-RET	0	0	0	2.18509	2.24336	-0.0582664	-2.66654			0.259517	0.541978	0.197671	0.56159	2.27392	2.64033	0.861228		-2.55508	-3.27177	0	0	0	0	0	0	0
TK10	plate5_N1	Apatinib (YN968D1)	VEGFR	2	0	0	2.84177	2.50177	0.339996	11.9642			0.636267	0.678958	0.739021	0.762424	10	10	1		-0.391649	-0.602934	0	0	0	0	0	0	0
TK10	plate8_H9	Apoptosis Activator 2	Caspase	4	1	0	2.81838	2.33555	0.482832	17.1315	54	71	0.453976	0.646844	0.439143	0.751004	8.14977	7.38586	1.10343	62	0.384263	0.339639	0	0	0	0	0	0	0
TK10	plate6_K17	ARQ 197 (Tivantinib)	c-Met	4	1	1	2.7679	2.10753	0.660373	23.8583	12	5	0.297888	0.375191	0.326364	0.434087	2.88008	1.46222	1.96966	40	1.3487	1.56668	1	1	1	3	1	2	1
TK10	plate6_L17	ARRY334543	EGFR	2	0	0	2.45673	2.03462	0.422106	17.1816			0.317915	0.388696	0.368591	0.498348	2.20595	0.613563	3.59531		0.0543865	0.348781	0	0	0	0	0	0	0
TK10	plate6_J17	Arry-380	HER2	5	1	0	3.01243	2.40371	0.608719	20.207	25	35	0.469114	0.631865	0.587216	0.772292	10	8.05351	1.24169	60	1.0681	0.900634	1	1	0	2	0	1	0
TK10	plate6_C1	AS-252424	PI3K	3	1	0	3.24926	2.50944	0.739816	22.7688	4	10	0.64867	0.64867	0.853444	0.855462	10	10	1	65	1.78024	1.36794	1	1	0	2	0	1	0
TK10	plate6_H1	AS-604850	PI3K	3	1	0	3.24246	2.51662	0.725839	22.3854	5	14	0.655433	0.655433	0.857597	0.857597	10	10	1	68	1.70432	1.29802	1	1	0	2	0	1	0
TK10	plate3_G17	AS-605240	PI3K	1	0	1	3.30132	2.57466	0.726655	22.0111			0.640011	0.701413	0.801904	0.801904	10	10	1		1.70875	1.22973	0	0	0	0	0	0	0
TK10	plate4_C1	AS703026	MEK	0	0	0	2.12409	1.89759	0.2265	10.6634			0.203336	0.305031	0.282484	0.395503	0.714555	0.296128	2.413		-1.00818	-0.840226	0	0	0	0	0	0	0
TK10	plate4_J17	AST-1306	EGFR	0	0	0	2.3317	2.00999	0.321711	13.7973			0.0976494	0.282554	0.10923	0.374854	0.883905	0.405744	2.17848		-0.490977	-0.268567	0	0	0	0	0	0	0
TK10	plate8_F9	AT101	Bcl-2	0	0	0	2.36067	2.33201	0.0286562	1.2139			0.517344	0.628647	0.542162	0.647845	10	10	1		-2.0829	-2.56393	0	0	0	0	0	0	0
TK10	plate4_M1	AT7519	CDK	0	0	0	2.3195	2.09466	0.224838	9.6934			0.179376	0.186372	0.182048	0.194604	1.03845	0.610491	1.70102		-1.01721	-1.01717	0	0	0	0	0	0	0
TK10	plate4_J9	AT7867	Akt, S6 kinase	1	0	0	2.83784	2.49004	0.3478	12.2558			0.0469419	0.426843	0.0799313	0.656734	3.72602	1.97234	1.88914		-0.349258	-0.549753	0	0	0	0	0	0	0
TK10	plate2_F17	AT9283	Bcr-Abl, JAK, Aurora Kinase	0	0	0	2.10389	1.83143	0.272457	12.9501			0.0526358	0.0526358	0.0596197	0.0596197	0.456306	0.252564	1.80669		-0.758536	-0.423096	0	0	0	0	0	0	0
TK10	plate3_I17	Aurora A Inhibitor I	Aurora Kinase	3	1	1	2.70134	2.18094	0.520399	19.2645	41	49	0.275326	0.376587	0.481297	0.501755	4.4062	1.0128	4.35053	12	0.588331	0.728716	1	0	1	2	0	1	0
TK10	plate1_C1	Axitinib	VEGFR, PDGFR, c-Kit	0	0	0	3.0732	2.91296	0.160239	5.21408			0.714632	0.726439	0.747808	0.747808	10	10	1		-1.36812	-1.83425	0	0	0	0	0	0	0
TK10	plate5_I1	AZ 960	JAK	1	0	0	2.43691	2.16913	0.26778	10.9885			0.0909641	0.281065	0.133309	0.389736	1.84424	0.881521	2.09211		-0.783938	-0.780916	0	0	0	0	0	0	0
TK10	plate6_F17	AZ628	Raf	1	0	0	2.47975	2.24623	0.233522	9.41715			0.310868	0.54845	0.425395	0.58703	4.66762	1.60417	2.90968		-0.970035	-1.06756	0	0	0	0	0	0	0
TK10	plate7_J1	AZD2014	mTOR	5	1	0	1.67297	1.27695	0.396029	23.6721	74	7	0.0635112	0.0786466	0.108375	0.132967	0.144993	0.0639685	2.26663	30	-0.087269	1.53273	0	1	1	2	0	2	1
TK10	plate7_B9	AZD4547	FGFR	3	1	0	3.10971	2.36977	0.739944	23.7946	3	6	0.314143	0.503707	0.50985	0.664385	9.56801	3.00306	3.18609	17	1.78094	1.55507	1	1	1	3	1	2	1
TK10	plate5_O9	AZD5438	CDK	0	0	0	2.48737	2.01835	0.469023	18.8562			0.127174	0.127174	0.14192	0.14192	0.75906	0.528849	1.43531		0.309247	0.654236	0	0	0	0	0	0	0
TK10	plate1_E1	AZD6244 (Selumetinib)	MEK	0	0	0	2.44519	2.38374	0.0614465	2.51295			0.477043	0.51642	0.418714	0.558866	3.04993	3.54215	0.861039		-1.90478	-2.32697	0	0	0	0	0	0	0
TK10	plate4_D9	AZD7762	Chk	0	0	0	1.3874	1.26222	0.125177	9.02244			0.0197522	0.0746152	0.0207497	0.0655901	0.0685256	0.0596151	1.14947		-1.55858	-1.13956	0	0	0	0	0	0	0
TK10	plate4_G9	AZD8055	mTOR	2	0	0	1.47997	1.21005	0.269915	18.2379			0.0529811	0.0856548	0.0959325	0.120322	0.0851403	0.0368582	2.30994		-0.772342	0.54146	0	0	0	0	0	0	0
TK10	plate4_E17	AZD8330	MEK	0	0	0	1.73826	1.64461	0.093659	5.38808			0.262263	0.294842	0.317212	0.334498	0.123434	0.107524	1.14796		-1.7298	-1.80251	0	0	0	0	0	0	0
TK10	plate4_K17	AZD8931	EGFR, HER2	1	0	0	2.35498	1.98712	0.367859	15.6205			0.27702	0.464288	0.332518	0.529871	1.21362	0.476666	2.54605		-0.240292	0.0640065	0	0	0	0	0	0	0
TK10	plate2_J17	Barasertib (AZD1152-HQPA)	Aurora Kinase	0	0	0	2.94026	2.65184	0.288426	9.80953			0.684677	0.684677	0.70314	0.718263	10	10	1		-0.671788	-0.995982	0	0	0	0	0	0	0
TK10	plate7_C17	Baricitinib (LY3009104)	JAK	1	0	0	3.08614	2.6143	0.471834	15.2888			0.688641	0.688641	0.817185	0.818444	10	10	1		0.324518	0.00350786	0	0	0	0	0	0	0
TK10	plate1_F1	BEZ235 (NVP-BEZ235)	mTOR, PI3K	0	0	0	2.10927	1.84178	0.267488	12.6815			0.122099	0.143375	0.157021	0.178754	0.488718	0.305529	1.59958		-0.785527	-0.472093	0	0	0	0	0	0	0
TK10	plate4_I17	BGJ398 (NVP-BGJ398)	FGFR	4	1	0	2.68218	2.17775	0.504428	18.8066	49	55	0.2205	0.331378	0.326594	0.484064	3.2344	1.34772	2.39991	28	0.501576	0.645202	0	0	1	1	0	1	0
TK10	plate2_I9	BI 2536	PLK	1	0	0	1.90593	1.68139	0.22454	11.7811			0.0551183	0.180276	0.0908737	0.242303	0.317091	0.405406	0.782157		-1.01883	-0.636346	0	0	0	0	0	0	0
TK10	plate5_D9	BI6727 (Volasertib)	PLK	3	1	0	1.92531	1.60621	0.319098	16.5739	83	73	0.00826715	0.173072	0.02885	0.243063	0.292535	0.159811	1.83051	46	-0.50517	0.237922	0	0	0	0	0	0	0
TK10	plate1_G1	BIBF1120 (Vargatef)	VEGFR, PDGFR, FGFR	0	0	0	3.08637	2.87787	0.208497	6.75541			0.636938	0.669473	0.610225	0.646343	10	10	1		-1.10598	-1.55309	0	0	0	0	0	0	0
TK10	plate4_O9	BIRB 796 (Doramapimod)	p38 MAPK	2	0	0	3.02081	2.49163	0.529186	17.518			0.659549	0.659549	0.712232	0.712232	10	10	1		0.636065	0.410139	0	0	0	0	0	0	0
TK10	plate4_B9	BIX 02188	MEK	0	0	0	3.46722	2.93433	0.53289	15.3694			0.716006	0.716006	0.927153	0.927153	10	10	1		0.656183	0.0182004	0	0	0	0	0	0	0
TK10	plate4_C9	BIX 02189	MEK	2	0	0	2.94083	2.49198	0.448852	15.2628			0.386118	0.592482	0.481504	0.711695	9.60008	5.6214	1.70777		0.199678	-0.00124412	0	0	0	0	0	0	0
TK10	plate5_G9	BKM120 (NVP-BKM120)	PI3K	2	0	0	2.19534	1.83991	0.35543	16.1902			0.0741437	0.157908	0.0981171	0.174471	0.641363	0.504846	1.27042		-0.307807	0.167929	0	0	0	0	0	0	0
TK10	plate4_K9	BMS 777607	c-Met	4	1	0	2.99198	2.43112	0.560855	18.7453	32	56	0.634344	0.640174	0.664779	0.793593	10	10	1	81	0.808098	0.634012	1	0	0	1	0	0	0
TK10	plate5_D1	BMS 794833	c-Met, VEGFR	3	1	1	2.97467	2.52122	0.453455	15.2439	62	80	0.560382	0.666052	0.689207	0.785607	10	10	1	84	0.224682	-0.00469361	0	0	0	0	0	0	0
TK10	plate4_D17	BMS-265246	CDK	3	1	0	2.3458	1.8853	0.460494	19.6306	60	45	0.37726	0.383599	0.470466	0.511783	2.45435	0.322093	7.62001	4	0.26292	0.795504	0	0	1	1	0	1	0
TK10	plate1_F17	BMS-599626 (AC480)	EGFR, HER2	0	0	0	2.53189	2.31023	0.221658	8.75463			0.190404	0.45964	0.233692	0.513951	1.9376	1.14336	1.69466		-1.03449	-1.18841	0	0	0	0	0	0	0
TK10	plate1_I1	Bosutinib (SKI-606)	Src	0	0	0	2.60843	2.26419	0.344235	13.197			0.0934128	0.24804	0.0431183	0.277037	1.21286	1.02193	1.18683		-0.368625	-0.378065	0	0	0	0	0	0	0
TK10	plate2_H1	Brivanib (BMS-540215)	VEGFR	0	0	0	3.22595	2.67973	0.546223	16.9321			0.69272	0.69272	0.733297	0.857785	10	10	1		0.728612	0.303267	0	0	0	0	0	0	0
TK10	plate2_G17	Brivanib alaninate (BMS-582664)	VEGFR	0	0	0	3.26465	2.6865	0.578147	17.7093			0.673937	0.739064	0.637501	0.878321	10	10	1		0.902033	0.44504	0	0	0	0	0	0	0
TK10	plate4_N9	BS-181 HCl	CDK	0	0	0	2.97366	2.62721	0.346451	11.6506			0.656974	0.69261	0.696082	0.778172	10	10	1		-0.356586	-0.66014	0	0	0	0	0	0	0
TK10	plate3_K9	BX-795	PDK-1	3	1	0	2.58512	2.08877	0.496342	19.2	51	50	0.0985626	0.351226	0.217617	0.498347	3.93033	1.77644	2.21248	31	0.457652	0.716954	0	0	1	1	0	1	0
TK10	plate3_L9	BX-912	PDK-1	5	1	0	2.80539	2.25431	0.551071	19.6433	35	44	0.143903	0.558223	0.291947	0.704981	5.33021	2.58835	2.0593	38	0.754949	0.797823	1	0	1	2	0	1	0
TK10	plate7_G9	BYL719	PI3K	4	1	1	2.53965	2.15234	0.387302	15.2502	75	79	0.30542	0.506049	0.404088	0.608044	4.8032	2.79149	1.72066	51	-0.134675	-0.00353092	0	0	0	0	0	0	0
TK10	plate5_O1	CAL-101 (GS-1101)	PI3K	3	1	0	3.1166	2.44205	0.674555	21.6439	10	20	0.493158	0.654629	0.700726	0.795888	10	8.32719	1.20088	61	1.42574	1.16276	1	1	0	2	0	1	0
TK10	plate6_I1	CAY10505	PI3K	6	1	0	3.06829	2.37194	0.696343	22.6948	9	11	0.633173	0.633173	0.809658	0.809658	10	10	1	66	1.54409	1.35446	1	1	0	2	0	1	0
TK10	plate5_H17	CCT128930	Akt	1	0	0	3.00558	2.38072	0.624863	20.7901			0.207475	0.592048	0.284221	0.627064	4.56461	2.13112	2.14188		1.1558	1.007	0	0	0	0	0	0	0
TK10	plate4_K1	CCT129202	Aurora Kinase	2	0	0	2.91028	2.34255	0.567723	19.5075			0.487333	0.533125	0.574036	0.663776	10	4.02569	2.48405		0.845407	0.773053	0	0	0	0	0	0	0
TK10	plate6_D17	CCT137690	Aurora Kinase	1	0	0	2.60815	2.23569	0.372456	14.2804			0.198461	0.535936	0.177396	0.644437	2.84464	1.81927	1.56362		-0.215323	-0.180432	0	0	0	0	0	0	0
TK10	plate1_J1	Cediranib (AZD2171)	VEGFR, Flt	0	0	0	2.62115	2.35365	0.267498	10.2054			0.0412399	0.537335	0.0469218	0.616063	2.29288	2.23926	1.02394		-0.785473	-0.923777	0	0	0	0	0	0	0
TK10	plate7_C9	CEP33779	JAK	4	1	0	2.82474	2.11841	0.70633	25.0051	7	3	0.174216	0.324367	0.297889	0.502271	3.53373	1.25212	2.82219	22	1.59834	1.77588	1	1	1	3	1	2	1
TK10	plate7_D1	CH5424802	ALK	4	1	1	2.93268	2.35228	0.580391	19.7905	30	41	0.377192	0.61739	0.61234	0.775608	10	5.10804	1.9577	41	0.914221	0.824669	1	1	1	3	1	2	1
TK10	plate6_J1	CHIR-124	Chk	4	1	0	1.67884	1.36648	0.312359	18.6056	85	57	0.150551	0.150551	0.167778	0.167778	0.128978	0.0705598	1.82792	48	-0.541779	0.608534	0	0	0	0	0	0	0
TK10	plate6_E17	CHIR-98014	GSK-3	0	0	0	2.42711	2.25325	0.173858	7.16315			0.0533565	0.343909	0.0727654	0.433928	1.92037	1.58532	1.21135		-1.29414	-1.47871	0	0	0	0	0	0	0
TK10	plate1_L1	CI-1033 (Canertinib)	EGFR, HER2	3	1	0	2.10735	1.79429	0.313057	14.8555	84	82	0.133323	0.312002	0.155883	0.445146	0.625604	0.2828	2.21218	32	-0.537985	-0.0755385	0	0	1	1	0	1	0
TK10	plate1_M1	CI-1040 (PD184352)	MEK	0	0	0	2.67739	2.39945	0.277937	10.3809			0.367239	0.64384	0.362284	0.640531	4.98677	4.59606	1.08501		-0.728763	-0.891754	0	0	0	0	0	0	0
TK10	plate4_F9	CP 673451	PDGFR	1	0	0	2.4319	2.20032	0.231576	9.52244			0.260798	0.384304	0.198225	0.417056	2.12345	1.80652	1.17544		-0.980607	-1.04835	0	0	0	0	0	0	0
TK10	plate3_C1	CP-724714	EGFR, HER2	3	1	1	3.06611	2.40713	0.658986	21.4926	13	22	0.406006	0.58823	0.661108	0.699847	10	3.9654	2.52181	25	1.34116	1.13514	1	1	1	3	1	2	1
TK10	plate6_L9	Crenolanib (CP-868596)	PDGFR	2	0	0	2.88	2.42369	0.456314	15.8442			0.18052	0.650853	0.160379	0.766336	4.8836	3.33095	1.46613		0.240209	0.104815	0	0	0	0	0	0	0
TK10	plate1_J17	Crizotinib (PF-02341066)	c-Met, ALK	0	0	0	3.22996	2.65134	0.578614	17.914			0.149142	0.653376	0.239343	0.730494	5.33819	3.55135	1.50314		0.904568	0.48237	0	0	0	0	0	0	0
TK10	plate5_H9	cx-4945 (Silmitasertib)	PKC	0	0	0	3.00671	2.53854	0.468168	15.5708			0.644824	0.697027	0.634346	0.82516	10	10	1		0.304603	0.0549373	0	0	0	0	0	0	0
TK10	plate3_F1	CYC116	Aurora Kinase, VEGFR	3	1	0	2.31476	1.96226	0.352503	15.2285	80	81	0.0917181	0.26561	0.151989	0.357882	1.89461	0.639841	2.96107	19	-0.323711	-0.0074984	0	0	1	1	0	1	0
TK10	plate5_L1	Cyt387	JAK	3	1	0	2.59988	2.13638	0.463504	17.8279	58	65	0.0961226	0.335271	0.152351	0.550795	2.69905	1.63444	1.65136	54	0.27927	0.466667	0	0	0	0	0	0	0
TK10	plate7_D9	Dabrafenib (GSK2118436)	Raf	4	1	0	2.54468	1.99599	0.548695	21.5624	36	21	0.299849	0.299849	0.447335	0.447335	5.13713	0.562809	9.12765	3	0.742041	1.14788	1	1	1	3	1	2	1
[truncated: 507 more rows]

## Sheet: Descriptive tables
Sum of GI50, drug alone -->	Drug Name	Target	769	786	12C	A498	ACHN	Caki	TK10	UO31	Sum of GI50, drug+Das -->	Drug Name	Target	769	786	12C	A498	ACHN	Caki	TK10	UO31	AUC, drug alone -->	Row Labels	Target	769	786	12C	A498	ACHN	Caki	TK10	UO31	AUC, drug+Das -->	Row Labels	Target	769	786	12C	A498	ACHN	Caki	TK10	UO31	AUC %change -->	Drug Name	Target	769	786	12C
[truncated: 296 more rows]
[truncated: 16 more columns]

[truncated: 2 more sheets: Secondary Screen list, Duplicates QC]
