# Supplementary material for: Cabozantinib and dasatinib synergize to induce tumor regression in non-clear cell renal cell carcinoma
Source: Cell Rep Med. 2021 May 7;2(5):100267. doi: 10.1016/j.xcrm.2021.100267 (PMC8149375; doi:10.1016/j.xcrm.2021.100267)
Supplement: Table S2. Phosphoproteomics KSEA [file mmc3.xlsx]

## Sheet: Das v Control_pY
Motif	Normalized_KS Score	KS Score	No. at max KS Score	IPI_psite at max KS score	Frequency of Random KS Scores > KS Score observed	No. hits	FDR
Lumped SHP1 phosphatase substrate motif (HPRD) (((D|E).(L|I|V).pY..(L|I|V))|((D|E).(L|I|V)..pY..(L|I|V))|((D|E)(D|E)(D|E|L).pY..(F|M|L|V|I)(D|E))|((D|E).pY)|((E|P)(F|I|L)pYA.(F|I|L|V)))	2.50962	86.1323	107	IGEGTYGVVpYK	0	50	0
SHP1 phosphatase substrate motif (HPRD) ((D|E).pY)	2.49956	86.1323	107	IGEGTYGVVpYK	0	50	0
ErbB4_NetworKIN	1.64935	103.829	74	SIpYYITGESK	0.03	12	0.0075375
IRR_NetworKIN	1.61841	190.212	71	DPTNGpYYNVR	0.043	3	0.0107366
MAP2K5_NetworKIN	1.59323	221.719	39	SPFEVpYVDK	0.044	2	0.0109591
ALK_PhosphoSite	1.56382	223.734	37	ELNpYFAK	0.043	2	0.0107233
MKK7_PhosphoSite	1.52257	212.648	48	VADPDHDHTGFLpTEpYVATR	0.067	2	0.016585
Etk_PhosphoSite	1.47463	150.331	111	HELQANCpYEEVK	0.072	4	0.0177789
FLT1_NetworKIN	1.46734	117.473	71	DPTNGpYYNVR	0.08	7	0.0196818
Shb PTB domain binding motif (HPRD) (DD.pY)	1.44004	133.997	76	DTLpYEAVR	0.092	5	0.0225788
EphB4_NetworKIN	1.32305	256.996	3	EENPpYAR	0.008	1	0.00203544
MEK1_PhosphoSite	1.3196	156.824	104	SLYYpYIQQDTK	0.156	3	0.0376875
PKA kinase substrate motif (HPRD) (K...(pS|pT))	1.30126	252.981	7	NLSEGNNANYTEpYVATR	0.036	1	0.00901121
CDKL5_PhosphoSite	1.29854	251.977	8	NILSSADpYVER	0.044	1	0.010932
Lumped PKA kinase substrate motif (HPRD) ((RR.pS(M|I|L|V|F|Y))|(R.pS)|(KR..pS)|(R..pS)|((R|K).(pS|pT))|(K..(pS|pT))|((R|K)(R|K).(pS|pT))|(K...(pS|pT))|((pS|pT).(R|K))|(RRRRpSIIFI)|(RR.pS)|(R(R|K).(pS|pT)(I|L|V|F|Y)(D|C|.).D)|(RR.pS)|(RRR(R|N)pSII(F|D))|((R|C|P|K)(R|A|P)(R|K)(R|K|S)(N|L|S|M|P)Ps(I|L|V|C)(S|P|H|Q)(S|W|Q)(S|L|G)))	1.29773	252.981	7	NLSEGNNANYTEpYVATR	0.044	1	0.0109455
DYRK3_PhosphoSite	1.25579	241.938	18	AFGpYYGPLR	0.12	1	0.0293074
Ret_PhosphoSite	1.25463	107.5	111	HELQANCpYEEVK	0.202	6	0.0481637
PLCgamma C and N-terminal SH2 domain binding motif (HPRD) (pY(L|I|V)E(L|I|V))	1.22036	237.922	22	ALEHFTDLpYDIKR	0.169	1	0.0406328
EGFR kinase substrate motif (HPRD) (.(D|E)pY(I|L|V))	1.20165	71.6892	52	EHpYVDLK	0.229	13	0.0538981
GSK3B_PhosphoSite	1.18799	228.887	31	DDEpYDYLFK	0.207	1	0.0492391
GSK3A_PhosphoSite	1.1856	228.887	31	DDEpYDYLFK	0.215	1	0.0509011
GSK3B iso2_PhosphoSite	1.18448	228.887	31	DDEpYDYLFK	0.222	1	0.0524348
FGFR1_PhosphoSite	1.171	164.273	96	EVFSSCSSEVVLSGDDEEpYQR	0.277	2	0.0639231
JNK kinase substrate motif (HPRD) (pTPpY)	1.16992	226.879	33	RTEELIpYLSQK	0.243	1	0.0569266
Lumped DUSP 1/6 substrate motif (HPRD) ((pTEY)|(pT.pY))	1.16841	108.911	49	GFCpYVEFDEVDSLK	0.267	5	0.0619711
DUSP6 substrate motif (HPRD) (pT.pY)	1.16392	108.911	49	GFCpYVEFDEVDSLK	0.264	5	0.0614167
PTPRJ phosphatase substrate motif (HPRD) (F(M|L|V|I)pY)	1.1579	162.258	98	VIGAGEFGEVpYK	0.275	2	0.0635345
Fer_PhosphoSite	1.15731	222.864	37	ELNpYFAK	0.269	1	0.0623633
Ret iso3_PhosphoSite	1.15055	222.864	37	ELNpYFAK	0.262	1	0.061022
PKM2_PhosphoSite	1.14716	222.864	37	ELNpYFAK	0.293	1	0.0671528
PP2C delta substrate motif (HPRD) (.pT.pY.)	1.14532	108.911	49	GFCpYVEFDEVDSLK	0.282	5	0.0649278
Lumped G protein-coupled receptor kinase 1 substrate motif (HPRD) ((..(pS|pT)E)|(.(pS|pT)...(A|P|S|T)))	1.13925	156.211	104	SLYYpYIQQDTK	0.28	2	0.0645413
ERK2_PhosphoSite	1.13517	156.211	104	SLYYpYIQQDTK	0.287	2	0.0660034
G protein-coupled receptor kinase 1 substrate motif (HPRD) (..(pS|pT)E)	1.12978	156.211	104	SLYYpYIQQDTK	0.295	2	0.0675342
MAP2K2_NetworKIN	1.12947	156.211	104	SLYYpYIQQDTK	0.304	2	0.0694364
ERK1 Kinase substrate motif (HPRD) (pTEpY)	1.12194	156.211	104	SLYYpYIQQDTK	0.299	2	0.068372
ERK1_PhosphoSite	1.11892	156.211	104	SLYYpYIQQDTK	0.292	2	0.0670766
14-3-3 domain binding motif (HPRD) (YpTV)	1.11818	215.837	44	SPPLIGSESApYESFLSADDK	0.31	1	0.0704864
MEK2_PhosphoSite	1.11408	156.211	104	SLYYpYIQQDTK	0.308	2	0.070111
TRKA_NetworKIN	1.10893	215.837	44	SPPLIGSESApYESFLSADDK	0.333	1	0.0756305
Lumped 14-3-3 domain binding motif (HPRD) ((KCSpTWP)|(R..pS)|(R.R..pS.P)|(YpTV)|(RS.(pS|pT).P)|(R.(Y|F).pS.P)|(RPVSSAApSVY))	1.10752	215.837	44	SPPLIGSESApYESFLSADDK	0.344	1	0.0780406
MKK4_PhosphoSite	1.07857	126.471	48	VADPDHDHTGFLpTEpYVATR	0.353	3	0.0798121
FGR_PhosphoSite	1.07478	149.156	111	HELQANCpYEEVK	0.344	2	0.0779526
PDGFRalpha_NetworKIN	1.07297	75.9839	71	DPTNGpYYNVR	0.356	9	0.0803098
STAT3 SH2 domain binding motif (HPRD) (pY..Q)	1.06981	79.98	117	GpYFEYIEENK	0.362	8	0.0815717
Lumped STAT1/3 SH2 domain binding motif (HPRD) ((pY(D|E)(P|R)(R|P|Q))|(pY..Q)|(pY(M|L|V|I|F)(P|R|K|H)Q))	1.06569	79.98	117	GpYFEYIEENK	0.355	8	0.0801742
Tyk2_NetworKIN	1.0614	98.713	59	NFRHPEIVGpYSVPGR	0.364	5	0.0819306
EphB6_NetworKIN	1.05881	146.133	114	APVpSSLpYR	0.351	2	0.0794493
Csk SH2 domain binding motif (HPRD) (pY(T|A|S)(K|R|Q|N)(M|I|V|R))	1.05282	123.435	51	VDpYVVVDQQK	0.384	3	0.0861429
Shb SH2 domain binding motif (HPRD) (pY(T|V|I).L)	1.04342	121.412	53	EILVGDVGQTVDDPpYATFVK	0.398	3	0.0891839
INSR_PhosphoSite	1.0318	122.424	138	MPEQEpYEFPEPR	0.408	3	0.0913229
Abl2_NetworKIN	1.03161	146.133	114	APVpSSLpYR	0.374	2	0.0839933
ErbB2_NetworKIN	1.02489	44.1789	143	ADpYDTLSLR	0.425	27	0.0948113
BMX_NetworKIN	1.01701	88.0476	44	SPPLIGSESApYESFLSADDK	0.414	6	0.0925628
ErbB3_NetworKIN	1.00594	72.8755	74	SIpYYITGESK	0.435	9	0.0968272
LCK_Phosida ((I|E|V)pY(E|G)(E|D|P|N)(I|V|L))	1.00063	140.086	120	DHLpYSTVCK	0.421	2	0.0940233
TC-PTP phosphatase substrate motif (HPRD) ((E|D|Y)pY)	0.989108	31.5828	150	SPSSCNDLpYATVK	0.438	58	0.0973872
Lumped TC-PTP phosphatase substrate motif (HPRD) (((D|E)(D|E)...pYVA)|((E|D|Y)pY)|(DpYpYR))	0.982173	31.5828	150	SPSSCNDLpYATVK	0.462	58	0.102384
EGFR_NetworKIN	0.976833	39.9997	74	SIpYYITGESK	0.453	31	0.1005
FLT3_NetworKIN	0.973821	188.732	71	DPTNGpYYNVR	0.544	1	0.118594
MAP2K1_NetworKIN	0.940015	51.9731	49	GFCpYVEFDEVDSLK	0.523	16	0.114638
Lumped EGFR kinase substrate motif ((EEEEpYFELV)|((E|D|R|A)(D|E)(D|E)(E|D|I)pY(F|V|I|E)(E|F|D)(L|I|F|V)V)|(.(D|E)pY.)|(pYIPP)|(.(D|E)pY(I|L|V)))	0.931424	30.7195	32	TAGTSFMMpTPpYVVTR	0.525	51	0.114951
3BP2 SH2 domain binding motif (HPRD) (pY(E|M|V)(N|V|I))	0.931316	60.2032	131	IAIpYELLFK	0.505	11	0.111177
Fyn_PhosphoSite	0.929081	79.8571	138	MPEQEpYEFPEPR	0.539	6	0.11776
Met_PhosphoSite	0.927956	94.4646	166	VpYESIGQYGGETVK	0.559	4	0.121601
Abl kinase substrate motif (HPRD) (E.IpY..P.)	0.924195	94.9724	101	pYMEDSTYYK	0.531	4	0.116138
TXK_NetworKIN	0.920775	86.4759	71	DPTNGpYYNVR	0.54	5	0.11785
EGFR kinase substrate motif (HPRD) (.(D|E)pY.)	0.917826	30.7195	32	TAGTSFMMpTPpYVVTR	0.55	51	0.119772
PDGFRB_PhosphoSite	0.909558	129	2	LpYEEYTR	0.505	2	0.111056
Lumped Abl kinase substrate motif (HPRD) ((pYM.M)|(EDAIpY)|(.VIpYAAPF)|(EAIpYAAPF)|(EEIpYEEpY)|(E.IpY..P.)|(EEIpYYYVH)|(ERIpYARTK)|(AEV(I|V|L|F)pYAA(P|F)F))	0.902862	94.9724	101	pYMEDSTYYK	0.563	4	0.122338
Lumped Crk SH2 domain binding motif (HPRD) & RasGAP C-terminal SH2 domain binding motif (HPRD) (pY..P)	0.89452	37.3421	183	YLpYTLVITDK	0.581	30	0.126113
FAK_PhosphoSite	0.885109	90.4016	170	pYATPQVIQAPGPR	0.593	4	0.128441
MAPK 11,13,14 Kinase substrate motif (HPRD) (pT(G|P|E)pY)	0.883	91.9252	104	SLYYpYIQQDTK	0.603	4	0.130326
Brk_NetworKIN	0.868427	74.7381	143	ADpYDTLSLR	0.604	6	0.130402
ALK kinase substrate motif (HPRD) (pY....(F|Y))	0.851105	100.165	74	SIpYYITGESK	0.624	3	0.134431
Lumped Syk SH2 domain binding motif (HPRD) ((pY(Q|T|E)(E|Q)(L|I))|(pYTT(I|L|M))|((D|E).......(D|E)..pY..L.......Y..(L|I)))	0.846506	165.642	94	VGEEEHVpYSFPNK	0.745	1	0.156965
Syk C-terminal SH2 domain binding motif (HPRD) (pY(Q|T|E)(E|Q)(L|I))	0.846467	165.642	94	VGEEEHVpYSFPNK	0.74	1	0.156568
Shc PTB domain binding motif (HPRD) (NP.pY)	0.845879	100.165	74	SIpYYITGESK	0.638	3	0.137153
Brk_PhosphoSite	0.841959	164.638	95	DIHHIDpYYK	0.74	1	0.156404
EphA2_PhosphoSite	0.833959	160.623	99	QDVpYGPQPQVR	0.742	1	0.156662
Met_NetworKIN	0.820518	34.1737	117	GpYFEYIEENK	0.68	30	0.145404
FRIP PTB domain binding motif (HPRD) (N..pY)	0.818042	59.4056	87	DQGTpYEDYVEGLR	0.692	9	0.147813
Abl_PhosphoSite	0.77393	58.566	170	pYATPQVIQAPGPR	0.732	8	0.155039
Fgr SH2 domain binding motif (HPRD) (pYEE(I|V))	0.766444	147.572	112	EpYYSVHNK	0.864	1	0.17959
InsR_NetworKIN	0.75521	49.378	71	DPTNGpYYNVR	0.779	11	0.163786
Pyk2_PhosphoSite	0.721447	138.537	121	DpYHFVSR	0.922	1	0.189297
Tensin SH2 domain binding motif (HPRD) (pYEN(F|I|V))	0.717602	139.541	120	DHLpYSTVCK	0.922	1	0.189685
ASK1_PhosphoSite	0.694118	97.7578	33	RTEELIpYLSQK	0.879	2	0.181582
MEKK6_PhosphoSite	0.692169	97.7578	33	RTEELIpYLSQK	0.868	2	0.179679
SHP1, SHP2 SH2 domain binding motif (HPRD) & SHP1, SHP2 SH2 domain binding motif (HPRD) ((V|I|L).pY(M|L|F).P)	0.690568	134.521	125	QVEpYLDLDLDSGK	0.956	1	0.194884
EGFR_Phosida ((D|P|S|A|E|N).pY(V|L|D|E|I|N|P))	0.68458	22.6774	56	MQNHGYENPTpYK	0.865	53	0.179242
MAP2K4_NetworKIN	0.676435	51.342	48	VADPDHDHTGFLpTEpYVATR	0.877	8	0.181355
Grb2 SH2 domain binding motif (HPRD) (pY(Y|I|V)N(F|L|I|V))	0.662316	93.7266	166	VpYESIGQYGGETVK	0.895	2	0.184508
EGFR_PhosphoSite	0.632365	43.0694	166	VpYESIGQYGGETVK	0.922	10	0.189491
GRB2, 3BP2, Csk, Fes, Syk C-terminal SH2 domain binding motif (HPRD) (pY(M|I|L|V).(M|I|L|V))	0.624571	46.182	53	EILVGDVGQTVDDPpYATFVK	0.924	8	0.189514
JAK2_PhosphoSite	0.619143	56.2909	49	GFCpYVEFDEVDSLK	0.909	5	0.187202
Lumped ERK1 Kinase substrate motif (HPRD) (((T|P|S)(G|P|E|Y)(P|L|I)(L|M|P)pSP(G|P|F)(P|F|G|Y)(F|Y|I))|(pTEpY)|(P.(pS|pT)PP)|(..P.(pS|pT)PPP.)|(P.(pS|pT)P)|(KpSPP))	0.592573	69.8118	104	SLYYpYIQQDTK	0.945	3	0.192838
Lck_PhosphoSite	-0.461604	-47.7402	48	VADPDHDHTGFLpTEpYVATR	0.999	4	0.203444
KDR_NetworKIN	-0.573906	-59.9291	60	DKVTIADDpYSDPFDAK	0.942	4	0.192616
Fyn_NetworKIN	-0.606085	-32.557	168	AQQGLpYQVPGPSPQFQSPPAK	0.932	17	0.19096
Lumped PTP1B phosphatase substrate motif (HPRD) (((D|E)pYpY(R|K))|(EFpY(G|A)TY(G|A))|(E(Y|F|D)pYM)|((E|P)(M|L|I|V|F)pY(G|A).(M|L|I|V|F|Y)A)|(RD.Y.TDYpYR)|(E(F|D|Y)pY)|(DpYpYR))	-0.612088	-85.6641	86	KAPTNEFpYA	0.943	2	0.192625
PTP1B phosphatase substrate motif (HPRD) (E(F|D|Y)pY)	-0.614734	-85.6641	86	KAPTNEFpYA	0.935	2	0.19138
Src, Fyn, Lck, Fgr, Abl, Crk, Nck SH2 domain binding motif (HPRD) (pY(R|K|H|Q|E|D)(R|K|H|Q|E|D)(I|P))	-0.658415	-69.0709	69	ENPpYEDIELHGR	0.865	4	0.179427
Fgr_NetworKIN	-0.662251	-30.8718	201	ARQSPEDVpYFSK	0.88	24	0.181602
Lumped Src SH2 domains binding motif (HPRD) ((pYM.M)|(pY(R|K|H|Q|E|D)(R|K|H|Q|E|D)(I|P))|(PP.pY)|(pYEEI))	-0.668823	-69.0709	69	ENPpYEDIELHGR	0.85	4	0.177047
SHP2 N-terminal SH2 domain binding motif (HPRD) (pY(I|V).(I|V))	-0.669646	-78.9176	165	ELFDDPSpYVNVQNLDK	0.85	3	0.17723
Lck_NetworKIN	-0.685629	-40.6335	150	SPSSCNDLpYATVK	0.859	14	0.178736
MAP2K3_NetworKIN	-0.703521	-60.4048	103	IADPEHDHTGFLpTEpYVATR	0.842	6	0.175927
Lumped GSK-3, ERK1, ERK2, CDK5 substrate motif (HPRD) ((P.pTP)|(R..pSPV)|(K(pS|pT)P.K)|(KpSP...K)|(KpSP..K)|(KpSP....K)|(KpTPAKEE)|(P.pSP)|(.(pS|pT)P)|(..pSP))	-0.713928	-100.781	230	LPSpSPVpYEDAASFK	0.838	2	0.175274
MAP2K6_NetworKIN	-0.720962	-67.3043	67	NAGNEQDLGIQpYK	0.832	5	0.174382
WW domain binding motif (HPRD) ((pS|pT)P)	-0.721362	-100.781	230	LPSpSPVpYEDAASFK	0.834	2	0.174619
GSK-3, ERK1, ERK2, CDK5 substrate motif (HPRD) (.(pS|pT)P)	-0.727556	-100.781	230	LPSpSPVpYEDAASFK	0.821	2	0.172256
HIPK2_PhosphoSite	-0.748462	-145.564	146	AVCSTpYLQSR	0.864	1	0.179405
Dok1 PTB domain binding motif (HPRD) (N.LpY)	-0.771757	-149.58	150	SPSSCNDLpYATVK	0.843	1	0.175953
Grb2 SH2 domain binding motif (HPRD) (pY.N)	-0.790808	-47.3068	165	ELFDDPSpYVNVQNLDK	0.719	13	0.152768
SHP1 SH2 domain binding motif (HPRD) ((I|V).pY..(L|V))	-0.794655	-73.8308	125	QVEpYLDLDLDSGK	0.707	5	0.150537
DYRK1A_PhosphoSite	-0.798829	-155.603	156	IYQpYIQSR	0.803	1	0.168655
ALK kinase substrate motif (HPRD) (pY..YY)	-0.827038	-161.626	162	IEDPVpYGIYYVDHINRK	0.748	1	0.157432
ITK_NetworKIN	-0.832923	-48.3372	231	TPYEApYDPIGK	0.66	14	0.14158
Syk_PhosphoSite	-0.845968	-164.638	165	ELFDDPSpYVNVQNLDK	0.744	1	0.156919
TrkA_PhosphoSite	-0.847201	-164.638	165	ELFDDPSpYVNVQNLDK	0.723	1	0.153456
ZAP70_PhosphoSite	-0.849146	-164.638	165	ELFDDPSpYVNVQNLDK	0.711	1	0.151229
Sem5 SH2 domain binding motif (HPRD) (pY(L|V)N(V|P))	-0.850186	-164.638	165	ELFDDPSpYVNVQNLDK	0.732	1	0.155203
HCP SH2 domain binding motif (HPRD) (pYF.(F|P|L|Y))	-0.851671	-89.3858	89	VRVESGpYFSLEK	0.657	4	0.141087
LYN_PhosphoSite	-0.856371	-120.938	250	VIEDNEpYTAR	0.627	2	0.134933
Arg_PhosphoSite	-0.864031	-168.654	169	VIpYDFIEK	0.704	1	0.150057
Ack_PhosphoSite	-0.875941	-168.654	169	VIpYDFIEK	0.679	1	0.145345
Casein Kinase II substrate motif (HPRD) ((pS|pT)..(D|E))	-0.878411	-171.665	172	pTYVDPHTpYEDPNQAVLK	0.676	1	0.144857
SHC SH2 domain binding motif (HPRD) (pY(I|E|Y|L).(I|L|M))	-0.879842	-44.0118	119	SVTSLCAPEpYENIR	0.589	20	0.127712
Lumped Casein Kinase II substrate motif (HPRD) (((E|D|A)(D|E)(E|D)(E|D)pS(E|D|A)(D|E|A)(E|D)(E|D))|(pS.(E|pS|pT))|(pS..(E|pS|pT))|((pS|pT)..(E|D))|(pSD.E)|(pS..(E|D))|(pS(D|E).(D|E).(D|E))|((D|E)pS(D|E).(D|E))|(pS(D|E)(D|E)(D|E))|((pS|pT)..(D|E))|((S|E|P|G)(D|S|N|E|P)(E|D|G|Q|W)(Y|E|D|S|W|T)(W|E|D)pS(D|E)(D|E|W|N)(E|D)(E|D|N|Q)))	-0.880739	-171.665	172	pTYVDPHTpYEDPNQAVLK	0.695	1	0.148296
MKK6_PhosphoSite	-0.926723	-130.008	130	QADSEMTGpYVVTR	0.513	2	0.112692
ALK kinase substrate motif (HPRD) (pY(D|E).(I|L|V|M))	-0.929216	-41.2006	143	ADpYDTLSLR	0.52	27	0.114105
Lumped Vav SH2 domain binding motif (HPRD) ((pY(M|L|E)EP)|(pYESP))	-0.935703	-181.704	182	AGKGESAGpYMEPYEAQR	0.605	1	0.130477
Vav SH2 domain binding motif (HPRD) (pY(M|L|E)EP)	-0.93676	-181.704	182	AGKGESAGpYMEPYEAQR	0.594	1	0.128519
Itk SH2 domain binding motif (HPRD) (pY(A|E|V)(Y|F|E|S|N|V)(P|F|I|H))	-0.950669	-54.1481	138	MPEQEpYEFPEPR	0.486	15	0.107229
Lumped SHP1 SH2 domain binding motif (HPRD) (((V|I|L).pYA.(L|V))|(..pYYM(K|R))|(L(Y|H)pY(M|F).(F|M))|(L.pYA.L)|((I|V).pY..(L|V))|((V|I|L).pY(M|L|F).P))	-0.955033	-81.9048	124	LIpYLVPEK	0.489	6	0.107773
Srm_NetworKIN	-0.965252	-82.9286	168	AQQGLpYQVPGPSPQFQSPPAK	0.47	6	0.103927
Src_NetworKIN	-0.98966	-42.6261	168	AQQGLpYQVPGPSPQFQSPPAK	0.442	28	0.098168
HCK_NetworKIN	-0.994184	-48.0542	168	AQQGLpYQVPGPSPQFQSPPAK	0.432	21	0.0962661
IGF1R_PhosphoSite	-1.01298	-194.755	195	QPAPKPEPSFSEpYASVQVPR	0.469	1	0.10382
FRK_NetworKIN	-1.02021	-198.77	199	TDDYLDQPCpYETINR	0.472	1	0.104255
EphA8_NetworKIN	-1.07006	-110.717	239	LIEDNEpYTAR	0.368	4	0.0827383
EphA2_NetworKIN	-1.11725	-55.1773	168	AQQGLpYQVPGPSPQFQSPPAK	0.305	20	0.0695857
BTK_NetworKIN	-1.12709	-116.811	245	EVGDpYGQLHETEVLLK	0.305	4	0.0695068
Src_PhosphoSite	-1.13653	-59.125	99	QDVpYGPQPQVR	0.292	18	0.067
ABL_Phosida ((I|V|L)pY..(P|F))	-1.14284	-53.3184	72	ELEEIpYMLPR	0.274	23	0.0633763
Fes SH2 domain binding motif (HPRD) (pYE.(V|I))	-1.1478	-71.3171	69	ENPpYEDIELHGR	0.271	12	0.0627546
Casein Kinase I substrate motif (HPRD) ((D|E)..(pS|pT))	-1.15335	-223.868	224	HTDDEMpTGpYVATR	0.256	1	0.0597631
P38A_PhosphoSite	-1.15633	-223.868	224	HTDDEMpTGpYVATR	0.26	1	0.0606265
Lumped Casein Kinase I substrate motif (HPRD) ((E(F|E)D(T|A|G)GpSI(I|F|Y|G)(I|G|F)(F|G)(F|P|L))|(Y(Y|E)(D|Y)(A|D)(A|G)pSI(I|Y|F|G)(I|G|F)(F|G)(F|P|L))|(pSP..(pS|pT))|((D|E)..(pS|pT))|((pS|pT)..(S|T))|((pS|pT)...(S|T)(M|L|V|I|F)))	-1.15855	-223.868	224	HTDDEMpTGpYVATR	0.235	1	0.0551811
Kit_NetworKIN	-1.16061	-87.72	215	SLpYASSPGGVYATR	0.265	8	0.061578
MKK3_PhosphoSite	-1.16163	-223.868	224	HTDDEMpTGpYVATR	0.237	1	0.0555858
ERK/MAPK_Phosida ((V|P).(pS|pT)P)	-1.17394	-229.891	230	LPSpSPVpYEDAASFK	0.225	1	0.0530188
Lumped ERK2 kinase substrate motif (HPRD) ((P.(pS|pT)PP)|(..P.(pS|pT)PPP.)|(P.(pS|pT)P)|(pSP)|(KpSPP)|((D|Y|W|E)(C)(P|S|C|E)(P|C|S|L|T|V)(L|M|T)pS(P|A)(T|S|G|R|C|F)(W|P|S)(W|F)))	-1.17771	-229.891	230	LPSpSPVpYEDAASFK	0.246	1	0.0575623
GSK-3, ERK1, ERK2, CDK5 substrate motif (HPRD) (..pSP)	-1.18124	-229.891	230	LPSpSPVpYEDAASFK	0.223	1	0.0526092
NEK6_Phosida (L..(pS|pT))	-1.1815	-229.891	230	LPSpSPVpYEDAASFK	0.218	1	0.0515506
MDC1 BRCT domain binding motif (HPRD) & Plk1 PBD domain binding motif (HPRD) (S(pS|pT).)	-1.18328	-229.891	230	LPSpSPVpYEDAASFK	0.213	1	0.0505466
ERK1, ERK2 Kinase substrate motif (HPRD) (pSP)	-1.18553	-229.891	230	LPSpSPVpYEDAASFK	0.195	1	0.0466607
ERK1, ERK2 Kinase substrate motif (HPRD) (P.(pS|pT)P)	-1.19031	-229.891	230	LPSpSPVpYEDAASFK	0.21	1	0.0498936
Lumped PI3 Kinase p85 SH2 domain binding motif (HPRD) ((pYM.M)|(pY..M)|(pYMPMS))	-1.19196	-231.899	232	HIGLVpYSGMGPDYR	0.195	1	0.0466052
GSK-3, ERK1, ERK2, CDK5 substrate motif (HPRD) (P.pSP)	-1.19355	-229.891	230	LPSpSPVpYEDAASFK	0.214	1	0.0507241
Lumped PI3 Kinase p85 SH2 domain binding motif (HPRD) (pY..M)	-1.19854	-231.899	232	HIGLVpYSGMGPDYR	0.196	1	0.0467886
Yes_NetworKIN	-1.19938	-53.2938	168	AQQGLpYQVPGPSPQFQSPPAK	0.231	26	0.0543053
SHP1 C-terminal SH2 domain binding motif (HPRD) ((V|I|L).pYA.(L|V))	-1.20411	-167.297	167	EITQDTNDITpYADLNLPK	0.247	2	0.0577291
PKACA_PhosphoSite	-1.22139	-238.926	239	LIEDNEpYTAR	0.155	1	0.0375361
PDGFRA_PhosphoSite	-1.22903	-238.926	239	LIEDNEpYTAR	0.144	1	0.0349565
PDGFRbeta_NetworKIN	-1.23917	-70.0741	239	LIEDNEpYTAR	0.204	15	0.0485829
SHP2 N-terminal SH2 domain binding motif (HPRD) ((I|L|V|M).pY(T|V|A).(I|V|L|F))	-1.2421	-116.661	167	EITQDTNDITpYADLNLPK	0.194	5	0.0464768
Fyn SH2 domain binding motif (HPRD) (pYEDP)	-1.25007	-172.336	172	pTYVDPHTpYEDPNQAVLK	0.193	2	0.0462924
SHP2 CSH2 domain binding motif (HPRD) ((T|V|I|Y).pY(A|S|T|V).(I|V|L))	-1.27074	-100.88	136	HVHLENATEpYATLR	0.186	7	0.0446667
EphA4_NetworKIN	-1.28596	-86.5548	239	LIEDNEpYTAR	0.159	10	0.0383661
Myt1_PhosphoSite	-1.29911	-253.984	254	IGEGpTpYGVVYK	0.038	1	0.0095
b-Adrenergic Receptor kinase substrate motif (HPRD) ((D|E)(pS|pT)...)	-1.29913	-251.977	252	SEpSVVpYADIR	0.058	1	0.0143748
Wee1_PhosphoSite	-1.30589	-253.984	254	IGEGpTpYGVVYK	0.027	1	0.00680075
WEE1B_PhosphoSite	-1.31083	-253.984	254	IGEGpTpYGVVYK	0.034	1	0.00853184
MAP2K7_NetworKIN	-1.31138	-122.168	224	HTDDEMpTGpYVATR	0.156	5	0.0377329
EphB1_NetworKIN	-1.31425	-111.595	239	LIEDNEpYTAR	0.16	6	0.0385612
EphB2_NetworKIN	-1.31576	-111.595	239	LIEDNEpYTAR	0.147	6	0.0356417
EphB3_NetworKIN	-1.31921	-153.788	239	LIEDNEpYTAR	0.141	3	0.0342696
Abl_NetworKIN	-1.31955	-60.9167	239	LIEDNEpYTAR	0.163	24	0.0392371
Cbl PTB domain binding motif (HPRD) (D(N|D).pY)	-1.34727	-85.4756	233	QNHLQADNFpYQTV	0.131	12	0.0318777
Lumped SHP2 SH2 domain binding motif (HPRD) (((T|V|I|Y).pY(A|S|T|V).(I|V|L))|((I|L|V)(I|L|V)(I|L|V|F|T|Y)pY(T|I|L|V)(I|L)(I|L|V|P))|((H|F).V.(T|S|A)pY)|((I|V|L).pY(F|M).P)|(pY(I|V).(I|V))|((I|L|V|M).pY(T|V|A).(I|V|L|F))|((I|V).pY(L|M|T)Y(A|P|T)SG)|(W(M|T|V)pY(Y|R)(I|L).)|(pYIPP)|((V|I|L).pY(M|L|F).P))	-1.36412	-97.743	124	LIpYLVPEK	0.121	9	0.02948
Src kinase substrate motif (HPRD) (pY(A|G|S|T|D|E))	-1.36562	-36.52	136	HVHLENATEpYATLR	0.121	134	0.0295158
BLK_NetworKIN	-1.37863	-71.6667	168	AQQGLpYQVPGPSPQFQSPPAK	0.114	18	0.0278759
Lumped Src kinase substrate motif (HPRD) (((D|E).......(D|E)..pY..L.......Y..(L|I))|((I|V|L|S).pY..(L|I))|(pYM.M)|(YIpYGSFK)|(EEEIpY(G|E)EFD)|(D(D|E)(E|D|G)(I|V|L)pY(G|E)E(F|I)F)|((D|E).......(D|E)..pY..L.......Y..(L|I))|((D|E)(D|E)(E|D|G)(I|V|L)pY(G|E|D)E(F|I|L|V)(D|E))|(pY(A|G|S|T|D|E)))	-1.44146	-38.513	75	GGHSDDLpYAVPHR	0.087	138	0.0213778
EphA5_NetworKIN	-1.45041	-137.464	239	LIEDNEpYTAR	0.102	5	0.024972
EphA3_NetworKIN	-1.47398	-112.488	239	LIEDNEpYTAR	0.099	8	0.0242671
ALK kinase substrate motif (HPRD) ((D|E)..pY)	-1.49013	-45.5617	189	EELpYQNLTR	0.075	70	0.0184743
Src family kinase substrate motif (HPRD) & SHIP2 SH2 domain binding motif (HPRD) ((I|V|L|S).pY..(L|I))	-1.51121	-88.9707	122	SLpYYYIQQDTK	0.072	14	0.0178007
Tec_NetworKIN	-1.54181	-132.071	173	ERLpYEWISIDK	0.074	6	0.0182503
Lumped ALK kinase substrate motif (HPRD) ((pY..YY)|(pY(D|E).(I|L|V|M))|((D|E)..pY)|(pY....(F|Y)))	-1.58356	-45.0465	189	EELpYQNLTR	0.047	88	0.011663
EphA1_NetworKIN	-1.64965	-130.982	239	LIEDNEpYTAR	0.03	7	0.00754693
EphA7_NetworKIN	-1.65024	-130.982	239	LIEDNEpYTAR	0.036	7	0.00902244
EphA6_NetworKIN	-1.68713	-176.232	239	LIEDNEpYTAR	0.024	4	0.0060527
Ron_NetworKIN	-1.71742	-239.859	239	LIEDNEpYTAR	0.009	2	0.00228698
TRKB_NetworKIN	-1.72533	-239.859	239	LIEDNEpYTAR	0.011	2	0.00278815
CSF1R_NetworKIN	-1.76389	-120.053	168	AQQGLpYQVPGPSPQFQSPPAK	0.021	10	0.00530276
Lyn_NetworKIN	-1.80007	-92.3255	168	AQQGLpYQVPGPSPQFQSPPAK	0.016	19	0.00404528
JAK2 kinase substrate motif (HPRD) (pY..(L|I|V))	-1.91846	-58.2544	118	pYATLSLFNTYK	0.013	75	0.00329093
SRC_Phosida ((E|D)..pY..(D|E|A|G|S|T))	-1.94584	-139.534	193	ECDpYSIDGINR	0.009	9	0.00228409
ALK_Phosida (pY..(I|L|V|M))	-1.9947	-59.9861	118	pYATLSLFNTYK	0.004	76	0.00101901

## Sheet: Das v Control_pST
Motif	Normalized_KS Score	KS Score	No. at max KS Score	IPI_psite at max KS score	Frequency of Random KS Scores > KS Score observed	No. hits	FDR
Casein kinase II substrate motif (HPRD) (pSD.E)	2.03092	973.63	2208	YVSGpSpSPDLVTR	0.005	255	0.00344113
Casein Kinase II substrate motif (HPRD) (pS..(E|pS|pT))	1.91853	499.296	1427	pSRpSFDYNYR	0.003	973	0.002075
CK2_Phosida ((pS|pT)..E)	1.81989	457.445	1427	pSRpSFDYNYR	0.012	1048	0.00811075
SGK1_PhosphoSite	1.79096	5252.23	2114	YYpSDpSDDELTVEQR	0.022	6	0.014608
BARD1 BRCT domain binding motif (HPRD) (pS(D|E)(D|E)E)	1.76676	954.426	2162	PFSAPKPQTpSPpSPK	0.025	197	0.0165735
DNAPK_PhosphoSite	1.73079	6109.77	2728	AAAAAAAAAVpSR	0.021	4	0.0140113
PDHK4_NetworKIN	1.6661	4813.94	2552	PGEEPSEYpTDEEDTK	0.031	6	0.0204206
CDK14_PhosphoSite	1.60172	7680.74	1156	pSVIDPVPAPVGDSHVDGAAK	0.03	2	0.0198248
PKCalpha_NetworKIN	1.59135	1030.8	2039	VFCVEEEDpSESSLQK	0.058	136	0.0370308
CLK1_NetworKIN	1.59076	1555.99	3097	QCEGITpSPEGSK	0.045	59	0.0292254
DYRK2_PhosphoSite	1.55574	7534.71	1302	SNSSFMpSR	0.045	2	0.0291342
MAPK3_NetworKIN	1.54803	856.131	2622	IDIpSPSTLRK	0.054	189	0.0346904
Casein Kinase II substrate motif (HPRD) (pS(D|E)(D|E)(D|E))	1.53219	716.685	2162	PFSAPKPQTpSPpSPK	0.057	266	0.0365046
CK2a2_NetworKIN	1.53045	1598.61	1415	PGPQALPKPApSPK	0.058	50	0.0370878
CaMKIIalpha_NetworKIN	1.52044	1937.57	3960	SDSQASLTVPLpSPQVVR	0.064	33	0.0407362
PKA kinase substrate motif (HPRD) & PKC kinase substrate motif (HPRD) ((pS|pT).(R|K))	1.51143	410.324	2433	pSPAFALK	0.071	851	0.0448478
Chk1_PhosphoSite	1.50675	2334.27	1688	GVAPADpSPEAPRR	0.076	22	0.0476435
GSK-3, ERK1, ERK2, CDK5 substrate motif (HPRD) (R..pSPV)	1.49492	7297.65	1539	TPASTPVSGTPQApSPMIER	0.067	2	0.0425153
PKCT_PhosphoSite	1.49473	5985.03	2852	DNPFFRpSK	0.074	3	0.0464599
CK2alpha_NetworKIN	1.49418	926.682	1415	PGPQALPKPApSPK	0.069	152	0.0437176
PRKD1_PhosphoSite	1.48784	3750.4	671	RSpSDTSGSPATPLK	0.077	8	0.0481976
AMPKa2_NetworKIN	1.47135	1732.72	6033	DILpSFDK	0.073	41	0.0459712
CDK5_NetworKIN	1.42725	1397.8	4116	DTAAVVpSR	0.096	61	0.0596407
Lumped PKC epsilon kinase substrate motif (HPRD) ((KRQGpSVRR)|(R(K|E|R).pS))	1.4249	3794.01	1258	SIpSTSGPLDK	0.097	7	0.0600821
NuaK1_PhosphoSite	1.41646	6958.58	1878	EGPIGGEpSDSEEVR	0.099	2	0.0610475
AMPKA1_PhosphoSite	1.41214	2542.01	3180	ACpSPCSSQSSSSGICTDFWDLLVK	0.109	17	0.0669157
Casein Kinase II substrate motif (HPRD) (pS(D|E).(D|E).(D|E))	1.40591	800.211	1618	AISTGpSLASSTLNK	0.102	184	0.0628042
PKC epsilon kinase substrate motif (HPRD) (R(K|E|R).pS)	1.36744	3794.01	1258	SIpSTSGPLDK	0.116	7	0.0708984
PAK3_NetworKIN	1.33601	2808.82	6030	PLWLpSPEKPLAWK	0.132	12	0.0795065
MAPK8_NetworKIN	1.32635	1155.74	3952	TLTDEVNpSPDpSDRR	0.16	78	0.0945869
PKG1 iso2_PhosphoSite	1.32561	8812	24	RDpSLTGSSDLYK	0.001	1	0.000697479
EEF2K_PhosphoSite	1.32415	6395.45	2441	VEpSVEPSENEASK	0.149	2	0.0887159
MOS_PhosphoSite	1.32183	8735.99	100	AIpTPQAQEELQK	0.02	1	0.0133655
CDK16_PhosphoSite	1.31785	8706.99	129	SFpSEGGER	0.033	1	0.0217036
PAK6_NetworKIN	1.30643	3529.8	5308	LEpSLSYQLSGLQK	0.164	7	0.0966761
PAK5_NetworKIN	1.29659	3529.8	5308	LEpSLSYQLSGLQK	0.153	7	0.0907071
CAMK4_PhosphoSite	1.28884	8531.97	304	pSDSELVSK	0.052	1	0.0335093
PLK3_PhosphoSite	1.28219	6217.41	2619	SLAFDpSEHpSADEK	0.208	2	0.119062
ULK3_PhosphoSite	1.27706	8452.96	383	AAAAPDSRVpSEEENLK	0.102	1	0.0627111
PKBalpha_NetworKIN	1.27428	941.359	2275	pSGLQLSLEQGTGENSFR	0.161	102	0.0950427
PDHK1_PhosphoSite	1.26339	8328.94	507	QVQpSLTCEVDALK	0.109	1	0.0668168
PDHK2_PhosphoSite	1.24718	8328.94	507	QVQpSLTCEVDALK	0.12	1	0.0729136
MDC1 BRCT domain binding motif (HPRD) & Plk1 PBD domain binding motif (HPRD) (S(pS|pT).)	1.24574	406.446	6401	DDDAETGLpTDGEEK	0.204	606	0.117583
AMPKA2_PhosphoSite	1.24556	5952.35	2884	STMPTpSLPNLAK	0.214	2	0.121325
GSK3A_PhosphoSite	1.23828	8232.93	603	DVTLpSPVK	0.142	1	0.085159
MAPKAPK2_PhosphoSite	1.23447	2398.8	130	ATLEVSpSIIK	0.205	14	0.117996
PAK2_NetworKIN	1.22601	1313.76	2852	DNPFFRpSK	0.206	51	0.118407
GRK1_NetworKIN	1.22116	3888.6	1415	PGPQALPKPApSPK	0.225	5	0.126696
MAPKAPK3_NetworKIN	1.21397	4817.64	4019	TTSRpSPVLSR	0.215	3	0.121726
LOK_NetworKIN	1.21277	8053.91	782	SMpSASSGLSAR	0.179	1	0.104922
VRK1_PhosphoSite	1.21073	7932.9	903	SLLGDSAPpTLHLNK	0.184	1	0.107398
PBK_PhosphoSite	1.20794	7932.9	903	SLLGDSAPpTLHLNK	0.191	1	0.110705
CDK3_PhosphoSite	1.20073	7932.9	903	SLLGDSAPpTLHLNK	0.207	1	0.118817
BUB1_PhosphoSite	1.20006	7933.9	902	LApSPELER	0.193	1	0.111709
CK1_Phosida (S..(pS|pT))	1.19524	389.366	5740	NYDPYKPLDIpTPPPDQK	0.243	595	0.13482
GSK-3, ERK1, ERK2, CDK5 substrate motif (HPRD) (KpSP....K)	1.19431	3200.54	3113	LAEpSPQLSK	0.24	7	0.133691
NuaK2_PhosphoSite	1.19157	7908.9	927	FLSHpSTDSLNK	0.21	1	0.119712
ERK7_PhosphoSite	1.18973	7932.9	903	SLLGDSAPpTLHLNK	0.227	1	0.127132
PHKB_PhosphoSite	1.17369	7844.89	991	SFLFGpSR	0.23	1	0.128639
TGFbR2_NetworKIN	1.16285	1500.12	6002	RVpSPLNLSSVTP	0.262	33	0.143823
PKC kinase substrate motif (HPRD) ((R|K)..(pS|pT).(R|K))	1.16146	1734.15	1452	pSVDGDQGLGMEGPYEVLK	0.28	25	0.152895
MARK3_NetworKIN	1.13787	1596.56	6928	KEGLpSFLGGLR	0.281	28	0.153239
MST1_NetworKIN	1.13027	7564.86	1271	LQPERGpSPK	0.312	1	0.168375
DMPK1_NetworKIN	1.10153	1846.55	1878	EGPIGGEpSDSEEVR	0.315	19	0.169773
PKCbeta_NetworKIN	1.0971	582.159	1933	NQGIEGpSPGGR	0.321	212	0.172335
BCKDK_PhosphoSite	1.08798	7156.81	1679	ESSPLYpSPTFpSDSTSAVK	0.383	1	0.198186
Pim1_NetworKIN	1.08468	2627.57	4247	TApSIGTLGR	0.347	9	0.183212
ACTR2_NetworKIN	1.08219	3779.71	640	pSEGpSEYEEIPK	0.349	4	0.183801
PKCepsilon_NetworKIN	1.08183	973.019	7090	NELLpSPLK	0.341	68	0.180504
CLK3_NetworKIN	1.07635	7193.81	1642	SWpSSTPTAGGIEGSVK	0.385	1	0.198973
PKCG_PhosphoSite	1.07089	3776.21	2852	DNPFFRpSK	0.364	4	0.189536
GSK3_Phosida (pS...S)	1.06832	352.442	4020	GGCPGGEATLpSQPPPR	0.37	579	0.192419
G protein-coupled receptor kinase 1 substrate motif (HPRD) (..(pS|pT)E)	1.06271	433.581	1362	VDGETApSDSESR	0.36	373	0.187688
CaMKIIdelta_NetworKIN	1.05862	1315.41	3234	LPpSDEDEpSGTEESDNTPLLK	0.382	35	0.198162
Casein Kinase II substrate motif (HPRD) ((D|E)pS(D|E).(D|E))	1.02965	579.623	2098	pSLSGTPK	0.404	189	0.2075
DNA dependent Protein kinase substrate motif (HPRD) (.pSQ)	1.02219	609.674	962	GKDpSLYAQGK	0.42	170	0.214391
IKKA_PhosphoSite	1.01894	4865.1	3971	VDSEGDFpSENDDAAGDFR	0.398	2	0.20518
MAPK1_NetworKIN	1.01264	654.77	2852	DNPFFRpSK	0.414	139	0.212111
MAP2K2_NetworKIN	1.01138	1650.94	1004	VLGpSEGEEEDEALpSPAK	0.418	20	0.213633
ERK2_PhosphoSite	1.00285	1126.61	6562	LFpSPLHSGTR	0.424	46	0.215902
Lumped ATM kinase substrate motif (HPRD) (pSQ)	0.994142	543.341	912	TSpSSSPANpSDVEIDGIGR	0.465	196	0.233062
PKCzeta_NetworKIN	0.988496	1210.36	1818	KEpTEpSEAEDNLDDLEK	0.456	38	0.228827
Chak2_NetworKIN	0.987662	3939.67	1952	TDpSDSDLQLYK	0.453	3	0.227873
GSK-3, ERK1, ERK2, CDK5 substrate motif (HPRD) (KpSP...K)	0.982398	3154.19	2149	NSpTPSEPGSGR	0.455	5	0.228602
ROCK2_NetworKIN	0.969285	1144.8	1878	EGPIGGEpSDSEEVR	0.474	41	0.237
PKAgamma_NetworKIN	0.960114	1749.54	4328	SNpSSEALLVDR	0.475	16	0.236929
Chk2_PhosphoSite	0.959573	6281.71	2554	pSLDGLSR	0.548	1	0.265058
MARK3_PhosphoSite	0.953803	6281.71	2554	pSLDGLSR	0.577	1	0.276507
Akt1_PhosphoSite	0.947724	1121.03	431	SIRDpTPAK	0.509	40	0.250278
CDK1_PhosphoSite	0.938445	870.32	1948	LFpSPVIAR	0.529	66	0.258276
SIK_PhosphoSite	0.937272	3687.59	2204	AGDNIPEEQPVASTPTTVpSDGENKK	0.506	3	0.249098
BRSK1 iso2_PhosphoSite	0.935645	6281.71	2554	pSLDGLSR	0.595	1	0.283171
P70S6KB_PhosphoSite	0.933331	4395	24	RDpSLTGSSDLYK	0.49	2	0.242951
MARK1_NetworKIN	0.93261	1524.45	7314	pSPDSATVSGYDIMK	0.543	20	0.26387
ERK/MAPK_Phosida (PE(pS|pT)P)	0.925148	1130.82	1740	EEpSpSEDENEVSNILR	0.534	37	0.260411
IKKB_PhosphoSite	0.922443	4418	4418	pSPDLLMYQGPPDTAEIIK	0.513	2	0.251947
CDK5_PhosphoSite	0.920353	1629.49	6689	LCLpSTVDLEVK	0.546	17	0.264399
PKG1cGKI_NetworKIN	0.914784	979.433	1551	VEMPpSLK	0.558	49	0.268955
CDK7_NetworKIN	0.909318	977.939	1789	SFTLDDEpSLK	0.546	48	0.264708
ICK_PhosphoSite	0.897583	5968.68	2867	YSYQLLQCDpSPR	0.668	1	0.309743
MARK4_NetworKIN	0.893521	1468.62	6928	KEGLpSFLGGLR	0.565	20	0.272013
PLK4_NetworKIN	0.888552	1470.53	5601	ApSLGTLPLGKPR	0.566	20	0.272178
GRK5_NetworKIN	0.879877	3004.36	1415	PGPQALPKPApSPK	0.611	4	0.28847
PKCI_PhosphoSite	0.856418	4076.92	342	GEAAAERPGEAAVASpSPSK	0.637	2	0.298706
Casein Kinase II substrate motif (HPRD) (pS.(E|pS|pT))	0.85443	235.597	2642	SGAASMPSpSPK	0.632	845	0.296697
MAPKAPK5_NetworKIN	0.854255	3008.36	5828	IQQLVNpTLK	0.659	4	0.307632
JNK2_PhosphoSite	0.852029	3008.36	5828	IQQLVNpTLK	0.628	4	0.295488
IKKE_PhosphoSite	0.850627	5610.64	3225	SLNFQEDDDpTSR	0.72	1	0.328713
CAMK1A_PhosphoSite	0.845215	4114.93	304	pSDSELVSK	0.652	2	0.305051
ULK1_PhosphoSite	0.835354	4024.91	4811	QLLTLpSSELSQAR	0.665	2	0.309389
LKB1 Kinase substrate motif (HPRD) (LRpT)	0.831495	3991.9	427	SSpSPVKR	0.684	2	0.316102
SGK1_NetworKIN	0.831348	1560.25	1977	KWpSLNTYK	0.666	15	0.309507
PLK2_PhosphoSite	0.827054	5540.63	3295	ENpSPCVpTPVSTATHSLSR	0.754	1	0.34012
DYRK3_PhosphoSite	0.818513	5448.62	3387	TMpSVSDFNYpSR	0.769	1	0.344266
WNK1_PhosphoSite	0.804148	5327.6	3508	TYEWpSpSEEEEPVK	0.798	1	0.355714
MARK2_PhosphoSite	0.799666	2540.04	996	LTGSTSpSLNK	0.722	5	0.328542
MAPK12_NetworKIN	0.782993	1252.12	3169	PGPAEAPSPTASPSGDApSPPATAPYDPR	0.734	22	0.333271
ULK2_PhosphoSite	0.782643	5231.59	3604	pSPSLGSDLTFATR	0.844	1	0.372617
CaMKIIbeta_NetworKIN	0.775397	1024.52	6986	IpSAPNVDFNLEGPK	0.761	32	0.342161
GSK3, Erk1, Erk2 and CDK5 kinase motif (HPRD) (P.pTP)	0.770955	679.174	5094	TDAVLMTSDDSVTGSELpSPLVK	0.757	72	0.341102
MAPK13_NetworKIN	0.7559	1310.89	2619	SLAFDpSEHpSADEK	0.768	18	0.34419
PKCgamma_NetworKIN	0.73061	712.213	1466	LpSPATPTSEGPK	0.805	61	0.358065
Pim1_PhosphoSite	0.726204	4811.54	4024	SSTSFANIQENpSN	0.909	1	0.392953
RSK3_NetworKIN	0.723667	792.474	749	SNEpSVDIQDQEEK	0.82	46	0.363568
Aurora-A kinase substrate motif (HPRD) & AURORA-A_Phosida ((R|K|N)R.(pS|pT)(M|L|V|I))	0.713297	4709.53	4126	SESSSKSpSQPLASK	0.928	1	0.396214
PKA kinase substrate motif (HPRD) ((R|K)(R|K).(pS|pT))	0.706127	4682.53	4153	WTDGSLpSPPAK	0.944	1	0.401805
NLK_NetworKIN	0.694715	1350.14	4963	FCLSpSPTEALK	0.84	14	0.371642
GRK3_NetworKIN	0.690353	2154.82	1381	pSNLPIFLPR	0.851	5	0.374512
PKCA_PhosphoSite	0.685523	983.896	7854	DVPPDILLDpSPERK	0.851	26	0.374115
TBK1_PhosphoSite	0.683847	3272.74	5563	SSpTPLHSPSPIR	0.89	2	0.387973
Casein Kinase I substrate motif (HPRD) ((pS|pT)..(S|T))	0.679646	180.01	6122	ISHSLYSGIEGLDEpSPSR	0.885	914	0.386199
NEK11_NetworKIN	0.669179	4442.5	4393	EDSGLFpSPIR	0.99	1	0.41753
CaMKIIgamma_NetworKIN	0.666227	1041.28	5876	CLLADLPLPPELPGGDDLSKpSPEEK	0.87	23	0.380854
TAK1_PhosphoSite	0.658851	2642.56	304	pSDSELVSK	0.884	3	0.386168
PKD3_NetworKIN	0.650834	1925.31	6911	VDSPSHGLVTSSLCIPpSPAR	0.899	6	0.390665
Lumped G protein-coupled receptor kinase 1 substrate motif (HPRD) ((..(pS|pT)E)|(.(pS|pT)...(A|P|S|T)))	0.64467	128.403	460	LRLpSPpSPTSQR	0.893	1910	0.388464
SGK3_NetworKIN	0.640442	2566.54	380	SEpSPCESPYPNEK	0.92	3	0.394421
CK1epsilon_NetworKIN	0.630637	998.304	1816	STpSTPTpSPGPR	0.92	22	0.394829
MAK_NetworKIN	0.615216	917.797	6153	DHFGLEGDEESTMLEDSVpSPK	0.923	25	0.394892
PAK4_NetworKIN	0.613172	857.217	7034	LDLTENLTGpSK	0.919	28	0.395218
CaMKIalpha_NetworKIN	0.587568	1304.81	304	pSDSELVSK	0.958	11	0.406513
HIPK2_PhosphoSite	0.543917	2167.74	6668	RPpSILPEGSSDSR	0.982	3	0.415423
P38D_PhosphoSite	0.517733	2470.56	1948	LFpSPVIAR	0.993	2	0.417946
AuroraC_NetworKIN	0.472058	1667.25	4960	VTRpSPPTQVAISSDSAR	0.995	4	0.418364
MAPK10_NetworKIN	-0.494813	-725.597	5821	pSPLFIFMR	0.985	26	0.416268
PLK2_NetworKIN	-0.511874	-1385.1	2647	GQEpSFKK	0.992	7	0.417949
IKKbeta_NetworKIN	-0.52968	-419.75	3127	SMpSGGHGLR	0.986	88	0.416267
CAMK2A_PhosphoSite	-0.551427	-1107.4	5184	QPpSEEEIIK	0.975	13	0.412883
ERK1_PhosphoSite	-0.562807	-718.837	5268	VQMTpSPSSTGSPMFK	0.973	33	0.412457
MAPK11_NetworKIN	-0.588818	-863.464	2221	ALIQTCLNSPDpSPPR	0.951	26	0.40437
MRCKa_NetworKIN	-0.602154	-1331.84	8559	RSpTQGVTLTDLQEAEK	0.923	11	0.394485
CaMKIdelta_NetworKIN	-0.607952	-1760.86	3233	ESTESSNTpTIEDEDVK	0.919	6	0.394808
CDK9_PhosphoSite	-0.608374	-2899.66	7317	DVTNFTVGGFAPMpSPR	0.956	2	0.40608
PKAalpha_NetworKIN	-0.620465	-939.272	1706	pSLEPAENVHGAGGGAFPASQTPSK	0.929	23	0.396233
PKBbeta_NetworKIN	-0.623162	-979.895	1380	EVpSDDEAEEKEDK	0.917	22	0.394767
PDHK3_NetworKIN	-0.62398	-2443.16	5388	pSYELPDGQVITIGNER	0.935	3	0.398383
IKKalpha_NetworKIN	-0.638956	-488.917	6650	AVFPpSIVGRPR	0.921	96	0.394443
PDHK1_NetworKIN	-0.654738	-749.369	5061	LHVpSTINLQK	0.907	43	0.392497
G protein-coupled receptor kinase 1 substrate motif (HPRD) (.(pS|pT)...(A|P|S|T))	-0.662538	-138.409	7101	DLLPpSPAGPVPSK	0.911	1602	0.393408
RAF1_PhosphoSite	-0.664075	-2669.57	8559	RSpTQGVTLTDLQEAEK	0.877	3	0.383514
Cdc2 kinase substrate motif (HPRD) ((R|K)pSP(R|P)(R|K|H))	-0.674287	-2399.09	2399	SGTLKpSPPK	0.86	4	0.377672
RSK2_PhosphoSite	-0.678762	-1714.05	3922	TSpSLTQFPPSQSEER	0.86	8	0.377273
PLK1_PhosphoSite	-0.683697	-1386.66	8181	ASMSEFLEpSEDGEVEQQR	0.867	13	0.379942
PAK1_NetworKIN	-0.699699	-799.496	4700	STpSTPNVHMVSTTLPVDSR	0.848	43	0.373985
MAPK14_NetworKIN	-0.702141	-1320.64	4853	FICVTPTTCSNTIDLPMpSPR	0.843	15	0.372572
p90RSK_PhosphoSite	-0.704518	-1223.49	5639	SApSVSSISLTK	0.85	18	0.374469
NEK1_NetworKIN	-0.723361	-1361.51	3127	SMpSGGHGLR	0.812	15	0.360406
MSK1_PhosphoSite	-0.727439	-4852.55	4853	FICVTPTTCSNTIDLPMpSPR	0.906	1	0.392474
NEK6_PhosphoSite	-0.728426	-4852.55	4853	FICVTPTTCSNTIDLPMpSPR	0.913	1	0.393862
CDK8_PhosphoSite	-0.730873	-4852.55	4853	FICVTPTTCSNTIDLPMpSPR	0.905	1	0.39245
IRAK1_PhosphoSite	-0.732049	-4852.55	4853	FICVTPTTCSNTIDLPMpSPR	0.915	1	0.394315
NLK_PhosphoSite	-0.732903	-4852.55	4853	FICVTPTTCSNTIDLPMpSPR	0.891	1	0.388001
JNK2 iso2_PhosphoSite	-0.737448	-4852.55	4853	FICVTPTTCSNTIDLPMpSPR	0.902	1	0.391559
ERK1, ERK2 Kinase substrate motif (HPRD) (P.(pS|pT)P)	-0.737511	-259.66	4501	TVLPTVPEpSPEEEVK	0.809	490	0.359459
PKD1_NetworKIN	-0.741056	-844.013	5889	SLpSVPAASTAKPPPLPR	0.79	42	0.352906
NIMA kinase substrate motif (HPRD) (FR.(pS|pT))	-0.747712	-1885.96	5198	LSTFREpSFK	0.767	8	0.344114
Lumped NIMA kinase substrate motif (HPRD) (((R|N)(F|L|M)(R|K)(R|K)pS(R|I|V|M)(R|I|M|V)(M|I|F|V)(I|F|M))|(FR.(pS|pT))|(RF(R|K)(R|K)pS(R|I)(R|I)MI))	-0.753047	-1885.96	5198	LSTFREpSFK	0.775	8	0.346579
CDK4_NetworKIN	-0.756362	-1020.47	5435	pTLCGTPNYIAPEVLSK	0.76	30	0.342082
GRK2_NetworKIN	-0.762446	-782.065	5875	TGpSYGALAEITASK	0.765	52	0.343588
CK1gamma1_NetworKIN	-0.763026	-3011.02	3011	pSPPEGDTTLFLSR	0.743	3	0.336621
GRK6_NetworKIN	-0.766917	-3056.37	6001	FHVQNLpSQVEQDGR	0.753	3	0.340408
ChaK1_PhosphoSite	-0.776118	-5158.58	5159	FFVpSTPSQPSCK	0.836	1	0.370267
EIF2AK2_NetworKIN	-0.779727	-948.513	8347	TLFLGIPDENFEDHSAPPpSPEEK	0.724	37	0.329091
Lumped DMPK1 kinase substrate motif (HPRD) ((KK.RRpT(L|V).)|(KKR.RpT(L|V).)|((R|K).RR.(pS|pT)(L|V).)|(R..(pS|pT)(L|V)R))	-0.782757	-3769.85	8187	DRPDpSLR	0.753	2	0.340038
AuroraB_NetworKIN	-0.786957	-772.511	5418	IpSLPLPNFSSLNLR	0.715	57	0.32679
Growth associated histone HI kinase substrate motif (HPRD) & CDK1_Phosida ((pS|pT)P(K|R))	-0.789841	-313.682	4511	TSTLPPLPLPPLLPGDDDMDpSPK	0.722	384	0.328902
PKBgamma_NetworKIN	-0.789869	-1459.64	1458	VApSPTSGVK	0.712	16	0.325777
MAP4K6_NetworKIN	-0.79751	-2814.27	7231	DGWNQNHFITPVSpTLER	0.721	4	0.328808
DMPK1,2 kinase substrate motif (HPRD) (R..(pS|pT)(L|V)R)	-0.798122	-3769.85	8187	DRPDpSLR	0.739	2	0.335175
Lumped ERK1 Kinase substrate motif (HPRD) (((T|P|S)(G|P|E|Y)(P|L|I)(L|M|P)pSP(G|P|F)(P|F|G|Y)(F|Y|I))|(pTEpY)|(P.(pS|pT)PP)|(..P.(pS|pT)PPP.)|(P.(pS|pT)P)|(KpSPP))	-0.799367	-277.335	4501	TVLPTVPEpSPEEEVK	0.709	494	0.324763
Pim2_NetworKIN	-0.800788	-5337.6	5338	pSPQPPAEEDEDDFDDTLVAIDTYNCDLHFK	0.799	1	0.355778
PKAbeta_NetworKIN	-0.811837	-1293.07	2553	SPpSMPENLNRPR	0.703	21	0.322727
LOK_PhosphoSite	-0.814649	-5434.62	5435	pTLCGTPNYIAPEVLSK	0.791	1	0.352973
PKC_Phosida (R..(pS|pT).R)	-0.820153	-2378.62	6795	AYGSELYGPGRPLpSPR	0.689	6	0.317706
MAP4K4_NetworKIN	-0.821261	-3878.88	3879	STpTPPPAEPVSLPQEPPKPR	0.702	2	0.322625
SLK_NetworKIN	-0.821375	-5434.62	5435	pTLCGTPNYIAPEVLSK	0.75	1	0.339422
JNK1_PhosphoSite	-0.82352	-1793.6	7414	DAVLPEQpSPGDFDFNEFFNLDK	0.659	11	0.307287
PKA kinase substrate motif (HPRD) (K...(pS|pT))	-0.823816	-1215.44	1213	KVVVpSPTK	0.704	25	0.322829
HMGCoA Reductase kinase substrate motif (HPRD) ((M|L|V|I|F)(R|K|H)..pS...(M|L|V|I|F))	-0.827845	-2645.9	6179	CSLHSApSPASVR	0.662	5	0.308339
ROCK1_NetworKIN	-0.831717	-699.458	4608	SVSpSSSYR	0.682	79	0.31553
GRK7_NetworKIN	-0.833336	-3958.9	3959	RVpSVCAETYNPDEEEEDTDPR	0.697	2	0.320682
BCKDK_NetworKIN	-0.833814	-3912.89	8330	LSKPPFQTNPpSPEMVSK	0.687	2	0.317136
AMP-activated protein kinase substrate motif (HPRD) ((M|V|L|I|F)(R|K|H)..(pS|pT)...(M|V|L|I|F))	-0.839134	-2645.9	6179	CSLHSApSPASVR	0.668	5	0.310089
SGK2_NetworKIN	-0.84438	-4039.91	4040	SCpSVTDAVAEQGHLPPPSAPAGR	0.675	2	0.31264
LKB1_PhosphoSite	-0.846941	-4027.91	4028	pTWCGSPPYAAPELFEGK	0.654	2	0.305642
ERK5_PhosphoSite	-0.858368	-4114.93	4115	LLpSPQQPALQR	0.644	2	0.301648
DAPK3_PhosphoSite	-0.861021	-4141.94	8559	RSpTQGVTLTDLQEAEK	0.626	2	0.294881
NEK4_NetworKIN	-0.86425	-2525.72	2525	ICTLPSPPpSPLASLAPVADSSTR	0.632	6	0.297033
AMP-activated protein kinase substrate motif (HPRD) ((M|V|L|I|F)(R|K|H)...(pS|pT)...(M|V|L|I|F))	-0.865055	-3492.52	6437	EGPPAPPPVKPPPpSPVNIR	0.621	3	0.292858
CHK1/2_Phosida (L.R..(pS|pT))	-0.867865	-2344.86	4868	LFRPPpSPAPAAPGAR	0.608	7	0.28738
CK1delta_NetworKIN	-0.868082	-792.69	3126	NSPTFKpSFEER	0.605	68	0.286615
PKCD_PhosphoSite	-0.871125	-1805.89	6561	SKPIPIMPApSPQK	0.589	13	0.281283
QIK_PhosphoSite	-0.871536	-4256.96	8674	LTQYHGGpSLPNVSQLR	0.596	2	0.283322
P38B_PhosphoSite	-0.873944	-5826.66	5827	IDQGDLMpTPQFTPYYVAPQVLEAQR	0.69	1	0.317814
CLK1 kinase substrate motif (HPRD) (R..(pS|pT)..R)	-0.875196	-2110.48	5054	YQYGGLNSGRPVpTPPR	0.59	9	0.281437
PDHK2_NetworKIN	-0.878721	-2117.49	5061	LHVpSTINLQK	0.602	9	0.28552
CK1D_PhosphoSite	-0.881637	-4225.96	8643	WCNVQSTQDEFEELTMpSQK	0.582	2	0.278581
QSK_PhosphoSite	-0.886262	-4256.96	8674	LTQYHGGpSLPNVSQLR	0.573	2	0.275226
p70S6K_PhosphoSite	-0.891013	-2610.77	7027	RNpSFTPLSSSNTIR	0.577	6	0.276827
AMP-activated protein kinase substrate motif (HPRD) ((M|V|L|I)..(R|K|H).(pS|pT)...(M|V|L|I))	-0.898254	-2812.19	8112	VSGRTpSPPLLDR	0.585	5	0.279695
MST2_NetworKIN	-0.899593	-4289.97	8707	LADFGVAGQLTDpTQIK	0.546	2	0.265018
AMPKa1_NetworKIN	-0.900031	-1505.55	4293	pSFGNPFEGSR	0.591	19	0.28159
CDK2_NetworKIN	-0.908057	-760.361	6607	KPpSPQPSSPR	0.552	80	0.266682
CK1alpha2_NetworKIN	-0.913224	-4326.98	4327	RTpSMGGTQQQFVEGVR	0.535	2	0.260593
GRK4_NetworKIN	-0.915786	-6000.68	6001	FHVQNLpSQVEQDGR	0.608	1	0.287708
PKCtheta_NetworKIN	-0.917381	-976.975	6862	DDISEIQpSLASDHSGR	0.537	48	0.26126
MRCKb_NetworKIN	-0.928814	-4399	8816	VASGSDLHLTDIDpSDSNR	0.489	2	0.242745
PKCE_PhosphoSite	-0.932515	-2931.86	4698	GFpSYFGEDLMP	0.529	5	0.258581
Lmr2_PhosphoSite	-0.939663	-6295.71	6296	YGQFSGLNPGGRPIpTPPR	0.596	1	0.282998
PKCH_PhosphoSite	-0.942033	-3771.61	6716	pSVVGTPAYLAPEVLLNQGYNR	0.519	3	0.254292
TLK2_NetworKIN	-0.949995	-2776.55	4248	SVpSLTGAPESVQK	0.492	6	0.243652
GSK3B_PhosphoSite	-0.952717	-2427.95	3531	APpSRQDVYGPQPQVR	0.498	8	0.245743
PKCiota_NetworKIN	-0.953715	-1176.32	3497	ASpSSLGLQDFDLLR	0.495	38	0.244554
BVR_PhosphoSite	-0.964323	-6405.73	6406	pTFCGTPDYIAPEIIAYQPYGK	0.555	1	0.26782
PDK1_PhosphoSite	-0.967376	-2817.91	7234	ANpSFVGTAQYVSPELLTEK	0.499	6	0.245944
ATM_NetworKIN	-0.968191	-1577.08	4519	FVPAENDSILMNPAQDGEVQLpSQNDDK	0.482	21	0.239844
ROCK1_PhosphoSite	-0.96973	-2842.26	5786	pSLEQDALR	0.471	6	0.235784
CLK2_PhosphoSite	-0.981789	-6583.75	6584	DVpSPFDHSR	0.525	1	0.256928
DAPK1_NetworKIN	-0.98204	-2537.55	5849	DLTGQVPpTPVVK	0.476	8	0.237143
ATM kinase substrate motif (HPRD) (LpSQE)	-0.985375	-3924.33	3924	GSLpSQELSK	0.474	3	0.236715
Lumped DNA dependent Protein kinase substrate motif (HPRD) ((.pSQ)|(P(pS|pT).))	-0.990842	-288.479	2438	TPpSQIIR	0.448	740	0.225905
AAK1_PhosphoSite	-0.991274	-6579.74	6580	EEQSQITSQVpTGQIGWR	0.514	1	0.252139
GSK-3, ERK1, ERK2, CDK5 substrate motif (HPRD) (K(pS|pT)P.K)	-0.993939	-1750.37	1748	AAESETPGKpSPEK	0.425	17	0.216146
CLK1_PhosphoSite	-0.997817	-6583.75	6584	DVpSPFDHSR	0.487	1	0.242042
MAP2K1_NetworKIN	-0.99785	-1011.08	4700	STpSTPNVHMVSTTLPVDSR	0.45	55	0.226638
Calmodulin-dependent protein kinase II alpha substrate motif (HPRD) ((M|I|L|V|F|Y).R..(pS|pT)(M|I|L|V|F|Y))	-1.01094	-6785.77	6786	ISIVRPFpSIETK	0.492	1	0.243361
P38A_PhosphoSite	-1.01505	-2590.35	2589	SPGAGSLGpSPASQR	0.426	8	0.216389
MEKK1_PhosphoSite	-1.01841	-4853.1	4853	FICVTPTTCSNTIDLPMpSPR	0.402	2	0.206729
PKCdelta_NetworKIN	-1.02204	-1117.46	3368	ATSpSSSGSLSATGR	0.401	47	0.20647
ICK_NetworKIN	-1.02879	-2804.22	2803	LQpSEPESIRK	0.418	7	0.213896
ASK1_PhosphoSite	-1.03372	-6907.78	6908	MCDFGISGYLVDpSVAK	0.443	1	0.223928
CDK6_PhosphoSite	-1.03477	-6880.78	6881	ISpTPLTGVR	0.445	1	0.224665
CDK6_NetworKIN	-1.03491	-1960.73	5492	LLSIpSGKR	0.392	15	0.202338
MKK3_PhosphoSite	-1.03878	-6907.78	6908	MCDFGISGYLVDpSVAK	0.423	1	0.215657
MEKK3_PhosphoSite	-1.03893	-6907.78	6908	MCDFGISGYLVDpSVAK	0.429	1	0.217647
MKK6_PhosphoSite	-1.04328	-6907.78	6908	MCDFGISGYLVDpSVAK	0.433	1	0.219408
GSK-3, ERK1, ERK2, CDK5 substrate motif (HPRD) (P.pSP)	-1.04953	-397.693	4501	TVLPTVPEpSPEEEVK	0.356	418	0.186071
DYRK1A_PhosphoSite	-1.0504	-7004.79	7005	GLLPGGTQVLDGTSGFpSPAPK	0.437	1	0.221165
Lumped AMP-activated protein kinase substrate motif (HPRD) (((M|V|L|I|F)(R|K|H)...(pS|pT)...(M|V|L|I|F))|((M|V|L|I)..(R|K|H).(pS|pT)...(M|V|L|I))|((M|V|L|I|F)(R|K|H)..(pS|pT)...(M|V|L|I|F)))	-1.05283	-2103.87	6179	CSLHSApSPASVR	0.382	13	0.197915
ACTR2B_NetworKIN	-1.05597	-3334.89	3334	AVNTQALpSGAGILR	0.378	5	0.196333
MLK2_PhosphoSite	-1.06298	-7023.8	7024	AGAPGALpSPSYDGGLHGLQSK	0.408	1	0.209295
ERK/MAPK_Phosida ((V|P).(pS|pT)P)	-1.06614	-322.405	4501	TVLPTVPEpSPEEEVK	0.347	656	0.18298
CLK2_NetworKIN	-1.067	-3449.15	5215	VVGGpSLR	0.355	5	0.186016
PKA kinase substrate motif (HPRD) (K..(pS|pT))	-1.08083	-1024.14	6677	AFGSGIDIKPGpTPPIAGR	0.35	64	0.184094
CAMK2_Phosida (R..(pS|pT)V)	-1.08142	-2718.21	3821	PLTNPRPPpSVGGPPEDSGASAAK	0.35	8	0.183861
CK1gamma3_NetworKIN	-1.08209	-5223.18	5223	TAFDEAIAELDTLpSEESYK	0.355	2	0.185782
Lumped Casein Kinase I substrate motif (HPRD) ((E(F|E)D(T|A|G)GpSI(I|F|Y|G)(I|G|F)(F|G)(F|P|L))|(Y(Y|E)(D|Y)(A|D)(A|G)pSI(I|Y|F|G)(I|G|F)(F|G)(F|P|L))|(pSP..(pS|pT))|((D|E)..(pS|pT))|((pS|pT)..(S|T))|((pS|pT)...(S|T)(M|L|V|I|F)))	-1.08767	-220.702	5498	pSPMDSLLHPR	0.336	1793	0.17854
ATM_PhosphoSite	-1.0938	-3217.19	7633	LFDVCGpSQDFESDLDR	0.358	6	0.186881
CAMK2B_PhosphoSite	-1.10069	-5253.19	5253	ASpSLNENVDHSALLK	0.327	2	0.174878
CAMK2G_PhosphoSite	-1.10088	-7257.82	7258	LQTTDNLLPMpSPEEFDEVSR	0.333	1	0.177401
KHS1_PhosphoSite	-1.1012	-7303.83	7304	TTpSFAESCKPVQQPSAFGSMK	0.352	1	0.184678
MST1_PhosphoSite	-1.10431	-7284.82	7285	HAEApTLGSGNLR	0.325	1	0.174032
Akt3_PhosphoSite	-1.10446	-7303.83	7304	TTpSFAESCKPVQQPSAFGSMK	0.34	1	0.180204
YSK1_PhosphoSite	-1.10496	-7278.82	7279	GIITDpSFGR	0.334	1	0.177705
MELK_PhosphoSite	-1.10546	-5246.19	5246	pSVELDLNQAHMEETPK	0.325	2	0.174257
TLK1_NetworKIN	-1.10698	-3933.78	8350	DLPPFEDEpSEGLLGTEGPLEEEEDGEELIGDGMER	0.316	4	0.170091
PKCB iso2_PhosphoSite	-1.10723	-7303.83	7304	TTpSFAESCKPVQQPSAFGSMK	0.338	1	0.179373
TAO1_PhosphoSite	-1.10741	-7312.83	7313	LDpTFCGSPPYAAPELFQGK	0.332	1	0.177095
SGK3_PhosphoSite	-1.10863	-7303.83	7304	TTpSFAESCKPVQQPSAFGSMK	0.328	1	0.175187
KIS_PhosphoSite	-1.11016	-4478.52	4478	SPpSPEPIYNSEGK	0.342	3	0.180803
HIPK1_NetworKIN	-1.11106	-3562.02	3561	pSPVIGSEVFLPNSNHVASGAGEAGR	0.317	5	0.170408
MAP2K5_NetworKIN	-1.11631	-2273.81	2951	EVDPSTGELQSLQMPESEGPSpSLDPSQEGPTGLK	0.31	13	0.167731
PDK1 kinase substrate motif (HPRD) & PKC family kinase substrate motif (HPRD) & PDK1_Phosida (F..F(pS|pT)(F|Y))	-1.12525	-5415.23	5415	GQPVLpTPPDQLVIANIDQSDFEGFpSYVNPQFVHPILQSAV	0.31	2	0.167513
MOK_NetworKIN	-1.12815	-2693.41	8581	AFLpSPPTLLEGPLRLpSPLLPGGGGR	0.302	9	0.16383
PLK1_NetworKIN	-1.13119	-825.256	4220	RApSSDLSIASSEEDK	0.303	109	0.164158
ATR_NetworKIN	-1.13826	-2728.78	2727	STVLTPMFVETQApSQGTLQTR	0.297	9	0.161329
ERK1, ERK2, SAPK, CDK5 and GSK3 kinase substrate motif (HPRD) (KpSPP)	-1.14096	-3673.48	7206	SKpSPPKVPIVIQDDSLPAGPPPQIR	0.29	5	0.157733
GSK3alpha_NetworKIN	-1.14513	-833.545	4292	pSLTLDAAPDHNPPCR	0.282	107	0.153583
CK2A2_PhosphoSite	-1.15093	-4628.91	7573	HEEEEWpTDDDLVESL	0.275	3	0.150362
PKCeta_NetworKIN	-1.15418	-1532.49	6221	RDpSSDDWEIPDGQITVGQR	0.255	32	0.140538
CaMKIgamma_NetworKIN	-1.16968	-7752.88	7753	ALEEALSIQpTPPSSPPTAFGSPEGAGALLR	0.253	1	0.139621
DAPK1_PhosphoSite	-1.17062	-5580.26	5580	SLpSAPGNLLTK	0.272	2	0.148918
MST2_PhosphoSite	-1.17331	-5476.24	5476	STLNPQWNEpSFTFK	0.258	2	0.141815
p70S6K_NetworKIN	-1.17765	-1949.71	6805	pSYNTPLLNPVQEHEAEGAAAGGTSIR	0.249	20	0.13778
DAPK3_NetworKIN	-1.1808	-5706.29	5706	RSpTQGVTLTDLK	0.257	2	0.141452
GSK3beta_NetworKIN	-1.18227	-899.705	7251	TWpTLCGTPEYLAPEIILSK	0.241	100	0.133889
ATR_PhosphoSite	-1.18352	-3826.37	5592	NYPpSQEELIK	0.265	5	0.145277
CK1alpha_NetworKIN	-1.18913	-1225.33	5030	VGEDEDGpSDEEVVHNEDIHFEPIVSLPEVEVK	0.238	51	0.132755
LATS1_PhosphoSite	-1.19263	-4733.94	7678	QApSTDAGTAGALTPQHVR	0.245	3	0.135748
CDK20_PhosphoSite	-1.19385	-7944.9	7945	TYpTHEVVTLWYR	0.215	1	0.12156
BRCA1 BRCT domain binding motif (HPRD) (pS(F|Y|H)(V|F|Y)(F|Y))	-1.19452	-5754.3	5754	VNCpSFYFK	0.236	2	0.131817
LKB1_NetworKIN	-1.19777	-4198.4	6406	pTFCGTPDYIAPEIIAYQPYGK	0.25	4	0.138149
MST4_NetworKIN	-1.19858	-3752.52	7285	HAEApTLGSGNLR	0.241	5	0.134068
PKCB_PhosphoSite	-1.19914	-4198.4	6406	pTFCGTPDYIAPEIIAYQPYGK	0.227	4	0.127304
Akt2_PhosphoSite	-1.20175	-4248.92	4248	SVpSLTGAPESVQK	0.226	4	0.127087
PKCZ_PhosphoSite	-1.20881	-3771.53	7304	TTpSFAESCKPVQQPSAFGSMK	0.213	5	0.120923
PKG2cGKII_NetworKIN	-1.21182	-1794.68	7091	SETAPLAPTIPAPAEKpTPVK	0.227	25	0.127476
Plk1 kinase substrate motif (HPRD) ((D|E).(pS|pT)(I|L|V|M).(D|E))	-1.21329	-1413.46	3462	SEDEDpSLEEAGSPAPGPCPR	0.21	43	0.119876
KHS2_PhosphoSite	-1.21834	-8198.93	8199	TNpTFCGTPDYIAPEILLGQK	0.166	1	0.0977163
mTOR_PhosphoSite	-1.22024	-2171.89	3208	pSPGYESESSR	0.207	17	0.118653
DNA dependent Protein kinase substrate motif (HPRD) (P(pS|pT).)	-1.2256	-401.739	2776	GPpTPPLPSAPLAPEK	0.189	578	0.109699
CDK4 kinase substrate motif (HPRD) (PL(pS|pT)P.(K|R|H))	-1.22827	-2440.87	4962	IPVEGPLpSPSRGDFPK	0.219	14	0.123653
DLK_PhosphoSite	-1.22881	-8142.92	8143	LCDFGISGQLVDpSIAK	0.151	1	0.0896495
MKK7_PhosphoSite	-1.22975	-8215.93	8216	SGAMpSPMSWNSDASTSEAS	0.137	1	0.0823986
MKK4_PhosphoSite	-1.23193	-8142.92	8143	LCDFGISGQLVDpSIAK	0.148	1	0.0882471
UL97_PhosphoSite	-1.23288	-5925.34	5925	TLQTDSIDSFETQRpTPR	0.224	2	0.126304
DNAPK_NetworKIN	-1.24066	-1129.58	6838	VApTLNSEEESDPPTYK	0.18	68	0.10536
CDK kinase substrate motif (HPRD) (pSP.(R|K).)	-1.243	-953.971	7110	ALEpSPERPFLAILGGAK	0.198	96	0.114284
Lumped CDK4 kinase substrate motif (HPRD) ((PL(pS|pT)PIP(K|R|H))|(PL(pS|pT)P.(K|R|H)))	-1.24469	-2440.87	4962	IPVEGPLpSPSRGDFPK	0.209	14	0.11947
MST3_NetworKIN	-1.24879	-5013.04	7957	RNpTFVGTPFWMAPEVIQQSAYDSK	0.187	3	0.10869
RAF1 kinase substrate motif (HPRD) (PLpTP)	-1.2492	-3622.13	5093	GEGPGEAGGPLpTPR	0.213	6	0.121089
PKG1_PhosphoSite	-1.25048	-4407	4406	pSYLTPVRDEESESQR	0.211	4	0.120117
YSK1_NetworKIN	-1.25325	-5013.04	7957	RNpTFVGTPFWMAPEVIQQSAYDSK	0.185	3	0.10783
PLK_Phosida ((D|E).(pS|pT)(V|I|L|M).(D|E))	-1.25648	-1413.46	3462	SEDEDpSLEEAGSPAPGPCPR	0.173	43	0.101549
TNIK_NetworKIN	-1.26739	-8442.96	8443	LVDFGVSAQLDRpTVGR	0.093	1	0.0579505
CDC7_PhosphoSite	-1.27304	-3439.73	7224	TDALTSpSPGR	0.197	7	0.113865
MAP2K7_NetworKIN	-1.27883	-2226.09	5658	RMQpSLQLDCVAVPSSR	0.182	18	0.10638
ILK_PhosphoSite	-1.28168	-8558.97	8559	RSpTQGVTLTDLQEAEK	0.064	1	0.0406738
ROCK2_PhosphoSite	-1.29872	-8558.97	8559	RSpTQGVTLTDLQEAEK	0.056	1	0.0359196
Calmodulin-dependent protein kinase I substrate motif (HPRD) ((M|V|L|I|F).R..(pS|pT)...(M|V|L|I|F))	-1.30214	-8680.98	8681	VERPPpSPFSMAPQASLPPVPPR	0.037	1	0.0242959
PAK2_PhosphoSite	-1.30324	-6227.41	6227	YLpSFTPPEK	0.186	2	0.108261
Casein Kinase I substrate motif (HPRD) ((D|E)..(pS|pT))	-1.30549	-368.252	7250	EDRpSPSAIFSAELSK	0.17	810	0.0999292
PKD2_NetworKIN	-1.31025	-2734.05	5676	RQMpSVPGIFNPHEIPEEMCD	0.151	12	0.0897779
PKB/AKT_Phosida (R(R|S|T).(pS|pT).(S|T))	-1.3189	-8793	8793	RSDpSASSEPVGIYQGFEK	0.012	1	0.00809756
Lumped Akt kinase substrate motif (HPRD & Phosida) ((R(R|S|T).(pS|pT).(S|T))|(R.R..(pS|pT)(F|L))|(R.R..(pS|pT))|(GRART(S|T)pSFAE)|((R|Q|K)(R|K|N|Q|P|H)(R|K)(R|S|T)(N|K|Q|H|D|P)pS(F|W|I|M|N|S)(S|T|H)(R|S|K)(S|T|P|Q))|((R|K).(R|K)(S|T).pS))	-1.32417	-8793	8793	RSDpSASSEPVGIYQGFEK	0.006	1	0.00410891
p70S6Kb_NetworKIN	-1.32543	-3862.96	6806	TIpSLTDFLAEDGGTGGGSTYVSK	0.155	6	0.0917618
CDK3_NetworKIN	-1.32872	-4173.56	5939	GFApSPLGAGR	0.144	5	0.0861095
ERK1,2 kinase substrate motif (HPRD) (P.(pS|pT)PP)	-1.33477	-1309.15	4957	SSILPFpTPPVVK	0.142	58	0.0852822
CK1gamma2_NetworKIN	-1.344	-3257.76	4237	SSILPFpTPPIVK	0.143	9	0.0856349
MAPK9_NetworKIN	-1.3485	-1899.58	5821	pSPLFIFMR	0.129	27	0.0778125
RSK2_NetworKIN	-1.35289	-2472.85	5230	IDpSTEVIYQPR	0.145	16	0.0865827
PKACA_PhosphoSite	-1.35308	-1489.54	4035	APpSVANVGSHCDLSLK	0.127	45	0.0767176
MAP2K6_NetworKIN	-1.35741	-1803.49	6884	LEpSEDDSLGWGAPDWSTEAGFSR	0.127	33	0.0768294
PAK4_PhosphoSite	-1.36235	-6586.49	6586	pSLPAGDALYLSFNPPQPSR	0.125	2	0.0757299
PAK1_PhosphoSite	-1.37019	-2743.34	6138	pSLYASSPGGVYATR	0.124	13	0.0752339
AurA_PhosphoSite	-1.3712	-3964.36	5435	pTLCGTPNYIAPEVLSK	0.117	6	0.0712996
CaMKIV_NetworKIN	-1.38195	-2212.51	4417	ELpSEITTAEAEPVVPR	0.099	20	0.0612295
PKC kinase substrate motif (HPRD) ((R|K).(pS|pT).(R|K))	-1.3927	-1419.68	6391	MFRNpSLK	0.099	55	0.0611384
PLK1_Phosida ((E|D).(pS|pT)(F|L|I|Y|W|V|M))	-1.39818	-729.813	3014	GWDPNEQpSLRR	0.11	215	0.0673304
MAP2K3_NetworKIN	-1.40303	-2358.44	5609	TApSLVSR	0.095	19	0.0591079
Lumped CDK5 kinase substrate motif (HPRD) ((pTP.K)|((K|H|G)H(H|P)(K|G|H)pSP(R|K)(H|R|K)(R|H|K))|((pS|pT)PG(pS|pT)PGTP))	-1.40712	-1481.95	5978	FGLGpTPEK	0.118	51	0.0718035
CDK5 kinase substrate motif (HPRD) (pTP.K)	-1.40823	-1481.95	5978	FGLGpTPEK	0.117	51	0.0714044
MLK3_PhosphoSite	-1.44997	-6908.56	6908	MCDFGISGYLVDpSVAK	0.096	2	0.0595516
b-Adrenergic Receptor kinase substrate motif (HPRD) ((D|E)(pS|pT)...)	-1.45208	-367.639	4757	WQLSSPDGVDpTDDDLPK	0.082	1005	0.0511729
MAPK7_NetworKIN	-1.4767	-1701.42	4639	LTGPPSAGPGPAEPDpSDDDSSDLVIENR	0.072	42	0.0454103
HIPK2_NetworKIN	-1.48694	-1259.76	3237	EDQGPPCPpSPVGGGDPLHR	0.074	80	0.0465303
CDK2_PhosphoSite	-1.51116	-1387.4	4806	GSEpTPGATPGSK	0.07	67	0.0442835
MAP2K4_NetworKIN	-1.51461	-1756.35	5843	TGSpSPTQGIVNK	0.078	41	0.04875
CLK4_NetworKIN	-1.52858	-3876.76	7187	DLLHPpSPEEEK	0.061	8	0.0388863
Lumped Phosphorylase kinase substrate motif (HPRD) ((KRKQIpSVR)|((F|M|K)(R|K)(M|R|Q|F)(M|F|L|I)pS(F|I|M|L)(F|R|K)(L|I)(F|L|I))|((K|R)..pS(V|I)))	-1.55884	-3171.59	4527	NRPLpSVVVTGK	0.051	13	0.032916
Cot_PhosphoSite	-1.55911	-5436.46	5435	pTLCGTPNYIAPEVLSK	0.053	4	0.0341008
Phosphorylase kinase substrate motif (HPRD) ((K|R)..pS(V|I))	-1.56412	-3171.59	4527	NRPLpSVVVTGK	0.048	13	0.031028
GSK-3, ERK1, ERK2, CDK5 substrate motif (HPRD) (KpSP..K)	-1.58129	-3571.44	7102	LQKpSPVEK	0.039	10	0.0254882
Calmodulin-dependent protein kinase II substrate motif (HPRD) ((M|V|L|I|F).(R|K)..(pS|pT)..)	-1.59484	-2664.53	4868	LFRPPpSPAPAAPGAR	0.045	20	0.0291797
Calmodulin-dependent protein kinase IV substrate motif (HPRD) ((M|I|L|V|F|Y).R..(pS|pT))	-1.5953	-2825.91	6459	MLRPVpSR	0.04	17	0.0261006
Lumped Calmodulin-dependent protein kinase IV substrate motif (HPRD) ((VPGKARKKpSSCQLL)|(PLARTLpSVAGLP)|((M|I|L|V|F|Y).R..(pS|pT)))	-1.60093	-2825.91	6459	MLRPVpSR	0.043	17	0.0279702
Lumped Casein Kinase II substrate motif (HPRD) (((E|D|A)(D|E)(E|D)(E|D)pS(E|D|A)(D|E|A)(E|D)(E|D))|(pS.(E|pS|pT))|(pS..(E|pS|pT))|((pS|pT)..(E|D))|(pSD.E)|(pS..(E|D))|(pS(D|E).(D|E).(D|E))|((D|E)pS(D|E).(D|E))|(pS(D|E)(D|E)(D|E))|((pS|pT)..(D|E))|((S|E|P|G)(D|S|N|E|P)(E|D|G|Q|W)(Y|E|D|S|W|T)(W|E|D)pS(D|E)(D|E|W|N)(E|D)(E|D|N|Q)))	-1.6049	-300.868	4142	QPCPpSESDIITEEDK	0.04	2169	0.0260597
PKD_Phosida ((L|V|I).(R|K)..(pS|pT))	-1.61827	-2664.53	4868	LFRPPpSPAPAAPGAR	0.037	20	0.0242575
RAF1_NetworKIN	-1.62836	-1091.98	5358	EEAENTLQpSFR	0.031	130	0.0204531
AURORA_Phosida ((R|K).(pS|pT)(I|L|V))	-1.64901	-1032.44	5679	KPpSVSEEVQATPNK	0.038	144	0.0248738
CDK4_PhosphoSite	-1.69297	-5926.68	5925	TLQTDSIDSFETQRpTPR	0.026	4	0.0172089
CK1A_PhosphoSite	-1.69747	-8216.86	8216	SGAMpSPMSWNSDASTSEAS	0.014	2	0.00940129
Casein kinase II substrate motif (HPRD) (pS..(E|D))	-1.6978	-364.483	4167	AAPEEHDpSPTEASQPIVEEEETK	0.022	1509	0.0146314
NEK2_PhosphoSite	-1.71013	-8223.86	8223	GDPFTDLCFLNpSPIFK	0.005	2	0.00342975
Chk1 kinase substrate motif (HPRD) & CHK1_Phosida ((M|I|L|V).(R|K)..(pS|pT))	-1.72987	-2770.25	4868	LFRPPpSPAPAAPGAR	0.019	21	0.0127383
ERK1,2 kinase substrate motif (HPRD) (..P.(pS|pT)PPP.)	-1.73609	-4392.73	5494	LLQQQQAVPVPPAPSpSPPPLWAGLAK	0.013	8	0.00874392
AuroraA_NetworKIN	-1.74525	-1161.23	2104	GPPVpTPSSEK	0.022	129	0.0146549
AurB_PhosphoSite	-1.76303	-3832.59	5435	pTLCGTPNYIAPEVLSK	0.02	11	0.0133871
ARAF_NetworKIN	-1.84452	-2756.28	5223	TAFDEAIAELDTLpSEESYK	0.011	25	0.00744698
Growth associated histone HI kinase substrate motif (HPRD) & CDK2_Phosida & CDK1_Phosida ((pS|pT)P.(K|R))	-1.88934	-651.403	6447	VHVQFFDDpSPTR	0.01	527	0.00678105
Casein Kinase II substrate motif (HPRD) ((pS|pT)..(D|E))	-1.8913	-399.617	4167	AAPEEHDpSPTEASQPIVEEEETK	0.013	1631	0.00875812
Lumped Cdc2 kinase substrate motif (HPRD) (((R|K)pSP(R|P)(R|K|H))|((pS|pT)P.(R|K))|(HHH(R|K)pSPR(R|K)R))	-1.89882	-651.403	6447	VHVQFFDDpSPTR	0.009	527	0.00612295
Cdc2 kinase substrate motif (HPRD) & CDK1,2, 4, 6 kinase substrate motif (HPRD) ((pS|pT)P.(R|K))	-1.89923	-651.403	6447	VHVQFFDDpSPTR	0.007	527	0.00477796
ATM kinase substrate motif (HPRD) ((P|L|I|M).(L|I|D|E)pSQ)	-1.90022	-3983.74	6924	VIGIpSQEESHPSR	0.01	12	0.00679214
Lumped ERK2 kinase substrate motif (HPRD) ((P.(pS|pT)PP)|(..P.(pS|pT)PPP.)|(P.(pS|pT)P)|(pSP)|(KpSPP)|((D|Y|W|E)(C)(P|S|C|E)(P|C|S|L|T|V)(L|M|T)pS(P|A)(T|S|G|R|C|F)(W|P|S)(W|F)))	-1.91826	-332.817	6993	EGFLAESpSPQTQR	0.008	2814	0.00545156
NDR1_PhosphoSite	-1.9502	-6712.04	6710	ILpSDVTHSAVFGVPASK	0.006	4	0.00410214
Growth associated histone HI kinase substrate motif (HPRD) ((K|R)(pS|pT)P)	-1.95745	-1133.58	5628	ARpSPSVAAMASPQLCR	0.005	178	0.00343543
ERK1, ERK2 Kinase substrate motif (HPRD) (pSP)	-1.97494	-343.795	6993	EGFLAESpSPQTQR	0.004	2745	0.00275748
CDK7_PhosphoSite	-2.03803	-4284.15	7224	TDALTSpSPGR	0.002	12	0.00138796
NEK2_NetworKIN	-2.10625	-1383.03	4373	SSDQPLTVPVpSPK	0.003	135	0.00207846
Pyruvate dehydrogenase kinase substrate motif (HPRD) (.pS..D..)	-2.14373	-807.817	4142	QPCPpSESDIITEEDK	0.002	427	0.00139028
Lumped Growth associated histone HI kinase substrate motif (HPRD) (((pS|pT)P.(K|R))|((K|R)(pS|pT)P)|((pS|pT)P(K|R)))	-2.17146	-560.999	6624	IFYYFSNpSPSK	0.003	998	0.00207155
GSK-3, ERK1, ERK2, CDK5 substrate motif (HPRD) (..pSP)	-2.20989	-405.414	6993	EGFLAESpSPQTQR	0.002	2467	0.00139262
CDK1_NetworKIN	-2.32251	-1019.52	6865	LFQLGPPpSPVK	0	305	0
Casein Kinase I substrate motif (HPRD) ((pS|pT)...(S|T)(M|L|V|I|F))	-2.34882	-1265.43	4485	TGpSISSSVSVPAKPER	0	204	0
PKC kinase substrate motif (HPRD) ((R|K)..(pS|pT))	-2.38852	-1312.67	6256	LQADPKPIpSPQQK	0	199	0
PAK2 kinase substrate motif (HPRD) ((R|K)(R|.).(pS|pT))	-2.41427	-1312.67	6256	LQADPKPIpSPQQK	0	199	0
TTK_NetworKIN	-2.51611	-2125.44	5435	pTLCGTPNYIAPEVLSK	0.001	77	0.000698653
CK2A1_PhosphoSite	-2.55471	-2858.96	6379	ENpSPAAFPDR	0	45	0
Calmodulin-dependent protein kinase II substrate motif (HPRD & Phosida) (R..(pS|pT))	-2.59456	-1691.19	5658	RMQpSLQLDCVAVPSSR	0	135	0
Lumped PKA kinase substrate motif (HPRD) ((RR.pS(M|I|L|V|F|Y))|(R.pS)|(KR..pS)|(R..pS)|((R|K).(pS|pT))|(K..(pS|pT))|((R|K)(R|K).(pS|pT))|(K...(pS|pT))|((pS|pT).(R|K))|(RRRRpSIIFI)|(RR.pS)|(R(R|K).(pS|pT)(I|L|V|F|Y)(D|C|.).D)|(RR.pS)|(RRR(R|N)pSII(F|D))|((R|C|P|K)(R|A|P)(R|K)(R|K|S)(N|L|S|M|P)Ps(I|L|V|C)(S|P|H|Q)(S|W|Q)(S|L|G)))	-2.59838	-569.898	6142	GQILMPNIGYGpSNK	0	1481	0
Lumped PKC kinase substrate motif (HPRD) ((.R..(pS|pT).R.)|((pS|pT).(R|K))|((R|K)..(pS|pT))|((R|K)..(pS|pT).(R|K))|((K|R).(pS|pT))|((R|K).(pS|pT).(R|K)))	-2.62637	-566.446	6142	GQILMPNIGYGpSNK	0	1468	0
Lumped 14-3-3 domain binding motif (HPRD) ((KCSpTWP)|(R..pS)|(R.R..pS.P)|(YpTV)|(RS.(pS|pT).P)|(R.(Y|F).pS.P)|(RPVSSAApSVY))	-2.64136	-1803.77	5658	RMQpSLQLDCVAVPSSR	0	123	0
Calmodulin-dependent protein kinase II substrate motif (HPRD) & PKA kinase substrate motif (HPRD) & 14-3-3 domain binding motif (HPRD) (R..pS)	-2.65275	-1803.77	5658	RMQpSLQLDCVAVPSSR	0	123	0
RAF1 kinase substrate motif (HPRD) (LpTP)	-2.65301	-3338.43	5093	GEGPGEAGGPLpTPR	0	35	0
WW domain binding motif (HPRD) ((pS|pT)P)	-2.67	-455.071	6991	ASPEAASpTPRDPIDVDLPEEAER	0	3119	0
Lumped RAF1 kinase substrate motif (HPRD) ((PLpTLP)|(PLLpTP)|(PLpTP)|(PpTLP)|(PLpTLP)|(PpTLP)|(LpTP))	-2.67933	-3338.43	5093	GEGPGEAGGPLpTPR	0	35	0
Lumped Calmodulin-dependent protein kinase II substrate motif (HPRD) (((M|I|L|V|F|Y).R..(pS|pT)(M|I|L|V|F|Y))|(R..(pS|pT))|((K|F)(R|K)(Q|M)(Q|M|K|L|F)pS(F|I|M|L|V)(D|E|I)(L|M|K|I)(F|K))|((M|V|L|I|F).(R|K)..(pS|pT)..)|(R..pS))	-2.7178	-1739.57	4868	LFRPPpSPAPAAPGAR	0	140	0
Lumped GSK-3, ERK1, ERK2, CDK5 substrate motif (HPRD) ((P.pTP)|(R..pSPV)|(K(pS|pT)P.K)|(KpSP...K)|(KpSP..K)|(KpSP....K)|(KpTPAKEE)|(P.pSP)|(.(pS|pT)P)|(..pSP))	-2.72107	-466.021	6991	ASPEAASpTPRDPIDVDLPEEAER	0	2926	0
GSK-3, ERK1, ERK2, CDK5 substrate motif (HPRD) (.(pS|pT)P)	-2.72902	-466.021	6991	ASPEAASpTPRDPIDVDLPEEAER	0	2926	0
PKA_Phosida (R.(pS|pT))	-3.68179	-1588.1	6059	RNpSLTGEEGQLAR	0	320	0
PKA kinase substrate motif (HPRD) (R.pS)	-3.70122	-1638.51	6059	RNpSLTGEEGQLAR	0	302	0
PKC kinase substrate motif (HPRD) ((K|R).(pS|pT))	-3.71026	-1312.95	6002	RVpSPLNLSSVTP	0	499	0
PKA kinase substrate motif (HPRD) ((R|K).(pS|pT))	-3.72949	-1312.95	6002	RVpSPLNLSSVTP	0	499	0
NEK6_Phosida (L..(pS|pT))	-3.76627	-1230.1	4571	LSSpSLDNK	0	576	0

## Sheet: Cabo v Control_pY
Motif	Normalized_KS Score	KS Score	No. at max KS Score	IPI_psite at max KS score	Frequency of Random KS Scores > KS Score observed	No. hits	FDR
MKK7_PhosphoSite	1.79653	251.953	9	NLSEGNNANYTEpYVATR	0.003	2	0.000766201
FGR_PhosphoSite	1.69396	237.844	23	TRDPVEEDDDEpYK	0.013	2	0.00330759
EGFR_Phosida ((D|P|S|A|E|N).pY(V|L|D|E|I|N|P))	1.6914	56.7766	136	VVQEYIDAFSDpYANFK	0.033	53	0.0083434
Lumped SHP1 phosphatase substrate motif (HPRD) (((D|E).(L|I|V).pY..(L|I|V))|((D|E).(L|I|V)..pY..(L|I|V))|((D|E)(D|E)(D|E|L).pY..(F|M|L|V|I)(D|E))|((D|E).pY)|((E|P)(F|I|L)pYA.(F|I|L|V)))	1.56911	53.4854	123	DMSLpYASLTSEK	0.055	50	0.0138187
MAP2K1_NetworKIN	1.55484	86.0888	146	DIHHIDYpYK	0.06	16	0.0150187
SHP1 phosphatase substrate motif (HPRD) ((D|E).pY)	1.55363	53.4854	123	DMSLpYASLTSEK	0.062	50	0.0155
Lumped STAT1/3 SH2 domain binding motif (HPRD) ((pY(D|E)(P|R)(R|P|Q))|(pY..Q)|(pY(M|L|V|I|F)(P|R|K|H)Q))	1.53693	114.294	116	FSYTSQHSDpYGQR	0.056	8	0.0140349
STAT3 SH2 domain binding motif (HPRD) (pY..Q)	1.53446	114.294	116	FSYTSQHSDpYGQR	0.066	8	0.0164591
ErbB3_NetworKIN	1.53369	108.795	68	SYSPpYDMLESIRK	0.066	9	0.0164795
LCK_Phosida ((I|E|V)pY(E|G)(E|D|P|N)(I|V|L))	1.46406	206.602	54	TPpYEAYDPIGK	0.084	2	0.0208702
ErbB4_NetworKIN	1.45662	90.7195	108	DQGTpYEDYVEGLR	0.092	12	0.0228015
MAP2K5_NetworKIN	1.44359	204.586	56	GHEpYTNIK	0.089	2	0.0220852
Ret_PhosphoSite	1.44321	123.881	9	NLSEGNNANYTEpYVATR	0.096	6	0.0237343
ALK_PhosphoSite	1.44032	203.578	57	ELNpYFAK	0.093	2	0.0230209
MKK4_PhosphoSite	1.4155	165.929	9	NLSEGNNANYTEpYVATR	0.1	3	0.0246929
Lumped TC-PTP phosphatase substrate motif (HPRD) (((D|E)(D|E)...pYVA)|((E|D|Y)pY)|(DpYpYR))	1.33845	42.3476	155	SEDSTIpYDLLK	0.136	58	0.033296
JNK kinase substrate motif (HPRD) (pTPpY)	1.30765	250.973	9	NLSEGNNANYTEpYVATR	0.056	1	0.0140524
TC-PTP phosphatase substrate motif (HPRD) ((E|D|Y)pY)	1.3004	42.3476	155	SEDSTIpYDLLK	0.152	58	0.0368986
CDKL5_PhosphoSite	1.29436	249.969	10	NILSSADpYVER	0.054	1	0.0135845
Abl2_NetworKIN	1.28339	179.391	81	APVpSSLpYR	0.184	2	0.0443453
Brk_NetworKIN	1.26844	107.5	68	SYSPpYDMLESIRK	0.173	6	0.0417443
PDGFRB_PhosphoSite	1.25067	172.336	88	ADGGAEpYATYQTK	0.207	2	0.0497097
EphB4_NetworKIN	1.21011	234.911	25	ALEHFTDLpYDIKR	0.192	1	0.0461627
Shb PTB domain binding motif (HPRD) (DD.pY)	1.20529	111.97	46	YQDVpYVELSHIK	0.232	5	0.0555805
MEK1_PhosphoSite	1.18093	138.612	122	DQGTYEDpYVEGLR	0.26	3	0.061773
ITK_NetworKIN	1.16378	68.7295	194	RPAGSVQNPVpYHNQPLNPAPSR	0.267	14	0.0632866
Brk_PhosphoSite	1.16072	226.879	33	DFpYELEPEK	0.252	1	0.0599432
Tensin SH2 domain binding motif (HPRD) (pYEN(F|I|V))	1.15958	222.864	37	SPPLIGSESApYESFLSADDK	0.271	1	0.064159
GSK3A_PhosphoSite	1.14267	220.856	39	GRPDPpYAYIPLNR	0.296	1	0.0697491
GSK3B iso2_PhosphoSite	1.14241	220.856	39	GRPDPpYAYIPLNR	0.29	1	0.0685765
GSK3B_PhosphoSite	1.1318	220.856	39	GRPDPpYAYIPLNR	0.295	1	0.0695951
MAP2K4_NetworKIN	1.11379	83.85	81	APVpSSLpYR	0.32	8	0.0750525
PLCgamma C and N-terminal SH2 domain binding motif (HPRD) (pY(L|I|V)E(L|I|V))	1.09405	212.825	47	NFRHPEIVGpYSVPGR	0.351	1	0.0815618
3BP2 SH2 domain binding motif (HPRD) (pY(E|M|V)(N|V|I))	1.06373	70.6485	121	VADPDHDHTGFLpTEpYVATR	0.375	11	0.0869377
FAK_PhosphoSite	1.05096	108.685	23	TRDPVEEDDDEpYK	0.391	4	0.0903345
Fer_PhosphoSite	1.04805	203.79	56	GHEpYTNIK	0.428	1	0.0980935
Ret iso3_PhosphoSite	1.04778	203.79	56	GHEpYTNIK	0.44	1	0.100045
MAP2K7_NetworKIN	1.04647	97.0814	9	NLSEGNNANYTEpYVATR	0.379	5	0.0877638
PTPRJ phosphatase substrate motif (HPRD) (F(M|L|V|I)pY)	1.04092	145.125	115	EAEAAIpYHLQLFEELR	0.363	2	0.0842529
PKM2_PhosphoSite	1.0407	203.79	56	GHEpYTNIK	0.451	1	0.101855
DYRK3_PhosphoSite	1.03823	200.778	59	DSDVEVpYNIIK	0.445	1	0.100954
Met_PhosphoSite	1.03132	108.685	23	TRDPVEEDDDEpYK	0.403	4	0.0927869
ALK kinase substrate motif (HPRD) (pY....(F|Y))	0.996131	118.376	142	IQNTGDpYYDLYGGEK	0.468	3	0.105339
FLT1_NetworKIN	0.990013	79.4411	108	DQGTpYEDYVEGLR	0.451	7	0.10197
ERK2_PhosphoSite	0.988502	138.07	122	DQGTYEDpYVEGLR	0.42	2	0.09648
MAP2K2_NetworKIN	0.988188	138.07	122	DQGTYEDpYVEGLR	0.433	2	0.0990137
ERK1_PhosphoSite	0.98447	138.07	122	DQGTYEDpYVEGLR	0.433	2	0.0989011
MEK2_PhosphoSite	0.982675	138.07	122	DQGTYEDpYVEGLR	0.438	2	0.0998163
ERK1 Kinase substrate motif (HPRD) (pTEpY)	0.982505	138.07	122	DQGTYEDpYVEGLR	0.436	2	0.0994733
G protein-coupled receptor kinase 1 substrate motif (HPRD) (..(pS|pT)E)	0.982104	138.07	122	DQGTYEDpYVEGLR	0.432	2	0.0988975
Lumped G protein-coupled receptor kinase 1 substrate motif (HPRD) ((..(pS|pT)E)|(.(pS|pT)...(A|P|S|T)))	0.976567	138.07	122	DQGTYEDpYVEGLR	0.445	2	0.101068
Syk C-terminal SH2 domain binding motif (HPRD) (pY(Q|T|E)(E|Q)(L|I))	0.973511	186.724	73	QGpYVIYR	0.54	1	0.119934
HIPK2_PhosphoSite	0.971249	187.728	72	VCEPCpYEQLNR	0.543	1	0.120467
Lumped Syk SH2 domain binding motif (HPRD) ((pY(Q|T|E)(E|Q)(L|I))|(pYTT(I|L|M))|((D|E).......(D|E)..pY..L.......Y..(L|I)))	0.96011	186.724	73	QGpYVIYR	0.563	1	0.124218
LYN_PhosphoSite	0.946272	134.039	126	VRYEGSpYALTSEEAER	0.459	2	0.103429
DUSP6 substrate motif (HPRD) (pT.pY)	0.94601	87.0877	122	DQGTYEDpYVEGLR	0.506	5	0.113385
PP2C delta substrate motif (HPRD) (.pT.pY.)	0.93808	87.0877	122	DQGTYEDpYVEGLR	0.517	5	0.11572
Lumped DUSP 1/6 substrate motif (HPRD) ((pTEY)|(pT.pY))	0.933909	87.0877	122	DQGTYEDpYVEGLR	0.533	5	0.119037
EGFR kinase substrate motif (HPRD) (.(D|E)pY(I|L|V))	0.926612	56.2983	146	DIHHIDYpYK	0.539	13	0.119977
EphB1_NetworKIN	0.922187	79.8571	138	FNSHPFPGAAGYPTpYR	0.535	6	0.119351
Csk SH2 domain binding motif (HPRD) (pY(T|A|S)(K|R|Q|N)(M|I|V|R))	0.910196	107.247	67	YSSDPTGALTEDSIDDTFLPVPEpYINQSVPK	0.56	3	0.123965
Lck_NetworKIN	0.909405	52.5667	154	EpYYSVHNK	0.562	14	0.124271
Kit_NetworKIN	0.904742	68.112	193	GApYSLSIR	0.54	8	0.120066
Lumped EGFR kinase substrate motif ((EEEEpYFELV)|((E|D|R|A)(D|E)(D|E)(E|D|I)pY(F|V|I|E)(E|F|D)(L|I|F|V)V)|(.(D|E)pY.)|(pYIPP)|(.(D|E)pY(I|L|V)))	0.893513	29.9864	154	EpYYSVHNK	0.558	51	0.123658
PDGFRA_PhosphoSite	0.889535	171.665	88	ADGGAEpYATYQTK	0.656	1	0.141476
PKACA_PhosphoSite	0.887368	171.665	88	ADGGAEpYATYQTK	0.673	1	0.144677
Lumped GSK-3, ERK1, ERK2, CDK5 substrate motif (HPRD) ((P.pTP)|(R..pSPV)|(K(pS|pT)P.K)|(KpSP...K)|(KpSP..K)|(KpSP....K)|(KpTPAKEE)|(P.pSP)|(.(pS|pT)P)|(..pSP))	0.882	121.945	9	NLSEGNNANYTEpYVATR	0.577	2	0.127168
MEKK6_PhosphoSite	0.881325	121.945	9	NLSEGNNANYTEpYVATR	0.578	2	0.127249
EphA5_NetworKIN	0.8795	83.0087	126	VRYEGSpYALTSEEAER	0.597	5	0.13029
WW domain binding motif (HPRD) ((pS|pT)P)	0.876805	121.945	9	NLSEGNNANYTEpYVATR	0.594	2	0.129917
GSK-3, ERK1, ERK2, CDK5 substrate motif (HPRD) (.(pS|pT)P)	0.876665	121.945	9	NLSEGNNANYTEpYVATR	0.595	2	0.129995
ASK1_PhosphoSite	0.873151	121.945	9	NLSEGNNANYTEpYVATR	0.586	2	0.128728
EGFR kinase substrate motif (HPRD) (.(D|E)pY.)	0.871931	29.9864	154	EpYYSVHNK	0.615	51	0.133638
EphB6_NetworKIN	0.869946	121.945	138	FNSHPFPGAAGYPTpYR	0.592	2	0.129621
Abl_PhosphoSite	0.845763	63.984	68	SYSPpYDMLESIRK	0.656	8	0.141628
Lumped PKA kinase substrate motif (HPRD) ((RR.pS(M|I|L|V|F|Y))|(R.pS)|(KR..pS)|(R..pS)|((R|K).(pS|pT))|(K..(pS|pT))|((R|K)(R|K).(pS|pT))|(K...(pS|pT))|((pS|pT).(R|K))|(RRRRpSIIFI)|(RR.pS)|(R(R|K).(pS|pT)(I|L|V|F|Y)(D|C|.).D)|(RR.pS)|(RRR(R|N)pSII(F|D))|((R|C|P|K)(R|A|P)(R|K)(R|K|S)(N|L|S|M|P)Ps(I|L|V|C)(S|P|H|Q)(S|W|Q)(S|L|G)))	0.832925	160.623	99	ApYTNFDAER	0.743	1	0.158707
PKA kinase substrate motif (HPRD) (K...(pS|pT))	0.826773	160.623	99	ApYTNFDAER	0.778	1	0.165304
Tyk2_NetworKIN	0.823395	76.4822	184	VYNDGYDDDNpYDYIVK	0.682	5	0.146299
JAK2_PhosphoSite	0.821166	76.4822	184	VYNDGYDDDNpYDYIVK	0.696	5	0.148984
EphA8_NetworKIN	0.800804	81.7677	114	TKPSDEEMLFIpYGHYK	0.723	4	0.154599
FLT3_NetworKIN	0.78355	151.588	108	DQGTpYEDYVEGLR	0.817	1	0.172316
EGFR_NetworKIN	0.780769	32.2271	214	YFEITDESPpYVHYLNTFSSK	0.751	31	0.160245
Lumped Vav SH2 domain binding motif (HPRD) ((pY(M|L|E)EP)|(pYESP))	0.771412	148.576	111	LYDApYELK	0.851	1	0.178178
Vav SH2 domain binding motif (HPRD) (pY(M|L|E)EP)	0.769297	148.576	111	LYDApYELK	0.838	1	0.176006
EphB3_NetworKIN	0.757622	86	88	ADGGAEpYATYQTK	0.767	3	0.163312
Met_NetworKIN	0.754778	31.9105	33	DFpYELEPEK	0.792	30	0.168101
PDGFRbeta_NetworKIN	0.725645	41.1951	203	pYATLSLFNTYK	0.807	15	0.170744
MAPK 11,13,14 Kinase substrate motif (HPRD) (pT(G|P|E)pY)	0.720586	73.6417	122	DQGTYEDpYVEGLR	0.804	4	0.170289
TXK_NetworKIN	0.706317	66.2846	194	RPAGSVQNPVpYHNQPLNPAPSR	0.849	5	0.177945
Lumped Abl kinase substrate motif (HPRD) ((pYM.M)|(EDAIpY)|(.VIpYAAPF)|(EAIpYAAPF)|(EEIpYEEpY)|(E.IpY..P.)|(EEIpYYYVH)|(ERIpYARTK)|(AEV(I|V|L|F)pYAA(P|F)F))	0.703058	71.1024	189	EHPpYGRY	0.829	4	0.174298
Abl kinase substrate motif (HPRD) (E.IpY..P.)	0.695856	71.1024	189	EHPpYGRY	0.825	4	0.173639
IRR_NetworKIN	0.689978	78.9176	181	pYVDSEGHLYpTVPIR	0.876	3	0.182462
Cbl PTB domain binding motif (HPRD) (D(N|D).pY)	0.688618	43	46	YQDVpYVELSHIK	0.863	12	0.179941
Etk_PhosphoSite	0.684331	70.0866	61	SPFEVpYVDK	0.847	4	0.177711
Fyn_PhosphoSite	0.675293	57.3333	160	GIVVpYTGDR	0.883	6	0.18354
MAP2K6_NetworKIN	0.650557	61.3897	44	AGKPGLPAPDELVpYQVPQSTQEVSGAGR	0.895	5	0.185268
EphB2_NetworKIN	0.621254	53.2381	207	DIHHIDpYYK	0.927	6	0.190909
MKK6_PhosphoSite	0.61626	86.6719	44	AGKPGLPAPDELVpYQVPQSTQEVSGAGR	0.947	2	0.193836
MAP2K3_NetworKIN	0.60642	52.2143	122	DQGTYEDpYVEGLR	0.93	6	0.191331
Src_PhosphoSite	0.551373	29.3833	31	MHLPSPTDSNFpYR	0.975	18	0.198758
PDGFRalpha_NetworKIN	0.537851	38.6827	193	GApYSLSIR	0.968	9	0.197732
Tec_NetworKIN	-0.510166	-44.0238	87	LIEDNEpYTAR	0.982	6	0.199982
BMX_NetworKIN	-0.608317	-52.2143	181	pYVDSEGHLYpTVPIR	0.925	6	0.190692
Ron_NetworKIN	-0.611544	-86.6719	87	LIEDNEpYTAR	0.95	2	0.194252
FRIP PTB domain binding motif (HPRD) (N..pY)	-0.612645	-43.5181	129	DINNIDpYYK	0.932	9	0.19135
Lumped Crk SH2 domain binding motif (HPRD) & RasGAP C-terminal SH2 domain binding motif (HPRD) (pY..P)	-0.613486	-25.5737	101	GGHSDDLpYAVPHR	0.931	30	0.19134
TRKB_NetworKIN	-0.616105	-86.6719	87	LIEDNEpYTAR	0.933	2	0.19136
CSF1R_NetworKIN	-0.62581	-42.6532	171	TLSEVDpYAPAGPAR	0.92	10	0.189856
ALK kinase substrate motif (HPRD) (pY(D|E).(I|L|V|M))	-0.636187	-27.9221	112	MVVESApYEVIK	0.915	27	0.189018
Shc PTB domain binding motif (HPRD) (NP.pY)	-0.655093	-76.8941	77	MQNHGYENPTpYK	0.89	3	0.184423
Pyk2_PhosphoSite	-0.673437	-131.51	132	DHLpYSTVCK	0.973	1	0.198551
Shb SH2 domain binding motif (HPRD) (pY(T|V|I).L)	-0.681977	-78.9176	251	NYGGVpYVGLPSEAVNMVSSQTK	0.853	3	0.178411
Grb2 SH2 domain binding motif (HPRD) (pY.N)	-0.681986	-40.9884	159	DPTNGpYYNVR	0.861	13	0.17971
Itk SH2 domain binding motif (HPRD) (pY(A|E|V)(Y|F|E|S|N|V)(P|F|I|H))	-0.688027	-39.0716	227	IpYAYPSNITSETGFR	0.857	15	0.179061
EphA2_PhosphoSite	-0.705417	-136.529	137	VIGAGEFGEVpYK	0.939	1	0.192394
Abl_NetworKIN	-0.728018	-33.9038	193	GApYSLSIR	0.808	24	0.170776
HCK_NetworKIN	-0.729709	-35.1465	107	SREYDQLYEEpYTR	0.818	21	0.172346
Myt1_PhosphoSite	-0.73491	-143.556	144	IGEGpTpYGVVYK	0.906	1	0.187352
Fgr_NetworKIN	-0.73495	-33.9038	107	SREYDQLYEEpYTR	0.793	24	0.168136
EphA3_NetworKIN	-0.73736	-55.728	55	YCRPESQEHPEADPGSAAPpYLK	0.813	8	0.171652
b-Adrenergic Receptor kinase substrate motif (HPRD) ((D|E)(pS|pT)...)	-0.739263	-142.553	143	SEpSVVpYADIR	0.887	1	0.183991
WEE1B_PhosphoSite	-0.74013	-143.556	144	IGEGpTpYGVVYK	0.885	1	0.183765
Wee1_PhosphoSite	-0.742743	-143.556	144	IGEGpTpYGVVYK	0.877	1	0.182481
Src_NetworKIN	-0.758117	-33.0112	141	GSHQISLDNPDpYQQDFFPK	0.771	28	0.16399
SHC SH2 domain binding motif (HPRD) (pY(I|E|Y|L).(I|L|M))	-0.762535	-38.3748	217	TDDYLDQPCpYETINR	0.762	20	0.16242
Lumped ERK1 Kinase substrate motif (HPRD) (((T|P|S)(G|P|E|Y)(P|L|I)(L|M|P)pSP(G|P|F)(P|F|G|Y)(F|Y|I))|(pTEpY)|(P.(pS|pT)PP)|(..P.(pS|pT)PPP.)|(P.(pS|pT)P)|(KpSPP))	-0.794798	-92.0706	92	IADPEHDHTGFLpTEpYVATR	0.696	3	0.149143
ErbB2_NetworKIN	-0.828558	-35.368	176	GPVSGTEPEPVpYSMEAADYR	0.682	27	0.146455
BLK_NetworKIN	-0.839507	-43.3583	113	TpYVDPHTYEDPNQAVLK	0.656	18	0.141781
Lck_PhosphoSite	-0.843228	-87.3543	87	LIEDNEpYTAR	0.667	4	0.143541
KDR_NetworKIN	-0.852057	-86.8465	151	DKVTIADDpYSDPFDAK	0.632	4	0.137036
Srm_NetworKIN	-0.85596	-73.7143	202	AQQGLpYQVPGPSPQFQSPPAK	0.632	6	0.136888
EphA6_NetworKIN	-0.859832	-87.3543	87	LIEDNEpYTAR	0.644	4	0.139337
PTP1B phosphatase substrate motif (HPRD) (E(F|D|Y)pY)	-0.864756	-121.945	122	DQGTYEDpYVEGLR	0.6	2	0.130803
Lumped PTP1B phosphatase substrate motif (HPRD) (((D|E)pYpY(R|K))|(EFpY(G|A)TY(G|A))|(E(Y|F|D)pYM)|((E|P)(M|L|I|V|F)pY(G|A).(M|L|I|V|F|Y)A)|(RD.Y.TDYpYR)|(E(F|D|Y)pY)|(DpYpYR))	-0.869433	-121.945	122	DQGTYEDpYVEGLR	0.588	2	0.128885
ZAP70_PhosphoSite	-0.898698	-176.685	177	ELFDDPSpYVNVQNLDK	0.657	1	0.14154
Sem5 SH2 domain binding motif (HPRD) (pY(L|V)N(V|P))	-0.908595	-176.685	177	ELFDDPSpYVNVQNLDK	0.608	1	0.132403
EphA4_NetworKIN	-0.915746	-62.8355	113	TpYVDPHTYEDPNQAVLK	0.539	10	0.12011
TrkA_PhosphoSite	-0.918438	-176.685	177	ELFDDPSpYVNVQNLDK	0.615	1	0.133494
Syk_PhosphoSite	-0.919259	-176.685	177	ELFDDPSpYVNVQNLDK	0.61	1	0.132695
TRKA_NetworKIN	-0.935306	-180.7	181	pYVDSEGHLYpTVPIR	0.588	1	0.129026
Lumped 14-3-3 domain binding motif (HPRD) ((KCSpTWP)|(R..pS)|(R.R..pS.P)|(YpTV)|(RS.(pS|pT).P)|(R.(Y|F).pS.P)|(RPVSSAApSVY))	-0.942092	-180.7	181	pYVDSEGHLYpTVPIR	0.562	1	0.124134
14-3-3 domain binding motif (HPRD) (YpTV)	-0.943155	-180.7	181	pYVDSEGHLYpTVPIR	0.58	1	0.127549
Yes_NetworKIN	-0.958889	-42.8574	109	QDVpYGPQPQVR	0.479	26	0.107574
Fyn SH2 domain binding motif (HPRD) (pYEDP)	-0.963016	-135.047	135	ALGSAQpYEDPR	0.447	2	0.101293
SHP1, SHP2 SH2 domain binding motif (HPRD) & SHP1, SHP2 SH2 domain binding motif (HPRD) ((V|I|L).pY(M|L|F).P)	-0.97931	-189.735	190	LIpYLVPEK	0.532	1	0.118945
Fyn_NetworKIN	-1.00248	-54.2197	82	AEFAEpYASVDR	0.439	17	0.0999309
MKK3_PhosphoSite	-1.01113	-198.77	199	HTDDEMpTGpYVATR	0.491	1	0.110146
ABL_Phosida ((I|V|L)pY..(P|F))	-1.01415	-48.1154	157	NEEENIpYSVPHDSTQGK	0.421	23	0.0965993
P38A_PhosphoSite	-1.01931	-198.77	199	HTDDEMpTGpYVATR	0.478	1	0.10747
Lumped Casein Kinase I substrate motif (HPRD) ((E(F|E)D(T|A|G)GpSI(I|F|Y|G)(I|G|F)(F|G)(F|P|L))|(Y(Y|E)(D|Y)(A|D)(A|G)pSI(I|Y|F|G)(I|G|F)(F|G)(F|P|L))|(pSP..(pS|pT))|((D|E)..(pS|pT))|((pS|pT)..(S|T))|((pS|pT)...(S|T)(M|L|V|I|F)))	-1.02445	-198.77	199	HTDDEMpTGpYVATR	0.456	1	0.102869
Casein Kinase I substrate motif (HPRD) ((D|E)..(pS|pT))	-1.02918	-198.77	199	HTDDEMpTGpYVATR	0.45	1	0.101858
FGFR1_PhosphoSite	-1.03042	-146.133	146	DIHHIDYpYK	0.392	2	0.0904615
Src kinase substrate motif (HPRD) (pY(A|G|S|T|D|E))	-1.03996	-27.6695	151	DKVTIADDpYSDPFDAK	0.396	134	0.0912798
Ack_PhosphoSite	-1.05847	-205.798	206	VIpYDFIEK	0.418	1	0.0961304
HCP SH2 domain binding motif (HPRD) (pYF.(F|P|L|Y))	-1.06421	-109.701	238	GpYFEYIEENK	0.343	4	0.0799803
Arg_PhosphoSite	-1.06629	-205.798	206	VIpYDFIEK	0.379	1	0.0876628
SHP1 C-terminal SH2 domain binding motif (HPRD) ((V|I|L).pYA.(L|V))	-1.08522	-156.211	156	EITQDTNDITpYADLNLPK	0.342	2	0.0798397
Lumped PI3 Kinase p85 SH2 domain binding motif (HPRD) (pY..M)	-1.09289	-211.821	212	HIGLVpYSGMGPDYR	0.348	1	0.0810521
Lumped PI3 Kinase p85 SH2 domain binding motif (HPRD) ((pYM.M)|(pY..M)|(pYMPMS))	-1.09446	-211.821	212	HIGLVpYSGMGPDYR	0.348	1	0.0809583
EphA1_NetworKIN	-1.09848	-88.3984	87	LIEDNEpYTAR	0.321	7	0.0751993
FRK_NetworKIN	-1.11223	-216.84	217	TDDYLDQPCpYETINR	0.334	1	0.0781537
Dok1 PTB domain binding motif (HPRD) (N.LpY)	-1.1157	-215.837	216	SPSSCNDLpYATVK	0.34	1	0.0794651
BTK_NetworKIN	-1.12145	-116.303	180	SREYDQLpYEEYTR	0.307	4	0.0720876
Grb2 SH2 domain binding motif (HPRD) (pY(Y|I|V)N(F|L|I|V))	-1.12326	-159.234	159	DPTNGpYYNVR	0.306	2	0.0719368
EphA7_NetworKIN	-1.12549	-88.3984	87	LIEDNEpYTAR	0.291	7	0.0687321
Fes SH2 domain binding motif (HPRD) (pYE.(V|I))	-1.13719	-71.3171	112	MVVESApYEVIK	0.299	12	0.0703735
GRB2, 3BP2, Csk, Fes, Syk C-terminal SH2 domain binding motif (HPRD) (pY(M|I|L|V).(M|I|L|V))	-1.16464	-87.462	118	EHpYVDLK	0.266	8	0.063124
Fgr SH2 domain binding motif (HPRD) (pYEE(I|V))	-1.1693	-225.875	226	HELQANCpYEEVK	0.25	1	0.0595379
SRC_Phosida ((E|D)..pY..(D|E|A|G|S|T))	-1.1808	-83.9277	168	VLEDDPEATpYTTSGGKIPIR	0.244	9	0.058247
EphA2_NetworKIN	-1.19486	-58.9714	107	SREYDQLYEEpYTR	0.245	20	0.0584164
InsR_NetworKIN	-1.19641	-77.4855	169	RSDSASSEPVGIpYQGFEK	0.241	11	0.0576679
Src family kinase substrate motif (HPRD) & SHIP2 SH2 domain binding motif (HPRD) ((I|V|L|S).pY..(L|I))	-1.20308	-70.8443	68	SYSPpYDMLESIRK	0.241	14	0.0575993
Lumped Src kinase substrate motif (HPRD) (((D|E).......(D|E)..pY..L.......Y..(L|I))|((I|V|L|S).pY..(L|I))|(pYM.M)|(YIpYGSFK)|(EEEIpY(G|E)EFD)|(D(D|E)(E|D|G)(I|V|L)pY(G|E)E(F|I)F)|((D|E).......(D|E)..pY..L.......Y..(L|I))|((D|E)(D|E)(E|D|G)(I|V|L)pY(G|E|D)E(F|I|L|V)(D|E))|(pY(A|G|S|T|D|E)))	-1.21688	-33.0913	151	DKVTIADDpYSDPFDAK	0.225	138	0.0539678
GSK-3, ERK1, ERK2, CDK5 substrate motif (HPRD) (P.pSP)	-1.22263	-239.93	240	LPSpSPVpYEDAASFK	0.156	1	0.0377783
Lumped ERK2 kinase substrate motif (HPRD) ((P.(pS|pT)PP)|(..P.(pS|pT)PPP.)|(P.(pS|pT)P)|(pSP)|(KpSPP)|((D|Y|W|E)(C)(P|S|C|E)(P|C|S|L|T|V)(L|M|T)pS(P|A)(T|S|G|R|C|F)(W|P|S)(W|F)))	-1.22648	-239.93	240	LPSpSPVpYEDAASFK	0.139	1	0.0339478
ERK1, ERK2 Kinase substrate motif (HPRD) (P.(pS|pT)P)	-1.22852	-239.93	240	LPSpSPVpYEDAASFK	0.149	1	0.0363018
NEK6_Phosida (L..(pS|pT))	-1.23003	-239.93	240	LPSpSPVpYEDAASFK	0.155	1	0.0375814
Casein Kinase II substrate motif (HPRD) ((pS|pT)..(D|E))	-1.23028	-238.926	239	pTYVDPHTpYEDPNQAVLK	0.151	1	0.0367446
DYRK1A_PhosphoSite	-1.23541	-240.934	241	IYQpYIQSR	0.141	1	0.0343944
ERK1, ERK2 Kinase substrate motif (HPRD) (pSP)	-1.23593	-239.93	240	LPSpSPVpYEDAASFK	0.121	1	0.0298051
GSK-3, ERK1, ERK2, CDK5 substrate motif (HPRD) (..pSP)	-1.23646	-239.93	240	LPSpSPVpYEDAASFK	0.152	1	0.0369432
Lumped Casein Kinase II substrate motif (HPRD) (((E|D|A)(D|E)(E|D)(E|D)pS(E|D|A)(D|E|A)(E|D)(E|D))|(pS.(E|pS|pT))|(pS..(E|pS|pT))|((pS|pT)..(E|D))|(pSD.E)|(pS..(E|D))|(pS(D|E).(D|E).(D|E))|((D|E)pS(D|E).(D|E))|(pS(D|E)(D|E)(D|E))|((pS|pT)..(D|E))|((S|E|P|G)(D|S|N|E|P)(E|D|G|Q|W)(Y|E|D|S|W|T)(W|E|D)pS(D|E)(D|E|W|N)(E|D)(E|D|N|Q)))	-1.23727	-238.926	239	pTYVDPHTpYEDPNQAVLK	0.126	1	0.0309609
MDC1 BRCT domain binding motif (HPRD) & Plk1 PBD domain binding motif (HPRD) (S(pS|pT).)	-1.24183	-239.93	240	LPSpSPVpYEDAASFK	0.133	1	0.032641
ERK/MAPK_Phosida ((V|P).(pS|pT)P)	-1.24605	-239.93	240	LPSpSPVpYEDAASFK	0.124	1	0.0305067
SHP2 N-terminal SH2 domain binding motif (HPRD) (pY(I|V).(I|V))	-1.25483	-145.694	145	VDpYVQVDK	0.189	3	0.0454958
Src, Fyn, Lck, Fgr, Abl, Crk, Nck SH2 domain binding motif (HPRD) (pY(R|K|H|Q|E|D)(R|K|H|Q|E|D)(I|P))	-1.2673	-132.047	131	ENPpYEDIELHGR	0.166	4	0.0401034
Lumped Src SH2 domains binding motif (HPRD) ((pYM.M)|(pY(R|K|H|Q|E|D)(R|K|H|Q|E|D)(I|P))|(PP.pY)|(pYEEI))	-1.27458	-132.047	131	ENPpYEDIELHGR	0.163	4	0.039426
ALK kinase substrate motif (HPRD) (pY..YY)	-1.29845	-252.981	253	IEDPVpYGIYYVDHINRK	0.043	1	0.010858
IGF1R_PhosphoSite	-1.31307	-254.988	255	QPAPKPEPSFSEpYASVQVPR	0.026	1	0.00660683
SHP2 CSH2 domain binding motif (HPRD) ((T|V|I|Y).pY(A|S|T|V).(I|V|L))	-1.33353	-108.075	143	SEpSVVpYADIR	0.137	7	0.0335
EGFR_PhosphoSite	-1.34142	-90.9242	140	LDGENIpYIR	0.134	10	0.0328463
ALK kinase substrate motif (HPRD) ((D|E)..pY)	-1.42993	-43.7188	125	VIEDNEpYTAR	0.104	70	0.0256491
Lumped ALK kinase substrate motif (HPRD) ((pY..YY)|(pY(D|E).(I|L|V|M))|((D|E)..pY)|(pY....(F|Y)))	-1.46806	-41.3559	125	VIEDNEpYTAR	0.08	88	0.019901
INSR_PhosphoSite	-1.47578	-176.047	175	VDpYVVVDQQK	0.068	3	0.0169368
SHP2 N-terminal SH2 domain binding motif (HPRD) ((I|L|V|M).pY(T|V|A).(I|V|L|F))	-1.55986	-144.806	143	SEpSVVpYADIR	0.047	5	0.0118383
SHP1 SH2 domain binding motif (HPRD) ((I|V).pY..(L|V))	-1.56901	-146.846	145	VDpYVQVDK	0.046	5	0.011601
Lumped SHP2 SH2 domain binding motif (HPRD) (((T|V|I|Y).pY(A|S|T|V).(I|V|L))|((I|L|V)(I|L|V)(I|L|V|F|T|Y)pY(T|I|L|V)(I|L)(I|L|V|P))|((H|F).V.(T|S|A)pY)|((I|V|L).pY(F|M).P)|(pY(I|V).(I|V))|((I|L|V|M).pY(T|V|A).(I|V|L|F))|((I|V).pY(L|M|T)Y(A|P|T)SG)|(W(M|T|V)pY(Y|R)(I|L).)|(pYIPP)|((V|I|L).pY(M|L|F).P))	-1.64166	-117.43	143	SEpSVVpYADIR	0.027	9	0.00685227
Lyn_NetworKIN	-1.64954	-83.4054	119	HLLAPGPQDIpYDVPPVR	0.031	19	0.00784761
Lumped SHP1 SH2 domain binding motif (HPRD) (((V|I|L).pYA.(L|V))|(..pYYM(K|R))|(L(Y|H)pY(M|F).(F|M))|(L.pYA.L)|((I|V).pY..(L|V))|((V|I|L).pY(M|L|F).P))	-1.67964	-147.429	145	VDpYVQVDK	0.028	6	0.0070971
JAK2 kinase substrate motif (HPRD) (pY..(L|I|V))	-1.88483	-55.7731	130	TTDGVpYEGVAIGGDR	0.007	75	0.00178553
ALK_Phosida (pY..(I|L|V|M))	-1.92971	-57.7478	130	TTDGVpYEGVAIGGDR	0.007	76	0.00178327

## Sheet: Cabo v Control_pST
Motif	Normalized_KS Score	KS Score	No. at max KS Score	IPI_psite at max KS score	Frequency of Random KS Scores > KS Score observed	No. hits	FDR
Lumped Growth associated histone HI kinase substrate motif (HPRD) (((pS|pT)P.(K|R))|((K|R)(pS|pT)P)|((pS|pT)P(K|R)))	2.50711	648.377	612	GNKpSPpSPPDGSPAATPEIR	0	998	0
Cdc2 kinase substrate motif (HPRD) & CDK1,2, 4, 6 kinase substrate motif (HPRD) ((pS|pT)P.(R|K))	2.39875	811.99	612	GNKpSPpSPPDGSPAATPEIR	0.001	527	0.00070339
GSK-3, ERK1, ERK2, CDK5 substrate motif (HPRD) (.(pS|pT)P)	2.37791	409	600	APpTISER	0	2926	0
Growth associated histone HI kinase substrate motif (HPRD) & CDK2_Phosida & CDK1_Phosida ((pS|pT)P.(K|R))	2.34975	811.99	612	GNKpSPpSPPDGSPAATPEIR	0	527	0
Lumped Cdc2 kinase substrate motif (HPRD) (((R|K)pSP(R|P)(R|K|H))|((pS|pT)P.(R|K))|(HHH(R|K)pSPR(R|K)R))	2.3412	811.99	612	GNKpSPpSPPDGSPAATPEIR	0.001	527	0.0007022
Lumped ERK2 kinase substrate motif (HPRD) ((P.(pS|pT)PP)|(..P.(pS|pT)PPP.)|(P.(pS|pT)P)|(pSP)|(KpSPP)|((D|Y|W|E)(C)(P|S|C|E)(P|C|S|L|T|V)(L|M|T)pS(P|A)(T|S|G|R|C|F)(W|P|S)(W|F)))	2.31889	404.539	642	SPpSRSpSWLSTEGGR	0	2814	0
Lumped GSK-3, ERK1, ERK2, CDK5 substrate motif (HPRD) ((P.pTP)|(R..pSPV)|(K(pS|pT)P.K)|(KpSP...K)|(KpSP..K)|(KpSP....K)|(KpTPAKEE)|(P.pSP)|(.(pS|pT)P)|(..pSP))	2.31577	409	600	APpTISER	0	2926	0
WW domain binding motif (HPRD) ((pS|pT)P)	2.29079	392.642	642	SPpSRSpSWLSTEGGR	0.002	3119	0.00138796
ERK1, ERK2 Kinase substrate motif (HPRD) (pSP)	2.20491	391.364	642	SPpSRSpSWLSTEGGR	0.001	2745	0.000701014
GSK-3, ERK1, ERK2, CDK5 substrate motif (HPRD) (..pSP)	2.15655	396.086	600	APpTISER	0.001	2467	0.000699831
Chak2_NetworKIN	1.77444	7060.4	1777	ENVDTFEApSVK	0.012	3	0.00811075
DNAPK_PhosphoSite	1.72015	6014.72	2823	AGLGpSPERPPK	0.022	4	0.0144691
Casein kinase II substrate motif (HPRD) (pSD.E)	1.68694	826.525	2143	KNpSAIPSELNEK	0.026	255	0.0169388
DYRK2_PhosphoSite	1.68644	8082.83	754	SPAPGpSPDEEGGAEAPAAGIR	0.009	2	0.006133
CaMKIIdelta_NetworKIN	1.67629	2081.65	4490	SIKPSDpSPR	0.025	35	0.0163644
CDK7_NetworKIN	1.62848	1771.5	2104	LVVSpSPTpSPK	0.025	48	0.0163386
HIPK2_PhosphoSite	1.60313	6344.15	2493	SAMDpSPVPASMFAPEPSpSPGAAR	0.035	3	0.0225194
PLK3_PhosphoSite	1.5898	7649.73	1187	pSPTHLTVSSTNTLR	0.041	2	0.0261367
Growth associated histone HI kinase substrate motif (HPRD) & CDK1_Phosida ((pS|pT)P(K|R))	1.58479	631.862	1145	RSpSQGPTVPPPPR	0.039	384	0.0250155
PKBalpha_NetworKIN	1.54867	1139.81	3811	GGQGDPAVPAQQPADPSpTPER	0.058	102	0.0365805
PDHK4_NetworKIN	1.54595	4510.73	2855	AIPADpSPTDQEPK	0.06	6	0.0377273
CDK14_PhosphoSite	1.53721	7280.65	1556	LTRPAApSPAVGEK	0.057	2	0.0360046
GSK-3, ERK1, ERK2, CDK5 substrate motif (HPRD) (R..pSPV)	1.51422	7289.65	1547	SEEDNEIEpSEEEVQPK	0.069	2	0.0428668
CK2_Phosida ((pS|pT)..E)	1.51378	381.453	1730	pSRTpSVQTEDDQLIAGQSAR	0.06	1048	0.0376702
GSK-3, ERK1, ERK2, CDK5 substrate motif (HPRD) (KpSP....K)	1.5089	4111.26	2203	STGPGApSLGTGYDRK	0.066	7	0.0410645
SGK1_PhosphoSite	1.5066	4340.61	3025	VEAEAGGSGARpTPPLSR	0.07	6	0.043423
GRK1_NetworKIN	1.48721	4719.07	585	NSpSGLGFSFSR	0.074	5	0.0457675
Casein Kinase II substrate motif (HPRD) (pS..(E|pS|pT))	1.47251	383.256	1730	pSRTpSVQTEDDQLIAGQSAR	0.076	973	0.0468648
NuaK1_PhosphoSite	1.45925	6935.57	1901	TTpSFKGTSPSSK	0.089	2	0.0542364
TAK1_PhosphoSite	1.41513	5747.95	3089	KVpSGVGGTTYEISV	0.103	3	0.0618596
MAPK3_NetworKIN	1.37035	758.108	1082	VELPpSEEQVSGSQGPSEEK	0.115	189	0.0685704
CDK5_NetworKIN	1.36899	1320.15	1876	SSpSEITLSECDAEDAGEPR	0.131	61	0.0770042
GSK-3, ERK1, ERK2, CDK5 substrate motif (HPRD) (K(pS|pT)P.K)	1.36808	2379.7	3342	SVSSVLSSLpTPAK	0.122	17	0.0723286
CLK1_NetworKIN	1.3641	1339.01	5259	pSFLEDTTPARDEK	0.126	59	0.0742756
LOK_NetworKIN	1.33414	8781.99	54	SLpSPGGAALGYR	0.008	1	0.00546952
PHKB_PhosphoSite	1.29346	8580.97	255	FTPPAESGpSPSK	0.048	1	0.0304122
Chk1_PhosphoSite	1.28272	2001.71	4429	PLpSPGALQLAGEK	0.164	22	0.0953221
MAPK8_NetworKIN	1.27686	1088.74	1187	pSPTHLTVSSTNTLR	0.185	78	0.10678
CDK16_PhosphoSite	1.27449	8441.96	394	LVEQANpSPK	0.088	1	0.0537059
MDC1 BRCT domain binding motif (HPRD) & Plk1 PBD domain binding motif (HPRD) (S(pS|pT).)	1.2742	404.253	6301	SQpSLPNSLDYTQTSDPGR	0.176	606	0.101727
PKA kinase substrate motif (HPRD) & PKC kinase substrate motif (HPRD) ((pS|pT).(R|K))	1.25654	345.781	2128	YLVDGTKPNAGpSEEIpSpSEDDELVEEK	0.188	851	0.107911
MOS_PhosphoSite	1.23717	8209.93	626	TADSVpSPLEPPTK	0.129	1	0.0759362
ERK/MAPK_Phosida (PE(pS|pT)P)	1.22827	1508.75	4945	QGPPCpSDpSEEEVER	0.205	37	0.116541
AMPKA1_PhosphoSite	1.22391	2168.7	1474	SLpSDSESDDSK	0.211	17	0.119788
MARK2_PhosphoSite	1.21887	3849.18	4988	TTEINRLPSANQGpSPFK	0.222	5	0.125689
JNK1_PhosphoSite	1.19644	2629.73	1390	EPEAASSRGpSPVR	0.249	11	0.139831
PRKD1_PhosphoSite	1.167	2946.67	1474	SLpSDSESDDSK	0.267	8	0.148931
ERK7_PhosphoSite	1.16419	7648.87	1187	pSPTHLTVSSTNTLR	0.257	1	0.144128
CK2a2_NetworKIN	1.153	1224.17	1964	PSIESYpSEDDESK	0.279	50	0.155208
PBK_PhosphoSite	1.15192	7648.87	1187	pSPTHLTVSSTNTLR	0.274	1	0.152631
VRK1_PhosphoSite	1.14513	7648.87	1187	pSPTHLTVSSTNTLR	0.292	1	0.161144
CDK3_PhosphoSite	1.1415	7648.87	1187	pSPTHLTVSSTNTLR	0.3	1	0.164683
PKG1 iso2_PhosphoSite	1.12276	7461.84	1374	LpSLEGDHSTPPSAYGSVK	0.315	1	0.171106
Lumped ATM kinase substrate motif (HPRD) (pSQ)	1.10883	599.881	4192	TYpSATAR	0.313	196	0.170466
CAMK4_PhosphoSite	1.09525	7361.83	1474	SLpSDSESDDSK	0.369	1	0.192865
GRK5_NetworKIN	1.08857	3834.74	585	NSpSGLGFSFSR	0.346	4	0.18409
AMPKA2_PhosphoSite	1.08672	5094.15	3742	PFRPQpSLSK	0.325	2	0.174483
BUB1_PhosphoSite	1.08602	7188.81	1647	DNLVSSIHpTDDpSLEVER	0.367	1	0.192304
AuroraC_NetworKIN	1.07942	3810.23	2818	VTQGAApSPGHGIQEK	0.354	4	0.187625
MAPKAPK3_NetworKIN	1.07756	4322.8	1569	DGGpSGNpSTIIVSR	0.361	3	0.190121
AMP-activated protein kinase substrate motif (HPRD) ((M|V|L|I)..(R|K|H).(pS|pT)...(M|V|L|I))	1.07586	3408.13	3662	LFGPVDSEQLpSR	0.351	5	0.186511
GSK3_Phosida (pS...S)	1.07203	351.617	1900	SNpSFNNPLGNR	0.365	579	0.191741
GSK-3, ERK1, ERK2, CDK5 substrate motif (HPRD) (P.pSP)	1.07106	411.987	4892	IDIpSPSTLRK	0.355	418	0.187675
DMPK1,2 kinase substrate motif (HPRD) (R..(pS|pT)(L|V)R)	1.06835	5088.15	3748	MEHGpSIITQAR	0.359	2	0.189307
Lumped DMPK1 kinase substrate motif (HPRD) ((KK.RRpT(L|V).)|(KKR.RpT(L|V).)|((R|K).RR.(pS|pT)(L|V).)|(R..(pS|pT)(L|V)R))	1.06613	5088.15	3748	MEHGpSIITQAR	0.344	2	0.183261
GSK3A_PhosphoSite	1.05864	7049.8	1786	VASpSPVMVSNPATR	0.403	1	0.2075
PKBbeta_NetworKIN	1.05799	1648.2	3577	pSGPVGSVVK	0.364	22	0.191458
ChaK1_PhosphoSite	1.05507	7058.8	1777	ENVDTFEApSVK	0.42	1	0.214391
PDHK1_PhosphoSite	1.04063	6902.78	1933	GGGGGGQGAEGPPGpTPR	0.427	1	0.216632
PKC kinase substrate motif (HPRD) ((R|K)..(pS|pT).(R|K))	1.04029	1525.6	6607	DIpSEASVFDAYVLPK	0.38	25	0.197125
NuaK2_PhosphoSite	1.03885	6934.79	1901	TTpSFKGTSPSSK	0.435	1	0.219884
CLK3_NetworKIN	1.0334	6918.78	1917	ATGDGpSpSPELPSLER	0.455	1	0.228602
ULK3_PhosphoSite	1.02933	6851.78	1984	SQpSLSLQMPPQQDWK	0.461	1	0.230778
PDHK2_PhosphoSite	1.02692	6902.78	1933	GGGGGGQGAEGPPGpTPR	0.476	1	0.236575
PKC_Phosida (R..(pS|pT).R)	1.02191	3006.04	5831	ERPISLGIFPLPAGDGLLpTPDAQK	0.41	6	0.210582
ACTR2_NetworKIN	1.01663	3618.64	801	EYVSNDAAQpSDDEEK	0.426	4	0.216654
GSK-3, ERK1, ERK2, CDK5 substrate motif (HPRD) (KpSP...K)	1.01337	3237.23	2066	SRpSQPCDLDAR	0.425	5	0.216411
SIK_PhosphoSite	1.0091	4130.74	1761	MGPpSGGEGMEPERR	0.436	3	0.220122
EEF2K_PhosphoSite	1.0036	4803.09	4033	HTDDEMpTGpYVATR	0.409	2	0.210328
CaMKIIbeta_NetworKIN	0.999131	1313.07	4490	SIKPSDpSPR	0.447	32	0.225127
CDK5_PhosphoSite	0.974889	1732.69	6586	GRLpSPVPVPR	0.474	17	0.235863
PKC epsilon kinase substrate motif (HPRD) (R(K|E|R).pS)	0.971765	2630.08	2421	NDREYDpSGDpTDEIIAMK	0.471	7	0.235217
Lumped PKC epsilon kinase substrate motif (HPRD) ((KRQGpSVRR)|(R(K|E|R).pS))	0.968737	2630.08	2421	NDREYDpSGDpTDEIIAMK	0.492	7	0.242782
AMPKa2_NetworKIN	0.954335	1109.05	5361	AAEEAFVNDIDESpSPGTEWER	0.486	41	0.24068
MST1_NetworKIN	0.939734	6165.7	2670	NLVpSWESQTQPQVQVQDEEITEDDLR	0.596	1	0.283647
CaMKIIalpha_NetworKIN	0.936563	1200.7	6568	DAVpSPFSFSLLK	0.524	33	0.256741
JNK2_PhosphoSite	0.933488	3232.46	1187	pSPTHLTVSSTNTLR	0.543	4	0.26387
G protein-coupled receptor kinase 1 substrate motif (HPRD) (..(pS|pT)E)	0.930454	372.481	1160	SIpSADDDLQESSR	0.533	373	0.260229
MAPKAPK2_PhosphoSite	0.913341	1784.83	1374	LpSLEGDHSTPPSAYGSVK	0.559	14	0.269437
ERK1, ERK2 Kinase substrate motif (HPRD) (P.(pS|pT)P)	0.908403	318.918	4892	IDIpSPSTLRK	0.553	490	0.266855
Casein Kinase I substrate motif (HPRD) ((D|E)..(pS|pT))	0.90762	254.792	882	TApSLPGYGR	0.561	810	0.270087
NEK11_NetworKIN	0.898748	6004.68	2831	LNATApSLEQER	0.657	1	0.305325
Lumped ERK1 Kinase substrate motif (HPRD) (((T|P|S)(G|P|E|Y)(P|L|I)(L|M|P)pSP(G|P|F)(P|F|G|Y)(F|Y|I))|(pTEpY)|(P.(pS|pT)PP)|(..P.(pS|pT)PPP.)|(P.(pS|pT)P)|(KpSPP))	0.886868	312.422	4892	IDIpSPSTLRK	0.588	494	0.280483
LKB1 Kinase substrate motif (HPRD) (LRpT)	0.877093	4199.95	219	NMVVDDDpSPEMYK	0.601	2	0.285046
PAK2_NetworKIN	0.875309	914.771	6713	IpSAPNVDFNLEGPK	0.61	51	0.28767
ASK1_PhosphoSite	0.874483	5746.65	3089	KVpSGVGGTTYEISV	0.685	1	0.315161
ERK/MAPK_Phosida ((V|P).(pS|pT)P)	0.873633	264.992	1035	EEPLpSEEEPCTSTAIApSPEK	0.608	656	0.28738
MKK3_PhosphoSite	0.871947	5746.65	3089	KVpSGVGGTTYEISV	0.68	1	0.313556
Cdc2 kinase substrate motif (HPRD) ((R|K)pSP(R|P)(R|K|H))	0.870631	3079.89	3548	TTpSPPEVSGYSYEK	0.604	4	0.286142
MEKK3_PhosphoSite	0.865943	5746.65	3089	KVpSGVGGTTYEISV	0.703	1	0.320599
MKK6_PhosphoSite	0.859869	5746.65	3089	KVpSGVGGTTYEISV	0.722	1	0.325331
Akt2_PhosphoSite	0.859736	3037.88	3590	pSApSPSVGEERPR	0.638	4	0.298164
CDK4_NetworKIN	0.85765	1150.84	3860	SLpSLSAK	0.643	30	0.299826
IKKE_PhosphoSite	0.857452	5725.65	3110	LGpSLSAR	0.713	1	0.324091
PAK6_NetworKIN	0.841462	2279.81	6557	AAAGPLDMSLPSpTPDIK	0.661	7	0.30684
PAK5_NetworKIN	0.836408	2279.81	6557	AAAGPLDMSLPSpTPDIK	0.663	7	0.307425
DMPK1_NetworKIN	0.832779	1442.73	1816	KAApSEELLEK	0.668	19	0.309052
BCKDK_PhosphoSite	0.830334	5486.62	3349	SFSLApSSSNpSPISQR	0.751	1	0.335846
MAPK13_NetworKIN	0.825264	1446.39	1993	LKpTPGVDAPSWLEEQ	0.672	18	0.310211
PKCT_PhosphoSite	0.823018	3301.12	5535	RApSMQPIQIAEGTGITTR	0.669	3	0.30917
PKCalpha_NetworKIN	0.821486	534.553	1943	SDENVLDpSPK	0.698	136	0.31902
Lumped AMP-activated protein kinase substrate motif (HPRD) (((M|V|L|I|F)(R|K|H)...(pS|pT)...(M|V|L|I|F))|((M|V|L|I)..(R|K|H).(pS|pT)...(M|V|L|I))|((M|V|L|I|F)(R|K|H)..(pS|pT)...(M|V|L|I|F)))	0.815308	1654.74	3785	pSIPMPASR	0.683	13	0.314589
TLK1_NetworKIN	0.809121	2816.28	6020	QVVSVVQDEEVGLPFEASPEpSPPPApSPDGVTEIR	0.708	4	0.322525
MAPKAPK5_NetworKIN	0.808311	2850.29	1569	DGGpSGNpSTIIVSR	0.698	4	0.319372
NLK_NetworKIN	0.801975	1563.48	7274	TGYEpSGEYEMLGEGLGVK	0.715	14	0.32429
PKA kinase substrate motif (HPRD) (K...(pS|pT))	0.786595	1160.2	6618	pSLHLPMAR	0.729	25	0.327065
CAMK1A_PhosphoSite	0.778874	3716.84	5119	RApSLSEIGFGK	0.767	2	0.340798
TLK2_NetworKIN	0.769201	2252.53	6584	NVpSINTVTYEWAPPVQNQALAR	0.737	6	0.330297
CLK1_PhosphoSite	0.759478	5024.57	3811	GGQGDPAVPAQQPADPSpTPER	0.862	1	0.371089
CLK2_PhosphoSite	0.753134	5024.57	3811	GGQGDPAVPAQQPADPSpTPER	0.872	1	0.375005
PAK3_NetworKIN	0.748678	1543.93	6557	AAAGPLDMSLPSpTPDIK	0.784	12	0.34576
HMGCoA Reductase kinase substrate motif (HPRD) ((M|L|V|I|F)(R|K|H)..pS...(M|L|V|I|F))	0.74534	2323.31	6513	pSALAAAILATTLTGR	0.777	5	0.344136
AMP-activated protein kinase substrate motif (HPRD) ((M|V|L|I|F)(R|K|H)..(pS|pT)...(M|V|L|I|F))	0.735175	2323.31	6513	pSALAAAILATTLTGR	0.798	5	0.349704
QSK_PhosphoSite	0.733015	3513.8	905	TENPGpSIR	0.825	2	0.359638
PKCI_PhosphoSite	0.732805	3522.8	5313	MEVEDGLGpSPKPEEIK	0.827	2	0.360131
QIK_PhosphoSite	0.731488	3513.8	905	TENPGpSIR	0.83	2	0.361059
ULK2_PhosphoSite	0.724856	4789.54	4046	LEPQELpSPLSATVFPK	0.91	1	0.388529
Pim1_PhosphoSite	0.712594	4736.54	4099	INNFpSADIK	0.926	1	0.39374
PKCzeta_NetworKIN	0.7108	857.478	1007	ELEpSSEEGGSAEER	0.844	38	0.364854
PKA kinase substrate motif (HPRD) (K..(pS|pT))	0.707061	673.441	1817	SSTSFANIQENpSN	0.848	64	0.366202
PLK1_PhosphoSite	0.696887	1415.7	626	TADSVpSPLEPPTK	0.84	13	0.364644
CaMKIalpha_NetworKIN	0.692417	1538.64	4889	pTPpSDDEEDNLFAPPK	0.849	11	0.366253
PKCepsilon_NetworKIN	0.687792	643.838	6897	MPpSLEISAPK	0.841	68	0.364697
DNAPK_NetworKIN	0.687349	638.266	3265	QLpSSSSSYSGDISR	0.858	68	0.369751
CK1_Phosida (S..(pS|pT))	0.677941	219.603	4280	YARpSEIVGVSR	0.881	595	0.378483
Aurora-A kinase substrate motif (HPRD) & AURORA-A_Phosida ((R|K|N)R.(pS|pT)(M|L|V|I))	0.672797	4471.51	4364	MPFQpTSPGGK	0.987	1	0.416689
p70S6K_NetworKIN	0.644475	1076.14	3786	TEDLEATpSEHFK	0.909	20	0.388502
CLK1 kinase substrate motif (HPRD) (R..(pS|pT)..R)	0.62206	1478.17	1469	ApSPVTSPAAAFPTApSPANK	0.901	9	0.385479
PKCbeta_NetworKIN	0.517067	273.053	1943	SDENVLDpSPK	0.98	212	0.414577
GRK3_NetworKIN	0.496655	1571.49	1964	PSIESYpSEDDESK	0.982	5	0.415
SGK1_NetworKIN	-0.469349	-877.089	6177	RDpSSDDWEIPDGQITVGQR	0.994	15	0.419217
ROCK1_PhosphoSite	-0.560553	-1614.76	7504	RVpSLVGADDLR	0.952	6	0.403555
CDK9_PhosphoSite	-0.576501	-2813.64	7231	DVTNFTVGGFAPMpSPR	0.966	2	0.409071
CLK2_NetworKIN	-0.606068	-1916.08	1916	pSPEPDPYLSYR	0.928	5	0.393783
Pim1_NetworKIN	-0.607121	-1483.85	4428	SPpSMPENLNRPR	0.927	9	0.393762
Akt1_PhosphoSite	-0.625732	-742.11	6261	IGpSDPLAYEPK	0.926	40	0.394144
MAP4K4_NetworKIN	-0.638419	-3066.69	7484	DDApTPVRDEPMDAESITFK	0.916	2	0.390689
AMPKa1_NetworKIN	-0.642473	-1082.7	4336	pSFGNPFEGSR	0.896	19	0.384132
MRCKb_NetworKIN	-0.645161	-3070.7	3071	LQGGPPEpSPEDESAK	0.922	2	0.392844
BRSK1 iso2_PhosphoSite	-0.658234	-4427.5	4428	SPpSMPENLNRPR	0.994	1	0.418792
MLK3_PhosphoSite	-0.666508	-3186.72	7604	LCDFGISGQLVDpSIAK	0.894	2	0.383671
MARK3_PhosphoSite	-0.666909	-4427.5	4428	SPpSMPENLNRPR	1	1	0.420466
Chk2_PhosphoSite	-0.669674	-4427.5	4428	SPpSMPENLNRPR	0.999	1	0.420472
CK1epsilon_NetworKIN	-0.694717	-1097.73	5513	TAFDEAIAELDTLpSEESYK	0.844	22	0.365235
IKKA_PhosphoSite	-0.716156	-3441.78	3442	VPpSWGLEDNVVCSQPAR	0.841	2	0.364316
G protein-coupled receptor kinase 1 substrate motif (HPRD) (.(pS|pT)...(A|P|S|T))	-0.718904	-151.193	4244	SQISFDNLpTPSGTLGK	0.818	1602	0.356961
MAK_NetworKIN	-0.720218	-1068.95	2127	SVSSSpSYR	0.814	25	0.355589
PKCdelta_NetworKIN	-0.72236	-795.423	6055	GFpSYFGEDLMP	0.805	47	0.3524
PKA kinase substrate motif (HPRD) ((R|K)(R|K).(pS|pT))	-0.732552	-4820.55	4821	LNSKRVpSFK	0.899	1	0.385021
b-Adrenergic Receptor kinase substrate motif (HPRD) ((D|E)(pS|pT)...)	-0.736642	-189.688	5742	MPCEpSSPPESADTPTSTR	0.792	1005	0.34781
PLK2_NetworKIN	-0.746392	-2005.59	4529	ELpSEITTAEAEPVVPR	0.807	7	0.352903
PLK4_NetworKIN	-0.751239	-1238.9	4329	VLSTpSTDLEAAVADALK	0.79	20	0.347667
MST2_NetworKIN	-0.760086	-3584.81	8002	LADFGVAGQLTDpTQIK	0.782	2	0.345612
MST1_PhosphoSite	-0.760644	-5073.57	5074	HAEApTLGSGNLR	0.838	1	0.364157
CK1alpha2_NetworKIN	-0.762953	-3588.81	3589	RTpSMGGTQQQFVEGVR	0.79	2	0.347299
CDK3_NetworKIN	-0.767553	-2388.95	7689	KPpSPQPSSPR	0.762	5	0.339303
PKC kinase substrate motif (HPRD) ((R|K).(pS|pT).(R|K))	-0.771861	-791.674	6570	VLQDMGLPTGAEGRDpSSK	0.761	55	0.339221
PKD3_NetworKIN	-0.777325	-2282.55	6699	pSVVGTPAYLAPEVLLNQGYNR	0.759	6	0.338694
GSK3B_PhosphoSite	-0.778082	-1971.54	3075	APpSRQDVYGPQPQVR	0.719	8	0.324684
p90RSK_PhosphoSite	-0.77928	-1354.98	6261	IGpSDPLAYEPK	0.711	18	0.323536
NEK4_NetworKIN	-0.789046	-2272.54	6689	NSpSMDEEIENPYWSVR	0.718	6	0.32494
Lumped G protein-coupled receptor kinase 1 substrate motif (HPRD) ((..(pS|pT)E)|(.(pS|pT)...(A|P|S|T)))	-0.789609	-155.665	4244	SQISFDNLpTPSGTLGK	0.724	1910	0.325525
TGFbR2_NetworKIN	-0.790922	-1023.28	5839	ALSSLHGDDQDpSEDEVLTIPEVK	0.714	33	0.32419
PKBgamma_NetworKIN	-0.792587	-1453.51	2004	TApSEGDGGAAAGAAAAGAR	0.72	16	0.324783
CK1gamma1_NetworKIN	-0.793609	-3171.08	3171	pSPPEGDTTLFLSR	0.719	3	0.325038
HIPK1_NetworKIN	-0.794914	-2492.41	2492	MEPAPARpSPR	0.743	5	0.332627
MAP2K2_NetworKIN	-0.799595	-1320.29	6177	RDpSSDDWEIPDGQITVGQR	0.691	20	0.316867
TBK1_PhosphoSite	-0.804284	-3878.88	8296	LNSSGSSEDpSFVEIR	0.728	2	0.32697
CDK8_PhosphoSite	-0.80792	-5359.61	5360	FICVTPTTCSNTIDLPMpSPR	0.793	1	0.347881
NLK_PhosphoSite	-0.809367	-5359.61	5360	FICVTPTTCSNTIDLPMpSPR	0.775	1	0.343616
MSK1_PhosphoSite	-0.810419	-5359.61	5360	FICVTPTTCSNTIDLPMpSPR	0.78	1	0.345096
IRAK1_PhosphoSite	-0.810477	-5359.61	5360	FICVTPTTCSNTIDLPMpSPR	0.787	1	0.346714
NEK6_PhosphoSite	-0.813641	-5359.61	5360	FICVTPTTCSNTIDLPMpSPR	0.774	1	0.34354
PLK2_PhosphoSite	-0.814141	-5432.61	5433	pSFEDLTDHPVTR	0.782	1	0.345245
JNK2 iso2_PhosphoSite	-0.818725	-5359.61	5360	FICVTPTTCSNTIDLPMpSPR	0.763	1	0.339384
BCKDK_NetworKIN	-0.820611	-3943.89	8361	LSKPPFQTNPpSPEMVSK	0.7	2	0.319582
Casein Kinase I substrate motif (HPRD) ((pS|pT)..(S|T))	-0.823776	-217.831	2139	SPpSPPTQHTGQPPGQPSAPSQLSAPR	0.686	914	0.314923
EIF2AK2_NetworKIN	-0.831554	-1020.11	6747	AFpSDPFVEAEK	0.686	37	0.315271
NEK1_NetworKIN	-0.834226	-1581.02	4524	LEpSFMETGK	0.651	15	0.303215
KHS2_PhosphoSite	-0.837483	-5528.63	5529	TNpTFCGTPDYIAPEILLGQK	0.757	1	0.338165
ULK1_PhosphoSite	-0.838463	-4044.92	4045	MVVpSMPNLQDIAMPELAPR	0.667	2	0.308934
DAPK3_PhosphoSite	-0.851054	-4097.93	4098	AIpSETEENSDELSGER	0.63	2	0.294758
CDK6_PhosphoSite	-0.852087	-5680.64	5681	ISpTPLTGVR	0.716	1	0.324389
P38D_PhosphoSite	-0.861654	-4074.92	8492	ESVPEFPLpSPPKK	0.617	2	0.290312
CK1D_PhosphoSite	-0.862813	-4097.93	4098	AIpSETEENSDELSGER	0.608	2	0.287053
ATR_PhosphoSite	-0.863866	-2705.53	2705	STVLTPMFVETQApSQGTLQTR	0.629	5	0.294622
GSK3, Erk1, Erk2 and CDK5 kinase motif (HPRD) (P.pTP)	-0.864772	-764.145	5544	VSLEPHQGPGpTPESK	0.621	72	0.291863
CaMKIV_NetworKIN	-0.865927	-1441.06	4089	AQpSSPASATFPVSVQEPPTKPR	0.61	20	0.287344
RAF1_PhosphoSite	-0.867057	-3480.52	6425	STpSTPNVHMVSTTLPVDSR	0.622	3	0.292002
YSK1_PhosphoSite	-0.867478	-5753.65	5754	GIITDpSFGR	0.692	1	0.316976
DYRK3_PhosphoSite	-0.868235	-5801.66	5802	LNpTSDFQK	0.723	1	0.325428
GRK6_NetworKIN	-0.874797	-3471.51	6416	FHVQNLpSQVEQDGR	0.586	3	0.27985
PDHK1_NetworKIN	-0.876344	-986.99	6941	TDpSYSAGQSVEILDGVELGEPAHK	0.595	43	0.283496
MARK1_NetworKIN	-0.879723	-1431.54	6288	DVPPLpSETEATPVPIK	0.598	20	0.283947
ERK2_PhosphoSite	-0.886391	-982.551	7892	TYpTHEVVTLWYR	0.581	46	0.278103
CaMKIgamma_NetworKIN	-0.891226	-5846.66	5847	ALEEALSIQpTPPSSPPTAFGSPEGAGALLR	0.652	1	0.303341
MAP4K6_NetworKIN	-0.892622	-3114.41	3114	pTPDTSTYCYETAEK	0.575	4	0.275867
PKAgamma_NetworKIN	-0.893749	-1628.7	2731	LSpSMAMISGLSGRK	0.574	16	0.275706
GRK7_NetworKIN	-0.896155	-4334.98	4335	RVpSVCAETYNPDEEEEDTDPR	0.545	2	0.264532
PKCA_PhosphoSite	-0.89834	-1312.17	4707	RMpSDPPLSTMPTAPGLR	0.57	26	0.274102
Pim2_NetworKIN	-0.90759	-6038.68	6039	pSPQPPAEEDEDDFDDTLVAIDTYNCDLHFK	0.639	1	0.298296
MLK2_PhosphoSite	-0.910902	-6048.68	6049	AGAPGALpSPSYDGGLHGLQSK	0.626	1	0.293548
P70S6KB_PhosphoSite	-0.91207	-4351.99	8769	TTpSFAESCKPVQQPSAFGSMK	0.532	2	0.260047
LOK_PhosphoSite	-0.923427	-6109.69	6110	pTLCGTPNYIAPEVLSK	0.606	1	0.286762
SGK3_NetworKIN	-0.926128	-3728.6	6673	SCpSVTDAVAEQGHLPPPSAPAGR	0.547	3	0.264883
SLK_NetworKIN	-0.928444	-6109.69	6110	pTLCGTPNYIAPEVLSK	0.597	1	0.283797
NIMA kinase substrate motif (HPRD) (FR.(pS|pT))	-0.931507	-2383.66	4591	LSLCFRPpSDPGAEPPR	0.536	8	0.261387
CLK4_NetworKIN	-0.931642	-2377.15	6793	pSPIALPVK	0.528	8	0.258396
DNA dependent Protein kinase substrate motif (HPRD) (.pSQ)	-0.934183	-551.651	594	PLDTIpSQK	0.518	170	0.254402
Calmodulin-dependent protein kinase I substrate motif (HPRD) ((M|V|L|I|F).R..(pS|pT)...(M|V|L|I|F))	-0.934383	-6132.69	6133	VERPPpSPFSMAPQASLPPVPPR	0.581	1	0.278424
Lumped NIMA kinase substrate motif (HPRD) (((R|N)(F|L|M)(R|K)(R|K)pS(R|I|V|M)(R|I|M|V)(M|I|F|V)(I|F|M))|(FR.(pS|pT))|(RF(R|K)(R|K)pS(R|I)(R|I)MI))	-0.935029	-2383.66	4591	LSLCFRPpSDPGAEPPR	0.54	8	0.26272
CK1delta_NetworKIN	-0.939119	-864.715	2418	SASAPAAEGEGpTPTQPASEK	0.521	68	0.255573
IKKB_PhosphoSite	-0.944854	-4529.03	4529	ELpSEITTAEAEPVVPR	0.467	2	0.2335
ERK1, ERK2, SAPK, CDK5 and GSK3 kinase substrate motif (HPRD) (KpSPP)	-0.944977	-2970.68	2970	SGTLKpSPPK	0.499	5	0.245652
MKK7_PhosphoSite	-0.945425	-6226.7	6227	SGAMpSPMSWNSDASTSEAS	0.581	1	0.277782
CDK1_PhosphoSite	-0.950598	-893.585	6108	LFGGFNSSDTVTpSPQR	0.487	66	0.240601
ICK_NetworKIN	-0.95534	-2663.11	5186	SVSpSYGNIR	0.51	7	0.25077
MAPK12_NetworKIN	-0.959188	-1500.19	6316	NSDLLTpSPDVGLLK	0.499	22	0.245944
p70S6Kb_NetworKIN	-0.961246	-2800.9	2800	SQpSSDTEQQSPTSGGGK	0.487	6	0.240888
ICK_PhosphoSite	-0.963084	-6374.72	6375	AAGARPLpTSPESLSR	0.548	1	0.265058
PLK1_NetworKIN	-0.963324	-704.909	3858	TTYDpSAEEENK	0.479	109	0.237781
MRCKa_NetworKIN	-0.967115	-2157.14	6974	LTGPPSAGPGPAEPDpSDDDSSDLVIENR	0.482	11	0.238984
MAPK11_NetworKIN	-0.970103	-1402.13	5816	ADVGRLpSPEVK	0.473	26	0.235931
AAK1_PhosphoSite	-0.973312	-6492.73	6493	EEQSQITSQVpTGQIGWR	0.545	1	0.264223
GRK4_NetworKIN	-0.973426	-6415.73	6416	FHVQNLpSQVEQDGR	0.55	1	0.265716
P38A_PhosphoSite	-0.97738	-2529.79	4737	VEpTPVLPPVLVPR	0.459	8	0.230054
Lmr2_PhosphoSite	-0.977459	-6523.74	6524	YGQFSGLNPGGRPIpTPPR	0.538	1	0.262054
CDK kinase substrate motif (HPRD) (pSP.(R|K).)	-0.977554	-757.798	7100	APpSPARPFLK	0.455	96	0.228325
MARK3_NetworKIN	-0.98741	-1385.89	4222	DGVLTLANNVpTPAK	0.45	28	0.226364
CK1alpha_NetworKIN	-0.989911	-1023.97	2578	SVSpSSSYR	0.44	51	0.221871
p70S6K_PhosphoSite	-1.00268	-2880.62	8769	TTpSFAESCKPVQQPSAFGSMK	0.431	6	0.218394
ATR_NetworKIN	-1.00286	-2402.11	8290	MDLAAAAEPGAGpSQHLEVR	0.425	9	0.216677
CaMKIIgamma_NetworKIN	-1.00535	-1543.63	7686	YETSSTSAGDRYDpSLLGR	0.432	23	0.218634
PKCiota_NetworKIN	-1.0145	-1230.35	6108	LFGGFNSSDTVTpSPQR	0.419	38	0.214144
PKAalpha_NetworKIN	-1.01494	-1571.05	6177	RDpSSDDWEIPDGQITVGQR	0.418	23	0.213896
P38B_PhosphoSite	-1.0152	-6687.76	6688	IDQGDLMpTPQFTPYYVAPQVLEAQR	0.474	1	0.236146
DAPK1_NetworKIN	-1.02012	-2586.34	7002	DLTGQVPpTPVVK	0.418	8	0.21416
DAPK1_PhosphoSite	-1.0272	-4888.11	4888	SLpSAPGNLLTK	0.395	2	0.204141
CK2A2_PhosphoSite	-1.03473	-4099.73	7044	VDYSVWDHIEVpSDDEDETHPNIDTASLFR	0.413	3	0.21186
KIS_PhosphoSite	-1.03542	-4207.76	7152	GSGpSPTHSLSQK	0.426	3	0.216389
RAF1 kinase substrate motif (HPRD) (PLpTP)	-1.03731	-3046.4	5990	GEGPGEAGGPLpTPR	0.4	6	0.206211
MST4_NetworKIN	-1.03849	-3308.07	5074	HAEApTLGSGNLR	0.377	5	0.196059
CK2alpha_NetworKIN	-1.04052	-642.382	6851	ILLPSFQDpSEDDDDILPNMDK	0.392	152	0.203096
ROCK1_NetworKIN	-1.04361	-894.033	6590	LLQDpSVDFSLADAINTEFK	0.38	79	0.197372
PAK4_PhosphoSite	-1.04521	-4987.13	4987	pSLPAGDALYLSFNPPQPSR	0.358	2	0.18902
MST2_PhosphoSite	-1.04551	-5074.15	5074	HAEApTLGSGNLR	0.375	2	0.195509
GRK2_NetworKIN	-1.04684	-1091.31	5333	STLNPQWNEpSFTFK	0.397	52	0.204919
CAMK2B_PhosphoSite	-1.0525	-5077.15	5077	ASpSLNENVDHSALLK	0.373	2	0.194711
AMP-activated protein kinase substrate motif (HPRD) ((M|V|L|I|F)(R|K|H)...(pS|pT)...(M|V|L|I|F))	-1.05363	-4216.77	7161	TQTPQLHFLDpTDDEVSPTSWGDSR	0.392	3	0.202843
ERK5_PhosphoSite	-1.0542	-5057.14	5057	ASPEAASpTPRDPIDVDLPEEAER	0.376	2	0.195784
Casein Kinase II substrate motif (HPRD) (pS.(E|pS|pT))	-1.055	-295.324	7628	SSSASpSPEMK	0.369	845	0.193108
MELK_PhosphoSite	-1.05658	-5024.14	5024	pSVELDLNQAHMEETPK	0.365	2	0.191498
Casein Kinase II substrate motif (HPRD) ((D|E)pS(D|E).(D|E))	-1.06199	-595.14	7688	AGAAAGDpSDEESRADDK	0.352	189	0.186803
MAPK10_NetworKIN	-1.07533	-1562.83	6316	NSDLLTpSPDVGLLK	0.355	26	0.187915
Lumped CDK5 kinase substrate motif (HPRD) ((pTP.K)|((K|H|G)H(H|P)(K|G|H)pSP(R|K)(H|R|K)(R|H|K))|((pS|pT)PG(pS|pT)PGTP))	-1.07704	-1155.34	7039	EDLSGIAEMFKpTPVK	0.339	51	0.181062
CDK5 kinase substrate motif (HPRD) (pTP.K)	-1.08788	-1155.34	7039	EDLSGIAEMFKpTPVK	0.343	51	0.182963
ERK1,2 kinase substrate motif (HPRD) (P.(pS|pT)PP)	-1.09271	-1104.32	5972	MPSARPPpSPPLSSWER	0.315	58	0.17133
PAK4_NetworKIN	-1.09837	-1545.4	4381	GLpSASLPDLDSENWIEVK	0.329	28	0.176174
GSK-3, ERK1, ERK2, CDK5 substrate motif (HPRD) (KpSP..K)	-1.09852	-2521.05	4286	LQKpSPVEK	0.327	10	0.175329
PDHK3_NetworKIN	-1.09941	-4392.83	7337	pSYELPDGQVITIGNER	0.338	3	0.18076
Cot_PhosphoSite	-1.10162	-3902.27	6110	pTLCGTPNYIAPEVLSK	0.318	4	0.17206
CAMK2_Phosida (R..(pS|pT)V)	-1.106	-2844.33	3947	PLTNPRPPpSVGGPPEDSGASAAK	0.317	8	0.171967
Lumped DNA dependent Protein kinase substrate motif (HPRD) ((.pSQ)|(P(pS|pT).))	-1.11247	-328.732	2260	LDMEDPpSCEMCLSK	0.31	740	0.169276
PAK2_PhosphoSite	-1.1128	-5376.22	5376	YLpSFTPPEK	0.323	2	0.173633
WNK1_PhosphoSite	-1.11282	-7382.84	7383	pSVIGTPEFMAPEMYEEK	0.32	1	0.172468
RSK3_NetworKIN	-1.11307	-1214.15	6394	pSPGDFTSAAQLASTPFHK	0.32	46	0.172917
UL97_PhosphoSite	-1.11365	-5400.22	5400	TLQTDSIDSFETQRpTPR	0.317	2	0.171743
CAMK2A_PhosphoSite	-1.11486	-2307.09	7741	IpSLPLPNFSSLNLR	0.322	13	0.17332
MAP2K5_NetworKIN	-1.11771	-2275.35	2273	IEEELGpSK	0.309	13	0.168953
CaMKIdelta_NetworKIN	-1.11969	-3278.23	7694	LLDEYNVTPSPPGTVLTSALpSPVICGPNR	0.299	6	0.164351
MARK4_NetworKIN	-1.12236	-1874.24	6288	DVPPLpSETEATPVPIK	0.313	20	0.17069
MOK_NetworKIN	-1.1264	-2736.12	5679	EHSPYGPpSPLGWPSSETR	0.306	9	0.167533
CK1gamma3_NetworKIN	-1.12721	-5513.25	5513	TAFDEAIAELDTLpSEESYK	0.32	2	0.172692
PKCZ_PhosphoSite	-1.12791	-3533.4	7066	QApSTDAGTAGALTPQHVR	0.289	5	0.159913
ERK1_PhosphoSite	-1.13248	-1471.77	7892	TYpTHEVVTLWYR	0.297	33	0.163685
PKG2cGKII_NetworKIN	-1.13268	-1688.82	5572	IFVGGLpSPDTPEEK	0.285	25	0.157911
MEKK1_PhosphoSite	-1.13637	-5360.21	5360	FICVTPTTCSNTIDLPMpSPR	0.29	2	0.160253
DLK_PhosphoSite	-1.13899	-7603.86	7604	LCDFGISGQLVDpSIAK	0.284	1	0.157567
Lumped Akt kinase substrate motif (HPRD & Phosida) ((R(R|S|T).(pS|pT).(S|T))|(R.R..(pS|pT)(F|L))|(R.R..(pS|pT))|(GRART(S|T)pSFAE)|((R|Q|K)(R|K|N|Q|P|H)(R|K)(R|S|T)(N|K|Q|H|D|P)pS(F|W|I|M|N|S)(S|T|H)(R|S|K)(S|T|P|Q))|((R|K).(R|K)(S|T).pS))	-1.13921	-7556.86	7557	RSDpSASSEPVGIYQGFEK	0.301	1	0.165013
MKK4_PhosphoSite	-1.14103	-7603.86	7604	LCDFGISGQLVDpSIAK	0.297	1	0.163468
PKB/AKT_Phosida (R(R|S|T).(pS|pT).(S|T))	-1.14452	-7556.86	7557	RSDpSASSEPVGIYQGFEK	0.262	1	0.146536
PAK1_PhosphoSite	-1.15432	-2322.42	2320	SLYASpSPGGVYATR	0.281	13	0.156111
CDK2_NetworKIN	-1.16527	-983.33	5282	SPpSPGLFR	0.242	80	0.136269
PKAbeta_NetworKIN	-1.17292	-1893.17	2731	LSpSMAMISGLSGRK	0.266	21	0.148573
DNA dependent Protein kinase substrate motif (HPRD) (P(pS|pT).)	-1.17412	-388.103	2534	GSKPpSPLSVK	0.261	578	0.146174
PKCG_PhosphoSite	-1.17909	-4111.86	4111	KQPPVSPGTALVGpSQK	0.247	4	0.138896
LKB1_NetworKIN	-1.18515	-4146.88	8563	pTFCGTPDYIAPEIIAYQPYGK	0.233	4	0.131558
CDK20_PhosphoSite	-1.18573	-7891.89	7892	TYpTHEVVTLWYR	0.201	1	0.114424
mTOR_PhosphoSite	-1.19447	-2131.45	2648	EGpSPAPLEPEPGAAQPK	0.235	17	0.132507
ROCK2_PhosphoSite	-1.20461	-8036.91	8037	RSpTQGVTLTDLQEAEK	0.188	1	0.107762
ILK_PhosphoSite	-1.21466	-8036.91	8037	RSpTQGVTLTDLQEAEK	0.186	1	0.10706
ATM_PhosphoSite	-1.21595	-3516.39	7932	WCNVQSTQDEFEELTMpSQK	0.221	6	0.125294
MAP2K1_NetworKIN	-1.22729	-1245.54	4933	DDpSFLGK	0.199	55	0.113441
ATM kinase substrate motif (HPRD) (LpSQE)	-1.22911	-4942.68	4942	GSLpSQELSK	0.223	3	0.126083
TNIK_NetworKIN	-1.23257	-8071.91	8072	LVDFGVSAQLDRpTVGR	0.155	1	0.0903441
AuroraB_NetworKIN	-1.24783	-1240.28	3713	SVpSPSPVPLLFQPDQNAPPIR	0.188	57	0.108061
IKKbeta_NetworKIN	-1.25351	-1006.48	5816	ADVGRLpSPEVK	0.194	88	0.110895
PDHK2_NetworKIN	-1.25378	-3023.86	6948	ASpSLGEIDESSELR	0.192	9	0.109903
RSK2_PhosphoSite	-1.26131	-3250.19	6561	pSVGDGETVEFDVVEGEK	0.194	8	0.110743
MAPK14_NetworKIN	-1.26522	-2418.44	5360	FICVTPTTCSNTIDLPMpSPR	0.176	15	0.101869
BVR_PhosphoSite	-1.28526	-8562.97	8563	pTFCGTPDYIAPEIIAYQPYGK	0.065	1	0.0405639
PKCD_PhosphoSite	-1.28684	-2624.63	6699	pSVVGTPAYLAPEVLLNQGYNR	0.169	13	0.0979539
PKG1cGKI_NetworKIN	-1.29458	-1383.67	6425	STpSTPNVHMVSTTLPVDSR	0.167	49	0.0969301
CK1A_PhosphoSite	-1.29911	-6227.41	6227	SGAMpSPMSWNSDASTSEAS	0.185	2	0.106632
TAO1_PhosphoSite	-1.29952	-8660.98	8661	LDpTFCGSPPYAAPELFQGK	0.036	1	0.0231269
Calmodulin-dependent protein kinase II alpha substrate motif (HPRD) ((M|I|L|V|F|Y).R..(pS|pT)(M|I|L|V|F|Y))	-1.30088	-8732.99	8733	ISIVRPFpSIETK	0.025	1	0.0163129
CDK6_NetworKIN	-1.30259	-2458.51	5400	TLQTDSIDSFETQRpTPR	0.151	15	0.088385
DYRK1A_PhosphoSite	-1.30703	-8742.99	8743	GLLPGGTQVLDGTSGFpSPAPK	0.02	1	0.0132376
PKCB iso2_PhosphoSite	-1.31256	-8768.99	8769	TTpSFAESCKPVQQPSAFGSMK	0.021	1	0.0138333
KHS1_PhosphoSite	-1.31257	-8768.99	8769	TTpSFAESCKPVQQPSAFGSMK	0.023	1	0.0151028
SGK3_PhosphoSite	-1.31527	-8768.99	8769	TTpSFAESCKPVQQPSAFGSMK	0.01	1	0.00678105
ACTR2B_NetworKIN	-1.31641	-4233.6	5999	NEIIQSPISQVPpSVEK	0.151	5	0.0882606
Akt3_PhosphoSite	-1.31824	-8768.99	8769	TTpSFAESCKPVQQPSAFGSMK	0.018	1	0.0119904
CAMK2G_PhosphoSite	-1.32183	-8791	8791	LQTTDNLLPMpSPEEFDEVSR	0.009	1	0.00612295
ROCK2_NetworKIN	-1.32711	-1567.15	6732	QLLTLpSSELSQAR	0.162	41	0.0942917
CDK7_PhosphoSite	-1.33889	-2832.35	5038	AYpTPVVVTLWYR	0.152	12	0.0887201
PKD1_NetworKIN	-1.3459	-1548.7	5118	TVpSEPNLK	0.134	42	0.0785452
PLK_Phosida ((D|E).(pS|pT)(V|I|L|M).(D|E))	-1.36396	-1569.78	3823	FAIQDIpSVEETSAK	0.122	43	0.0722254
MAP2K6_NetworKIN	-1.37064	-1756.81	5499	RGpSDIDNPTLTVMDISPPSR	0.126	33	0.0743812
SGK2_NetworKIN	-1.37347	-6673.51	6673	SCpSVTDAVAEQGHLPPPSAPAGR	0.132	2	0.0774823
MST3_NetworKIN	-1.3748	-5580.9	5580	RNpTFVGTPFWMAPEVIK	0.12	3	0.0712446
Plk1 kinase substrate motif (HPRD) ((D|E).(pS|pT)(I|L|V|M).(D|E))	-1.37734	-1569.78	3823	FAIQDIpSVEETSAK	0.125	43	0.073896
Casein Kinase II substrate motif (HPRD) (pS(D|E).(D|E).(D|E))	-1.39853	-786.368	5236	DTSPDKGELVpSDEEEDT	0.104	184	0.0622799
PKACA_PhosphoSite	-1.40029	-1596.33	3356	APpSVANVGSHCDLSLK	0.113	45	0.0674748
CDK2_PhosphoSite	-1.40285	-1297.02	4980	ASPVTSPAAAFPTApSPANK	0.11	67	0.0657781
AurA_PhosphoSite	-1.40353	-4064.43	5535	RApSMQPIQIAEGTGITTR	0.115	6	0.068472
MAP2K7_NetworKIN	-1.41036	-2435.3	5376	YLpSFTPPEK	0.104	18	0.0623699
CDK4 kinase substrate motif (HPRD) (PL(pS|pT)P.(K|R|H))	-1.41235	-2734.33	4624	LVPIKPAPLPLpSPGK	0.116	14	0.0689685
YSK1_NetworKIN	-1.41515	-5580.9	5580	RNpTFVGTPFWMAPEVIK	0.093	3	0.0565081
CK1gamma2_NetworKIN	-1.41944	-3472.98	4452	VPDEEENEEpSDNEK	0.098	9	0.0592857
Lumped CDK4 kinase substrate motif (HPRD) ((PL(pS|pT)PIP(K|R|H))|(PL(pS|pT)P.(K|R|H)))	-1.42074	-2734.33	4624	LVPIKPAPLPLpSPGK	0.098	14	0.0591994
HIPK2_NetworKIN	-1.42118	-1184.91	2169	RMpSADMSEIEAR	0.102	80	0.0613478
CHK1/2_Phosida (L.R..(pS|pT))	-1.43149	-3921.11	6443	LFRPPpSPAPAAPGAR	0.097	7	0.0587664
IKKalpha_NetworKIN	-1.43815	-1110.99	5885	RVpSGDAAQDLDR	0.102	96	0.0614369
PAK1_NetworKIN	-1.43825	-1619.11	2434	EDpSFLQR	0.091	43	0.0553739
Phosphorylase kinase substrate motif (HPRD) ((K|R)..pS(V|I))	-1.43834	-2889.1	5604	TSGVPGNRPGpSVIR	0.094	13	0.0570322
Lumped Phosphorylase kinase substrate motif (HPRD) ((KRKQIpSVR)|((F|M|K)(R|K)(M|R|Q|F)(M|F|L|I)pS(F|I|M|L)(F|R|K)(L|I)(F|L|I))|((K|R)..pS(V|I)))	-1.44094	-2889.1	5604	TSGVPGNRPGpSVIR	0.101	13	0.060923
CDC7_PhosphoSite	-1.44676	-3945.13	3943	QPCPpSESDIITEEDK	0.084	7	0.0514919
Lumped Casein Kinase I substrate motif (HPRD) ((E(F|E)D(T|A|G)GpSI(I|F|Y|G)(I|G|F)(F|G)(F|P|L))|(Y(Y|E)(D|Y)(A|D)(A|G)pSI(I|Y|F|G)(I|G|F)(F|G)(F|P|L))|(pSP..(pS|pT))|((D|E)..(pS|pT))|((pS|pT)..(S|T))|((pS|pT)...(S|T)(M|L|V|I|F)))	-1.45222	-295.94	4814	SFpSEDTLMDGPAR	0.083	1793	0.0510296
PDK1_PhosphoSite	-1.45544	-4250.89	8666	TWpTLCGTPEYLAPEIILSK	0.086	6	0.0526401
PKG1_PhosphoSite	-1.45572	-5066.29	5065	pSYLTPVRDEESESQR	0.077	4	0.047411
PDK1 kinase substrate motif (HPRD) & PKC family kinase substrate motif (HPRD) & PDK1_Phosida (F..F(pS|pT)(F|Y))	-1.45588	-6986.58	6986	GQPVLpTPPDQLVIANIDQSDFEGFpSYVNPQFVHPILQSAV	0.074	2	0.0456994
MAPK9_NetworKIN	-1.45699	-2067.91	6316	NSDLLTpSPDVGLLK	0.084	27	0.051568
PKCtheta_NetworKIN	-1.46731	-1590.35	7288	NFpSFMNPGMER	0.072	48	0.044597
NEK2_PhosphoSite	-1.47859	-7069.6	7069	GDPFTDLCFLNpSPIFK	0.065	2	0.040503
LKB1_PhosphoSite	-1.47988	-7150.62	7150	pTWCGSPPYAAPELFEGK	0.087	2	0.0531738
RSK2_NetworKIN	-1.50961	-2776.4	5533	MpSGFIYQGKLPTTGMTITK	0.062	16	0.0388671
MAPK1_NetworKIN	-1.52475	-989.344	5360	FICVTPTTCSNTIDLPMpSPR	0.057	139	0.0360595
CDK4_PhosphoSite	-1.52873	-5401.45	5400	TLQTDSIDSFETQRpTPR	0.065	4	0.040625
PKCE_PhosphoSite	-1.53863	-4850.75	4849	ALpSFDNR	0.063	5	0.0394344
ATM kinase substrate motif (HPRD) ((P|L|I|M).(L|I|D|E)pSQ)	-1.5479	-3167.8	5373	FPQLRLpSQK	0.059	12	0.0371548
PKCgamma_NetworKIN	-1.56522	-1514.23	6139	ISHSLYSGIEGLDEpSPSR	0.048	61	0.0304587
BRCA1 BRCT domain binding motif (HPRD) (pS(F|Y|H)(V|F|Y)(F|Y))	-1.58421	-7698.74	7698	ERPPAPSpSFVFQEETK	0.034	2	0.0219099
LATS1_PhosphoSite	-1.595	-6426.18	6425	STpSTPNVHMVSTTLPVDSR	0.046	3	0.0292343
MAPK7_NetworKIN	-1.61321	-1845.78	3731	NQpSPVLEPVGR	0.041	42	0.0262173
MAP2K3_NetworKIN	-1.63442	-2714.15	5499	RGpSDIDNPTLTVMDISPPSR	0.046	19	0.0292791
Chk1 kinase substrate motif (HPRD) & CHK1_Phosida ((M|I|L|V).(R|K)..(pS|pT))	-1.63552	-2646.29	5165	SLGKDGpSLEDDEDEEDDLDEGVGGK	0.041	21	0.0261769
GSK3beta_NetworKIN	-1.64581	-1273.41	5677	IHpSPIPDMSK	0.034	100	0.021944
DAPK3_NetworKIN	-1.64746	-7938.8	7938	RSpTQGVTLTDLK	0.027	2	0.0175627
ATM_NetworKIN	-1.64872	-2640.94	6001	NYPpSQEELIK	0.028	21	0.0181847
ARAF_NetworKIN	-1.64956	-2466.1	5287	SEEVPAFGVApSPPPLTDTPDTTANAEGDLPTTMGGPLPPHLALK	0.028	25	0.0181562
PKCeta_NetworKIN	-1.65686	-2197.08	6055	GFpSYFGEDLMP	0.032	32	0.0206854
MAP2K4_NetworKIN	-1.66732	-1962.06	7556	GPpSWDPFR	0.028	41	0.0181279
BARD1 BRCT domain binding motif (HPRD) (pS(D|E)(D|E)E)	-1.67834	-929.167	7591	AAKNpSEEEEEEK	0.02	197	0.0132588
PKCH_PhosphoSite	-1.68345	-6700.28	6699	pSVVGTPAYLAPEVLLNQGYNR	0.039	3	0.0249769
ERK1,2 kinase substrate motif (HPRD) (..P.(pS|pT)PPP.)	-1.73539	-4372.71	5474	LLQQQQAVPVPPAPSpSPPPLWAGLAK	0.019	8	0.012616
Calmodulin-dependent protein kinase II substrate motif (HPRD) ((M|V|L|I|F).(R|K)..(pS|pT)..)	-1.76829	-2962.21	5165	SLGKDGpSLEDDEDEEDDLDEGVGGK	0.024	20	0.0157346
AURORA_Phosida ((R|K).(pS|pT)(I|L|V))	-1.77654	-1117.18	7112	VGRLpSLQDVPELVDAK	0.016	144	0.0107443
GSK3alpha_NetworKIN	-1.7795	-1316.22	5677	IHpSPIPDMSK	0.018	107	0.0120484
PKCB_PhosphoSite	-1.78287	-6285.35	8492	ESVPEFPLpSPPKK	0.013	4	0.00877236
Casein Kinase II substrate motif (HPRD) (pS(D|E)(D|E)(D|E))	-1.78468	-840.357	7591	AAKNpSEEEEEEK	0.019	266	0.0126362
AurB_PhosphoSite	-1.79176	-3932.72	5535	RApSMQPIQIAEGTGITTR	0.016	11	0.010727
PKD2_NetworKIN	-1.79483	-3758.44	6699	pSVVGTPAYLAPEVLLNQGYNR	0.021	12	0.0138774
Growth associated histone HI kinase substrate motif (HPRD) ((K|R)(pS|pT)P)	-1.79487	-1024.38	5521	VKpSPVSLTAHSLIGApSPK	0.018	178	0.012029
CK2A1_PhosphoSite	-1.79537	-2018.68	5543	GNDPLTSpSPGR	0.018	45	0.0120096
PKD_Phosida ((L|V|I).(R|K)..(pS|pT))	-1.79667	-2962.21	5165	SLGKDGpSLEDDEDEEDDLDEGVGGK	0.021	20	0.0138553
Lumped Calmodulin-dependent protein kinase IV substrate motif (HPRD) ((VPGKARKKpSSCQLL)|(PLARTLpSVAGLP)|((M|I|L|V|F|Y).R..(pS|pT)))	-1.81864	-3301.77	5375	IPRPLpSPTK	0.015	17	0.0101055
Lumped Casein Kinase II substrate motif (HPRD) (((E|D|A)(D|E)(E|D)(E|D)pS(E|D|A)(D|E|A)(E|D)(E|D))|(pS.(E|pS|pT))|(pS..(E|pS|pT))|((pS|pT)..(E|D))|(pSD.E)|(pS..(E|D))|(pS(D|E).(D|E).(D|E))|((D|E)pS(D|E).(D|E))|(pS(D|E)(D|E)(D|E))|((pS|pT)..(D|E))|((S|E|P|G)(D|S|N|E|P)(E|D|G|Q|W)(Y|E|D|S|W|T)(W|E|D)pS(D|E)(D|E|W|N)(E|D)(E|D|N|Q)))	-1.86489	-352.737	5851	NLESHLMpSPAEIPGQPVPK	0.016	2169	0.0107618
RAF1_NetworKIN	-1.86667	-1250.17	5310	EEAENTLQpSFR	0.011	130	0.00744698
Calmodulin-dependent protein kinase IV substrate motif (HPRD) ((M|I|L|V|F|Y).R..(pS|pT))	-1.87058	-3301.77	5375	IPRPLpSPTK	0.01	17	0.00679214
Casein Kinase II substrate motif (HPRD) ((pS|pT)..(D|E))	-1.94076	-399.144	5889	VpSFRDPLVSEGGPR	0.009	1631	0.00614309
Casein kinase II substrate motif (HPRD) (pS..(E|D))	-1.9743	-422.005	5889	VpSFRDPLVSEGGPR	0.003	1509	0.002075
PAK2 kinase substrate motif (HPRD) ((R|K)(R|.).(pS|pT))	-1.99943	-1092.59	5375	IPRPLpSPTK	0.004	199	0.0027529
PKC kinase substrate motif (HPRD) ((R|K)..(pS|pT))	-1.99981	-1092.59	5375	IPRPLpSPTK	0.005	199	0.00342975
NDR1_PhosphoSite	-2.00258	-7068.2	7066	QApSTDAGTAGALTPQHVR	0.003	4	0.00206811
CDK1_NetworKIN	-2.0664	-906.847	6930	HApSPILPITEFSDIPR	0.001	305	0.000704584
AuroraA_NetworKIN	-2.0772	-1412.94	2489	DVTGpSPPAK	0.007	129	0.00479373
NEK2_NetworKIN	-2.10271	-1382.65	3980	REpSVNLGK	0.003	135	0.00207846
RAF1 kinase substrate motif (HPRD) (LpTP)	-2.11717	-2704.92	6986	GQPVLpTPPDQLVIANIDQSDFEGFpSYVNPQFVHPILQSAV	0.001	35	0.000697479
Calmodulin-dependent protein kinase II substrate motif (HPRD) & PKA kinase substrate motif (HPRD) & 14-3-3 domain binding motif (HPRD) (R..pS)	-2.12179	-1462.01	5321	SSETGAFRVPpSPGMEEAGCSR	0.002	123	0.00139028
Lumped 14-3-3 domain binding motif (HPRD) ((KCSpTWP)|(R..pS)|(R.R..pS.P)|(YpTV)|(RS.(pS|pT).P)|(R.(Y|F).pS.P)|(RPVSSAApSVY))	-2.13226	-1462.01	5321	SSETGAFRVPpSPGMEEAGCSR	0.003	123	0.00207155
Lumped RAF1 kinase substrate motif (HPRD) ((PLpTLP)|(PLLpTP)|(PLpTP)|(PpTLP)|(PLpTLP)|(PpTLP)|(LpTP))	-2.15495	-2704.92	6986	GQPVLpTPPDQLVIANIDQSDFEGFpSYVNPQFVHPILQSAV	0.004	35	0.00274834
Pyruvate dehydrogenase kinase substrate motif (HPRD) (.pS..D..)	-2.20833	-833.002	6090	GLGpSSPDLELLLR	0.001	427	0.000698653
PLK1_Phosida ((E|D).(pS|pT)(F|L|I|Y|W|V|M))	-2.32316	-1227	4855	SDDpTLDEEDSFVMK	0.001	215	0.000696309
TTK_NetworKIN	-2.37848	-2035.93	6723	ELFQpTPGHTEELVAAGK	0	77	0
Calmodulin-dependent protein kinase II substrate motif (HPRD & Phosida) (R..(pS|pT))	-2.46117	-1614.77	5321	SSETGAFRVPpSPGMEEAGCSR	0	135	0
Lumped Calmodulin-dependent protein kinase II substrate motif (HPRD) (((M|I|L|V|F|Y).R..(pS|pT)(M|I|L|V|F|Y))|(R..(pS|pT))|((K|F)(R|K)(Q|M)(Q|M|K|L|F)pS(F|I|M|L|V)(D|E|I)(L|M|K|I)(F|K))|((M|V|L|I|F).(R|K)..(pS|pT)..)|(R..pS))	-2.48383	-1580.45	5090	LRPLpSYPQTVGETYGK	0	140	0
Lumped PKA kinase substrate motif (HPRD) ((RR.pS(M|I|L|V|F|Y))|(R.pS)|(KR..pS)|(R..pS)|((R|K).(pS|pT))|(K..(pS|pT))|((R|K)(R|K).(pS|pT))|(K...(pS|pT))|((pS|pT).(R|K))|(RRRRpSIIFI)|(RR.pS)|(R(R|K).(pS|pT)(I|L|V|F|Y)(D|C|.).D)|(RR.pS)|(RRR(R|N)pSII(F|D))|((R|C|P|K)(R|A|P)(R|K)(R|K|S)(N|L|S|M|P)Ps(I|L|V|C)(S|P|H|Q)(S|W|Q)(S|L|G)))	-2.72903	-599.296	5057	ASPEAASpTPRDPIDVDLPEEAER	0	1481	0
Casein Kinase I substrate motif (HPRD) ((pS|pT)...(S|T)(M|L|V|I|F))	-2.74883	-1481.28	4003	pSLSSSLDDTEVKK	0	204	0
Lumped PKC kinase substrate motif (HPRD) ((.R..(pS|pT).R.)|((pS|pT).(R|K))|((R|K)..(pS|pT))|((R|K)..(pS|pT).(R|K))|((K|R).(pS|pT))|((R|K).(pS|pT).(R|K)))	-2.8561	-629.226	5057	ASPEAASpTPRDPIDVDLPEEAER	0	1468	0
PKA kinase substrate motif (HPRD) (R.pS)	-2.95589	-1312.14	5071	VGDPPQPLPEEPMEVQGAERApSPEPQR	0	302	0
PKA_Phosida (R.(pS|pT))	-3.11563	-1365	5071	VGDPPQPLPEEPMEVQGAERApSPEPQR	0	320	0
PKC kinase substrate motif (HPRD) ((K|R).(pS|pT))	-3.22965	-1131.44	6114	RApSDTSLTQGIVAFR	0	499	0
PKA kinase substrate motif (HPRD) ((R|K).(pS|pT))	-3.26847	-1131.44	6114	RApSDTSLTQGIVAFR	0	499	0
NEK6_Phosida (L..(pS|pT))	-3.58919	-1166.49	5079	IGLPHpSIK	0	576	0

## Sheet: Das+Cabo v Control_pY
Motif	Normalized_KS Score	KS Score	No. at max KS Score	IPI_psite at max KS score	Frequency of Random KS Scores > KS Score observed	No. hits	FDR
Brk_NetworKIN	2.23466	193.5	27	SLYYpYIQQDTK	0	6	0
ErbB3_NetworKIN	2.09691	149.205	29	DSpYVGDEAQSK	0.002	9	0.000510152
ErbB4_NetworKIN	2.06602	128.476	29	DSpYVGDEAQSK	0.002	12	0.000509506
MAP2K1_NetworKIN	1.95655	107.811	45	EVpYFAER	0.006	16	0.00151889
Lumped TC-PTP phosphatase substrate motif (HPRD) (((D|E)(D|E)...pYVA)|((E|D|Y)pY)|(DpYpYR))	1.62191	52.0448	103	SRDPHpYDDFR	0.035	58	0.00879375
TC-PTP phosphatase substrate motif (HPRD) ((E|D|Y)pY)	1.61544	52.0448	103	SRDPHpYDDFR	0.046	58	0.0115143
ALK_PhosphoSite	1.59883	227.766	33	EILVGDVGQTVDDPpYATFVK	0.031	2	0.0077985
MKK7_PhosphoSite	1.53815	215.672	45	EVpYFAER	0.052	2	0.0129677
EGFR kinase substrate motif (HPRD) (.(D|E)pY.)	1.4965	50.9548	122	pYATLSLFNTYK	0.078	51	0.0192132
Lumped EGFR kinase substrate motif ((EEEEpYFELV)|((E|D|R|A)(D|E)(D|E)(E|D|I)pY(F|V|I|E)(E|F|D)(L|I|F|V)V)|(.(D|E)pY.)|(pYIPP)|(.(D|E)pY(I|L|V)))	1.47304	50.9548	122	pYATLSLFNTYK	0.079	51	0.0194357
MAP2K5_NetworKIN	1.35152	187.453	73	SPPLIGSESApYESFLSADDK	0.141	2	0.0338602
MKK4_PhosphoSite	1.33947	158.847	102	VDpYVQVDK	0.119	3	0.0289927
Ret iso3_PhosphoSite	1.33557	258	2	ELNpYFAK	0.005	1	0.00126734
PKM2_PhosphoSite	1.33121	258	2	ELNpYFAK	0.002	1	0.000508217
Fer_PhosphoSite	1.32899	258	2	ELNpYFAK	0.002	1	0.000508861
Shb SH2 domain binding motif (HPRD) (pY(T|V|I).L)	1.31286	154.8	20	SLpYYYIQQDTK	0.139	3	0.0334199
GSK3B iso2_PhosphoSite	1.30615	251.977	8	TAGTSFMMpTPpYVVTR	0.042	1	0.0105262
PLCgamma C and N-terminal SH2 domain binding motif (HPRD) (pY(L|I|V)E(L|I|V))	1.30224	254.988	5	DFpYELEPEK	0.025	1	0.00630489
GSK3A_PhosphoSite	1.29999	251.977	8	TAGTSFMMpTPpYVVTR	0.05	1	0.0125
GSK3B_PhosphoSite	1.29761	251.977	8	TAGTSFMMpTPpYVVTR	0.054	1	0.0134498
HCK_NetworKIN	1.29646	63.1392	29	DSpYVGDEAQSK	0.151	21	0.0360463
JNK kinase substrate motif (HPRD) (pTPpY)	1.28924	250.973	9	EHALLApYTLGVK	0.069	1	0.017059
FGR_PhosphoSite	1.27905	179.391	81	TPQGPPEIpYSDTQFPSLQSTAK	0.191	2	0.0449543
SHP1 phosphatase substrate motif (HPRD) ((D|E).pY)	1.27234	43.4631	193	SHpYADVDPENQNFLLESNLGK	0.178	50	0.041993
Lumped SHP1 phosphatase substrate motif (HPRD) (((D|E).(L|I|V).pY..(L|I|V))|((D|E).(L|I|V)..pY..(L|I|V))|((D|E)(D|E)(D|E|L).pY..(F|M|L|V|I)(D|E))|((D|E).pY)|((E|P)(F|I|L)pYA.(F|I|L|V)))	1.25668	43.4631	193	SHpYADVDPENQNFLLESNLGK	0.175	50	0.0413824
FRIP PTB domain binding motif (HPRD) (N..pY)	1.24229	89.4538	58	DIHHIDYpYK	0.201	9	0.0470326
Shb PTB domain binding motif (HPRD) (DD.pY)	1.23544	114.009	44	TACTNFMMTPpYVVTR	0.206	5	0.0480906
BLK_NetworKIN	1.23263	64.5	27	SLYYpYIQQDTK	0.197	18	0.0461503
ITK_NetworKIN	1.23026	70.8443	63	HVHLENATEpYATLR	0.223	14	0.051699
EphA2_PhosphoSite	1.21784	235.914	24	IIQLLDDpYPK	0.194	1	0.0455537
EphB4_NetworKIN	1.20264	230.895	29	DSpYVGDEAQSK	0.206	1	0.0481465
FGFR1_PhosphoSite	1.19624	169.312	91	SLDNNpYSTPNER	0.246	2	0.0567692
LCK_Phosida ((I|E|V)pY(E|G)(E|D|P|N)(I|V|L))	1.18686	167.297	93	TLSEVDpYAPAGPAR	0.248	2	0.0571651
Lumped PTP1B phosphatase substrate motif (HPRD) (((D|E)pYpY(R|K))|(EFpY(G|A)TY(G|A))|(E(Y|F|D)pYM)|((E|P)(M|L|I|V|F)pY(G|A).(M|L|I|V|F|Y)A)|(RD.Y.TDYpYR)|(E(F|D|Y)pY)|(DpYpYR))	1.16665	162.258	98	SREpYDQLYEEYTR	0.259	2	0.0595641
PTP1B phosphatase substrate motif (HPRD) (E(F|D|Y)pY)	1.14947	162.258	98	SREpYDQLYEEYTR	0.286	2	0.0651769
ASK1_PhosphoSite	1.14648	158.227	102	VDpYVQVDK	0.272	2	0.0622688
Fgr_NetworKIN	1.14256	52.0962	29	DSpYVGDEAQSK	0.282	24	0.0643383
CDKL5_PhosphoSite	1.14184	222.864	37	LYTpYIQSR	0.271	1	0.0621815
DYRK3_PhosphoSite	1.14142	221.86	38	EENPpYAR	0.296	1	0.0673794
MEKK6_PhosphoSite	1.1371	158.227	102	VDpYVQVDK	0.277	2	0.0633413
FLT1_NetworKIN	1.09593	87.811	63	HVHLENATEpYATLR	0.324	7	0.0735864
Etk_PhosphoSite	1.02809	105.638	155	LYDApYELK	0.412	4	0.0925274
Tyk2_NetworKIN	1.00153	94.634	63	HVHLENATEpYATLR	0.438	5	0.0977114
Met_NetworKIN	0.999272	41.6421	119	TpYVDPHTYEDPNQAVLK	0.432	30	0.09648
ErbB2_NetworKIN	0.994629	43.4343	29	DSpYVGDEAQSK	0.429	27	0.0960234
Csk SH2 domain binding motif (HPRD) (pY(T|A|S)(K|R|Q|N)(M|I|V|R))	0.961336	113.318	147	HELQANCpYEEVK	0.508	3	0.11233
IRR_NetworKIN	0.951931	111.294	63	HVHLENATEpYATLR	0.51	3	0.112648
Lumped PKA kinase substrate motif (HPRD) ((RR.pS(M|I|L|V|F|Y))|(R.pS)|(KR..pS)|(R..pS)|((R|K).(pS|pT))|(K..(pS|pT))|((R|K)(R|K).(pS|pT))|(K...(pS|pT))|((pS|pT).(R|K))|(RRRRpSIIFI)|(RR.pS)|(R(R|K).(pS|pT)(I|L|V|F|Y)(D|C|.).D)|(RR.pS)|(RRR(R|N)pSII(F|D))|((R|C|P|K)(R|A|P)(R|K)(R|K|S)(N|L|S|M|P)Ps(I|L|V|C)(S|P|H|Q)(S|W|Q)(S|L|G)))	0.90566	174.677	85	AEFAEpYASVDR	0.647	1	0.139835
PKA kinase substrate motif (HPRD) (K...(pS|pT))	0.898586	174.677	85	AEFAEpYASVDR	0.664	1	0.142895
Src_NetworKIN	0.890953	38.7	31	GIVVpYTGDR	0.576	28	0.126255
EGFR_NetworKIN	0.880886	36.1501	119	TpYVDPHTYEDPNQAVLK	0.61	31	0.133127
WW domain binding motif (HPRD) ((pS|pT)P)	0.87873	121.945	9	EHALLApYTLGVK	0.607	2	0.132616
Abl_PhosphoSite	0.871807	66.822	33	EILVGDVGQTVDDPpYATFVK	0.611	8	0.133056
GSK-3, ERK1, ERK2, CDK5 substrate motif (HPRD) (.(pS|pT)P)	0.87041	121.945	9	EHALLApYTLGVK	0.601	2	0.131448
Tensin SH2 domain binding motif (HPRD) (pYEN(F|I|V))	0.865712	166.646	93	TLSEVDpYAPAGPAR	0.688	1	0.147744
Lumped GSK-3, ERK1, ERK2, CDK5 substrate motif (HPRD) ((P.pTP)|(R..pSPV)|(K(pS|pT)P.K)|(KpSP...K)|(KpSP..K)|(KpSP....K)|(KpTPAKEE)|(P.pSP)|(.(pS|pT)P)|(..pSP))	0.86561	121.945	9	EHALLApYTLGVK	0.618	2	0.13429
STAT3 SH2 domain binding motif (HPRD) (pY..Q)	0.861831	64.5	132	EVFSSCSSEVVLSGDDEEpYQR	0.626	8	0.135735
Lumped STAT1/3 SH2 domain binding motif (HPRD) ((pY(D|E)(P|R)(R|P|Q))|(pY..Q)|(pY(M|L|V|I|F)(P|R|K|H)Q))	0.856808	64.5	132	EVFSSCSSEVVLSGDDEEpYQR	0.63	8	0.136455
Lumped PI3 Kinase p85 SH2 domain binding motif (HPRD) (pY..M)	0.85061	164.638	95	LVpYDGIR	0.719	1	0.153417
Lumped PI3 Kinase p85 SH2 domain binding motif (HPRD) ((pYM.M)|(pY..M)|(pYMPMS))	0.848469	164.638	95	LVpYDGIR	0.728	1	0.155008
Ret_PhosphoSite	0.845027	72.6905	102	VDpYVQVDK	0.64	6	0.138471
Yes_NetworKIN	0.837642	37.2971	27	SLYYpYIQQDTK	0.649	26	0.140117
SHP1, SHP2 SH2 domain binding motif (HPRD) & SHP1, SHP2 SH2 domain binding motif (HPRD) ((V|I|L).pY(M|L|F).P)	0.830259	159.619	100	STTTGHLIpYK	0.761	1	0.161351
Lumped Casein Kinase I substrate motif (HPRD) ((E(F|E)D(T|A|G)GpSI(I|F|Y|G)(I|G|F)(F|G)(F|P|L))|(Y(Y|E)(D|Y)(A|D)(A|G)pSI(I|Y|F|G)(I|G|F)(F|G)(F|P|L))|(pSP..(pS|pT))|((D|E)..(pS|pT))|((pS|pT)..(S|T))|((pS|pT)...(S|T)(M|L|V|I|F)))	0.81037	157.611	102	VDpYVQVDK	0.794	1	0.166939
P38A_PhosphoSite	0.808194	157.611	102	VDpYVQVDK	0.781	1	0.165069
Casein Kinase I substrate motif (HPRD) ((D|E)..(pS|pT))	0.806735	157.611	102	VDpYVQVDK	0.789	1	0.166236
MKK3_PhosphoSite	0.805616	157.611	102	VDpYVQVDK	0.787	1	0.165988
ALK kinase substrate motif (HPRD) (pY....(F|Y))	0.789874	92.0706	82	VVpYSAPR	0.715	3	0.152726
Abl2_NetworKIN	0.774235	108.844	22	IQNTGDpYYDLYGGEK	0.773	2	0.163551
BTK_NetworKIN	0.766688	78.7205	117	DPTNGpYYNVR	0.757	4	0.160673
EphB6_NetworKIN	0.760039	106.828	24	IIQLLDDpYPK	0.769	2	0.162876
Lumped Syk SH2 domain binding motif (HPRD) ((pY(Q|T|E)(E|Q)(L|I))|(pYTT(I|L|M))|((D|E).......(D|E)..pY..L.......Y..(L|I)))	0.749188	144.56	115	MPEQEpYEFPEPR	0.866	1	0.180754
Syk C-terminal SH2 domain binding motif (HPRD) (pY(Q|T|E)(E|Q)(L|I))	0.736786	144.56	115	MPEQEpYEFPEPR	0.894	1	0.185634
BMX_NetworKIN	0.729503	62.4524	26	MHLPSPTDSNFpYR	0.826	6	0.173486
PDGFRB_PhosphoSite	0.703383	97.7578	33	EILVGDVGQTVDDPpYATFVK	0.871	2	0.181609
Tec_NetworKIN	0.671855	57.3333	117	DPTNGpYYNVR	0.882	6	0.183712
Shc PTB domain binding motif (HPRD) (NP.pY)	0.655733	76.8941	183	AAEAGGAEEQpYGFLTTPTK	0.908	3	0.187765
MAP2K7_NetworKIN	0.652056	60.37	45	EVpYFAER	0.888	5	0.184579
EGFR kinase substrate motif (HPRD) (.(D|E)pY(I|L|V))	0.636743	38.8823	103	SRDPHpYDDFR	0.897	13	0.186065
EGFR_Phosida ((D|P|S|A|E|N).pY(V|L|D|E|I|N|P))	0.609409	20.2078	204	VYTpYIQSR	0.919	53	0.189455
MAP2K4_NetworKIN	-0.540711	-41.28	170	QADSEMTGpYVVTR	0.97	8	0.19814
Lumped DUSP 1/6 substrate motif (HPRD) ((pTEY)|(pT.pY))	-0.59903	-56.2909	211	VADPDHDHTGFLpTEpYVATR	0.924	5	0.190096
PP2C delta substrate motif (HPRD) (.pT.pY.)	-0.60142	-56.2909	211	VADPDHDHTGFLpTEpYVATR	0.928	5	0.190335
DUSP6 substrate motif (HPRD) (pT.pY)	-0.606131	-56.2909	211	VADPDHDHTGFLpTEpYVATR	0.915	5	0.188824
JAK2_PhosphoSite	-0.606409	-56.2909	211	VADPDHDHTGFLpTEpYVATR	0.926	5	0.190313
Met_PhosphoSite	-0.629047	-65.0079	194	QVEpYLDLDLDSGK	0.911	4	0.188192
EphA2_NetworKIN	-0.636006	-31.5454	172	RPGPGTLpYDVPR	0.902	20	0.186909
LYN_PhosphoSite	-0.637369	-89.6953	219	VIEDNEpYTAR	0.923	2	0.190085
14-3-3 domain binding motif (HPRD) (YpTV)	-0.662218	-129.502	130	pYVDSEGHLYpTVPIR	0.993	1	0.202222
Lumped 14-3-3 domain binding motif (HPRD) ((KCSpTWP)|(R..pS)|(R.R..pS.P)|(YpTV)|(RS.(pS|pT).P)|(R.(Y|F).pS.P)|(RPVSSAApSVY))	-0.663084	-129.502	130	pYVDSEGHLYpTVPIR	0.987	1	0.201408
TRKA_NetworKIN	-0.665914	-129.502	130	pYVDSEGHLYpTVPIR	0.992	1	0.202223
CSF1R_NetworKIN	-0.676112	-45.9823	200	LIEDNEpYTAR	0.855	10	0.178643
EphA8_NetworKIN	-0.684588	-71.1024	200	LIEDNEpYTAR	0.852	4	0.178202
3BP2 SH2 domain binding motif (HPRD) (pY(E|M|V)(N|V|I))	-0.697773	-46.0545	92	SVTSLCAPEpYENIR	0.84	11	0.176058
Wee1_PhosphoSite	-0.699274	-136.529	137	IGEGpTpYGVVYK	0.938	1	0.191799
MKK6_PhosphoSite	-0.706956	-100.781	101	HTDDEMpTGpYVATR	0.843	2	0.176503
Myt1_PhosphoSite	-0.708758	-136.529	137	IGEGpTpYGVVYK	0.932	1	0.19096
DYRK1A_PhosphoSite	-0.710139	-137.533	138	IYQpYIQSR	0.933	1	0.19097
InsR_NetworKIN	-0.711343	-47.099	93	TLSEVDpYAPAGPAR	0.831	11	0.174354
WEE1B_PhosphoSite	-0.711937	-136.529	137	IGEGpTpYGVVYK	0.927	1	0.190324
HCP SH2 domain binding motif (HPRD) (pYF.(F|P|L|Y))	-0.726772	-74.6575	139	VRVESGpYFSLEK	0.786	4	0.165952
ALK kinase substrate motif (HPRD) (pY..YY)	-0.727876	-140.545	141	IEDPVpYGIYYVDHINRK	0.904	1	0.187131
Fgr SH2 domain binding motif (HPRD) (pYEE(I|V))	-0.746564	-146.568	147	HELQANCpYEEVK	0.882	1	0.183522
EphA4_NetworKIN	-0.753053	-50.9758	179	ARQSPEDVpYFSK	0.791	10	0.166483
MAPK 11,13,14 Kinase substrate motif (HPRD) (pT(G|P|E)pY)	-0.784175	-82.2756	211	VADPDHDHTGFLpTEpYVATR	0.727	4	0.15496
Fyn_NetworKIN	-0.784652	-42.4437	71	AQQGLpYQVPGPSPQFQSPPAK	0.738	17	0.156971
Ron_NetworKIN	-0.826612	-115.898	116	EVGDpYGQLHETEVLLK	0.705	2	0.151071
Grb2 SH2 domain binding motif (HPRD) (pY(Y|I|V)N(F|L|I|V))	-0.829218	-116.906	117	DPTNGpYYNVR	0.672	2	0.144462
Brk_PhosphoSite	-0.832331	-160.623	161	VGEEEHVpYSFPNK	0.756	1	0.16063
SHC SH2 domain binding motif (HPRD) (pY(I|E|Y|L).(I|L|M))	-0.835134	-41.4101	194	QVEpYLDLDLDSGK	0.662	20	0.142617
SHP2 CSH2 domain binding motif (HPRD) ((T|V|I|Y).pY(A|S|T|V).(I|V|L))	-0.848202	-66.3722	213	VDpYVVVDQQK	0.651	7	0.140398
Lumped Vav SH2 domain binding motif (HPRD) ((pY(M|L|E)EP)|(pYESP))	-0.85135	-165.642	166	AGKGESAGpYMEPYEAQR	0.711	1	0.152195
Vav SH2 domain binding motif (HPRD) (pY(M|L|E)EP)	-0.851764	-165.642	166	AGKGESAGpYMEPYEAQR	0.712	1	0.152247
SHP1 C-terminal SH2 domain binding motif (HPRD) ((V|I|L).pYA.(L|V))	-0.86344	-121.945	251	SLPSGSHQGPVIpYAQLDHSGGHHSDK	0.611	2	0.133201
Fyn_PhosphoSite	-0.868199	-74.7381	117	DPTNGpYYNVR	0.62	6	0.134579
Pyk2_PhosphoSite	-0.86848	-168.654	169	DHLpYSTVCK	0.691	1	0.148229
Srm_NetworKIN	-0.870035	-75.7619	161	VGEEEHVpYSFPNK	0.612	6	0.13313
Grb2 SH2 domain binding motif (HPRD) (pY.N)	-0.88718	-54.1111	231	VVQDFIDIFSDpYANFK	0.599	13	0.131154
Cbl PTB domain binding motif (HPRD) (D(N|D).pY)	-0.897328	-56.6341	184	VYNDGYDDDNpYDYIVK	0.567	12	0.124554
EphB1_NetworKIN	-0.89848	-75.7619	161	VGEEEHVpYSFPNK	0.556	6	0.122271
Lumped Abl kinase substrate motif (HPRD) ((pYM.M)|(EDAIpY)|(.VIpYAAPF)|(EAIpYAAPF)|(EEIpYEEpY)|(E.IpY..P.)|(EEIpYYYVH)|(ERIpYARTK)|(AEV(I|V|L|F)pYAA(P|F)F))	-0.911564	-93.9567	158	EPIpYHSPITK	0.57	4	0.125076
Abl kinase substrate motif (HPRD) (E.IpY..P.)	-0.916064	-93.9567	158	EPIpYHSPITK	0.555	4	0.122185
Kit_NetworKIN	-0.950446	-72.24	200	LIEDNEpYTAR	0.512	8	0.112966
Abl_NetworKIN	-0.966662	-44.3782	95	LVpYDGIR	0.477	24	0.105708
HIPK2_PhosphoSite	-0.971202	-188.732	189	AVCSTpYLQSR	0.54	1	0.119013
Src family kinase substrate motif (HPRD) & SHIP2 SH2 domain binding motif (HPRD) ((I|V|L|S).pY..(L|I))	-0.983491	-57.7026	74	RAEDGSVIDpYELIDQDAR	0.462	14	0.102497
SHP1 SH2 domain binding motif (HPRD) ((I|V).pY..(L|V))	-0.986939	-91.5747	194	QVEpYLDLDLDSGK	0.455	5	0.101167
Lumped SHP2 SH2 domain binding motif (HPRD) (((T|V|I|Y).pY(A|S|T|V).(I|V|L))|((I|L|V)(I|L|V)(I|L|V|F|T|Y)pY(T|I|L|V)(I|L)(I|L|V|P))|((H|F).V.(T|S|A)pY)|((I|V|L).pY(F|M).P)|(pY(I|V).(I|V))|((I|L|V|M).pY(T|V|A).(I|V|L|F))|((I|V).pY(L|M|T)Y(A|P|T)SG)|(W(M|T|V)pY(Y|R)(I|L).)|(pYIPP)|((V|I|L).pY(M|L|F).P))	-0.99982	-71.1486	213	VDpYVVVDQQK	0.431	9	0.0963637
IGF1R_PhosphoSite	-1.00353	-194.755	195	QPAPKPEPSFSEpYASVQVPR	0.484	1	0.107141
MAP2K6_NetworKIN	-1.02013	-95.8577	95	LVpYDGIR	0.422	5	0.0946674
FRK_NetworKIN	-1.02215	-196.763	197	TDDYLDQPCpYETINR	0.445	1	0.0990532
PDGFRA_PhosphoSite	-1.02297	-199.774	200	LIEDNEpYTAR	0.46	1	0.102166
PDGFRalpha_NetworKIN	-1.02597	-74.257	130	pYVDSEGHLYpTVPIR	0.399	9	0.0898085
ALK kinase substrate motif (HPRD) (pY(D|E).(I|L|V|M))	-1.0341	-45.0476	70	DTLpYEAVR	0.41	27	0.0921812
PKACA_PhosphoSite	-1.04051	-199.774	200	LIEDNEpYTAR	0.424	1	0.09501
Lumped SHP1 SH2 domain binding motif (HPRD) (((V|I|L).pYA.(L|V))|(..pYYM(K|R))|(L(Y|H)pY(M|F).(F|M))|(L.pYA.L)|((I|V).pY..(L|V))|((V|I|L).pY(M|L|F).P))	-1.04053	-89.0714	88	EITQDTNDITpYADLNLPK	0.394	6	0.0887825
FLT3_NetworKIN	-1.04429	-201.782	202	SREYDQLYEEpYTR	0.444	1	0.0989401
TXK_NetworKIN	-1.0478	-97.6933	200	LIEDNEpYTAR	0.385	5	0.0868519
EphA5_NetworKIN	-1.06419	-97.6933	200	LIEDNEpYTAR	0.346	5	0.0784059
MEK1_PhosphoSite	-1.07445	-125.459	211	VADPDHDHTGFLpTEpYVATR	0.37	3	0.0836558
Dok1 PTB domain binding motif (HPRD) (N.LpY)	-1.08825	-209.813	210	SPSSCNDLpYATVK	0.377	1	0.0851427
EphA3_NetworKIN	-1.09101	-83.85	179	ARQSPEDVpYFSK	0.355	8	0.0803547
SHP2 N-terminal SH2 domain binding motif (HPRD) (pY(I|V).(I|V))	-1.09566	-127.482	213	VDpYVVVDQQK	0.331	3	0.0750914
FAK_PhosphoSite	-1.10076	-112.748	241	ELFDDPSpYVNVQNLDK	0.314	4	0.0713959
PDGFRbeta_NetworKIN	-1.14645	-65.6148	166	AGKGESAGpYMEPYEAQR	0.28	15	0.0639545
Src_PhosphoSite	-1.15253	-60.5583	172	RPGPGTLpYDVPR	0.266	18	0.061104
Fes SH2 domain binding motif (HPRD) (pYE.(V|I))	-1.15688	-72.3659	70	DTLpYEAVR	0.272	12	0.0623398
SHP2 N-terminal SH2 domain binding motif (HPRD) ((I|L|V|M).pY(T|V|A).(I|V|L|F))	-1.17255	-110.95	213	VDpYVVVDQQK	0.25	5	0.0575601
b-Adrenergic Receptor kinase substrate motif (HPRD) ((D|E)(pS|pT)...)	-1.17959	-226.879	227	SEpSVVpYADIR	0.231	1	0.0534919
INSR_PhosphoSite	-1.18982	-140.635	140	YVDSEGHLpYTVPIR	0.236	3	0.0545241
MAP2K3_NetworKIN	-1.19727	-102.381	101	HTDDEMpTGpYVATR	0.236	6	0.0545869
GSK-3, ERK1, ERK2, CDK5 substrate motif (HPRD) (P.pSP)	-1.19727	-233.907	234	LPSpSPVpYEDAASFK	0.193	1	0.0453719
NEK6_Phosida (L..(pS|pT))	-1.19966	-233.907	234	LPSpSPVpYEDAASFK	0.195	1	0.0457351
GSK-3, ERK1, ERK2, CDK5 substrate motif (HPRD) (..pSP)	-1.20009	-233.907	234	LPSpSPVpYEDAASFK	0.21	1	0.0487977
ERK1, ERK2 Kinase substrate motif (HPRD) (pSP)	-1.20108	-233.907	234	LPSpSPVpYEDAASFK	0.208	1	0.0485012
ERK/MAPK_Phosida ((V|P).(pS|pT)P)	-1.21167	-233.907	234	LPSpSPVpYEDAASFK	0.184	1	0.0433576
ERK1, ERK2 Kinase substrate motif (HPRD) (P.(pS|pT)P)	-1.21406	-233.907	234	LPSpSPVpYEDAASFK	0.172	1	0.0407689
MDC1 BRCT domain binding motif (HPRD) & Plk1 PBD domain binding motif (HPRD) (S(pS|pT).)	-1.21594	-233.907	234	LPSpSPVpYEDAASFK	0.171	1	0.0405797
Lumped ERK2 kinase substrate motif (HPRD) ((P.(pS|pT)PP)|(..P.(pS|pT)PPP.)|(P.(pS|pT)P)|(pSP)|(KpSPP)|((D|Y|W|E)(C)(P|S|C|E)(P|C|S|L|T|V)(L|M|T)pS(P|A)(T|S|G|R|C|F)(W|P|S)(W|F)))	-1.21942	-233.907	234	LPSpSPVpYEDAASFK	0.168	1	0.0399149
Lumped Casein Kinase II substrate motif (HPRD) (((E|D|A)(D|E)(E|D)(E|D)pS(E|D|A)(D|E|A)(E|D)(E|D))|(pS.(E|pS|pT))|(pS..(E|pS|pT))|((pS|pT)..(E|D))|(pSD.E)|(pS..(E|D))|(pS(D|E).(D|E).(D|E))|((D|E)pS(D|E).(D|E))|(pS(D|E)(D|E)(D|E))|((pS|pT)..(D|E))|((S|E|P|G)(D|S|N|E|P)(E|D|G|Q|W)(Y|E|D|S|W|T)(W|E|D)pS(D|E)(D|E|W|N)(E|D)(E|D|N|Q)))	-1.22131	-238.926	239	pTYVDPHTpYEDPNQAVLK	0.168	1	0.0399621
PTPRJ phosphatase substrate motif (HPRD) (F(M|L|V|I)pY)	-1.22474	-171.328	171	EFIpYYADVK	0.221	2	0.0512945
Lumped Crk SH2 domain binding motif (HPRD) & RasGAP C-terminal SH2 domain binding motif (HPRD) (pY..P)	-1.22881	-51.1474	158	EPIpYHSPITK	0.209	30	0.0486215
Casein Kinase II substrate motif (HPRD) ((pS|pT)..(D|E))	-1.22913	-238.926	239	pTYVDPHTpYEDPNQAVLK	0.167	1	0.0397713
Lumped Src kinase substrate motif (HPRD) (((D|E).......(D|E)..pY..L.......Y..(L|I))|((I|V|L|S).pY..(L|I))|(pYM.M)|(YIpYGSFK)|(EEEIpY(G|E)EFD)|(D(D|E)(E|D|G)(I|V|L)pY(G|E)E(F|I)F)|((D|E).......(D|E)..pY..L.......Y..(L|I))|((D|E)(D|E)(E|D|G)(I|V|L)pY(G|E|D)E(F|I|L|V)(D|E))|(pY(A|G|S|T|D|E)))	-1.22989	-33.2783	52	FSGFpYSMQK	0.208	138	0.048445
Syk_PhosphoSite	-1.24004	-240.934	241	ELFDDPSpYVNVQNLDK	0.148	1	0.0354143
TrkA_PhosphoSite	-1.24128	-240.934	241	ELFDDPSpYVNVQNLDK	0.135	1	0.0326142
Sem5 SH2 domain binding motif (HPRD) (pY(L|V)N(V|P))	-1.24757	-240.934	241	ELFDDPSpYVNVQNLDK	0.139	1	0.0334599
ZAP70_PhosphoSite	-1.25183	-240.934	241	ELFDDPSpYVNVQNLDK	0.136	1	0.0328163
Lck_NetworKIN	-1.26252	-74.0164	200	LIEDNEpYTAR	0.178	14	0.0420423
Arg_PhosphoSite	-1.26451	-244.949	245	VIpYDFIEK	0.102	1	0.024972
Ack_PhosphoSite	-1.26686	-244.949	245	VIpYDFIEK	0.084	1	0.0206154
Src kinase substrate motif (HPRD) (pY(A|G|S|T|D|E))	-1.27138	-34.3772	31	GIVVpYTGDR	0.174	134	0.0411943
JAK2 kinase substrate motif (HPRD) (pY..(L|I|V))	-1.29672	-39.0807	70	DTLpYEAVR	0.164	75	0.0391032
ABL_Phosida ((I|V|L)pY..(P|F))	-1.31591	-61.5286	158	EPIpYHSPITK	0.15	23	0.0358502
GRB2, 3BP2, Csk, Fes, Syk C-terminal SH2 domain binding motif (HPRD) (pY(M|I|L|V).(M|I|L|V))	-1.31643	-99.33	194	QVEpYLDLDLDSGK	0.141	8	0.0338198
EphA6_NetworKIN	-1.32572	-136.618	200	LIEDNEpYTAR	0.147	4	0.0352169
Lyn_NetworKIN	-1.32995	-68.2356	200	LIEDNEpYTAR	0.139	19	0.0335
EphA7_NetworKIN	-1.3494	-107.194	179	ARQSPEDVpYFSK	0.122	7	0.0296518
EphA1_NetworKIN	-1.35756	-107.194	179	ARQSPEDVpYFSK	0.129	7	0.0312398
EphB2_NetworKIN	-1.361	-115.69	200	LIEDNEpYTAR	0.12	6	0.029201
ALK_Phosida (pY..(I|L|V|M))	-1.36141	-40.0654	70	DTLpYEAVR	0.128	76	0.031035
Lumped ALK kinase substrate motif (HPRD) ((pY..YY)|(pY(D|E).(I|L|V|M))|((D|E)..pY)|(pY....(F|Y)))	-1.37118	-39.8727	168	ENPpYEDIELHGR	0.122	88	0.0296159
EGFR_PhosphoSite	-1.37586	-93.421	194	QVEpYLDLDLDSGK	0.134	10	0.0324116
ALK kinase substrate motif (HPRD) ((D|E)..pY)	-1.38802	-42.0328	168	ENPpYEDIELHGR	0.109	70	0.0266209
KDR_NetworKIN	-1.40083	-141.189	140	YVDSEGHLpYTVPIR	0.104	4	0.0254307
TRKB_NetworKIN	-1.41686	-200.555	200	LIEDNEpYTAR	0.11	2	0.0268325
Fyn SH2 domain binding motif (HPRD) (pYEDP)	-1.43107	-201.562	201	ALGSAQpYEDPR	0.088	2	0.0215707
ERK1_PhosphoSite	-1.49122	-211.641	211	VADPDHDHTGFLpTEpYVATR	0.075	2	0.0185197
G protein-coupled receptor kinase 1 substrate motif (HPRD) (..(pS|pT)E)	-1.49234	-211.641	211	VADPDHDHTGFLpTEpYVATR	0.066	2	0.0163778
ERK2_PhosphoSite	-1.50165	-211.641	211	VADPDHDHTGFLpTEpYVATR	0.079	2	0.019412
Lumped G protein-coupled receptor kinase 1 substrate motif (HPRD) ((..(pS|pT)E)|(.(pS|pT)...(A|P|S|T)))	-1.51082	-211.641	211	VADPDHDHTGFLpTEpYVATR	0.069	2	0.01708
MAP2K2_NetworKIN	-1.51347	-211.641	211	VADPDHDHTGFLpTEpYVATR	0.069	2	0.0171011
ERK1 Kinase substrate motif (HPRD) (pTEpY)	-1.51524	-211.641	211	VADPDHDHTGFLpTEpYVATR	0.052	2	0.0129839
Itk SH2 domain binding motif (HPRD) (pY(A|E|V)(Y|F|E|S|N|V)(P|F|I|H))	-1.52059	-86.4247	220	MVVESApYEVIK	0.077	15	0.0189902
MEK2_PhosphoSite	-1.52616	-211.641	211	VADPDHDHTGFLpTEpYVATR	0.065	2	0.0161496
Src, Fyn, Lck, Fgr, Abl, Crk, Nck SH2 domain binding motif (HPRD) (pY(R|K|H|Q|E|D)(R|K|H|Q|E|D)(I|P))	-1.59988	-169.63	168	ENPpYEDIELHGR	0.057	4	0.0141795
SRC_Phosida ((E|D)..pY..(D|E|A|G|S|T))	-1.61488	-116.739	171	EFIpYYADVK	0.039	9	0.00978652
Lumped Src SH2 domains binding motif (HPRD) ((pYM.M)|(pY(R|K|H|Q|E|D)(R|K|H|Q|E|D)(I|P))|(PP.pY)|(pYEEI))	-1.66725	-169.63	168	ENPpYEDIELHGR	0.028	4	0.00705263
EphB3_NetworKIN	-1.73543	-201.341	200	LIEDNEpYTAR	0.02	3	0.00505025
Lumped ERK1 Kinase substrate motif (HPRD) (((T|P|S)(G|P|E|Y)(P|L|I)(L|M|P)pSP(G|P|F)(P|F|G|Y)(F|Y|I))|(pTEpY)|(P.(pS|pT)PP)|(..P.(pS|pT)PPP.)|(P.(pS|pT)P)|(KpSPP))	-1.79929	-212.471	211	VADPDHDHTGFLpTEpYVATR	0.014	3	0.00353962
Lck_PhosphoSite	-1.92814	-202.134	200	LIEDNEpYTAR	0.003	4	0.000761364

## Sheet: Das+Cabo v Control_pST
Motif	Normalized_KS Score	KS Score	No. at max KS Score	IPI_psite at max KS score	Frequency of Random KS Scores > KS Score observed	No. hits	FDR
BARD1 BRCT domain binding motif (HPRD) (pS(D|E)(D|E)E)	1.84746	1037.55	2574	AApSVIPGSTSR	0.009	197	0.00604369
AMPKA2_PhosphoSite	1.7775	8559.94	277	SAEPRPELGPGQETGTNpSR	0.002	2	0.00136738
GRK5_NetworKIN	1.74231	6065.25	564	SLpSLEpSTDR	0.021	4	0.0137678
CK2a2_NetworKIN	1.66751	1758.79	549	VTpSPTKV	0.031	50	0.0199457
Casein kinase II substrate motif (HPRD) (pSD.E)	1.66173	785.041	2114	KpSPQEPTPSVIK	0.033	255	0.0211017
Casein Kinase II substrate motif (HPRD) (pS(D|E)(D|E)(D|E))	1.65281	775.455	2105	NVpSTGpSAENEEK	0.028	266	0.0181562
Pim1_NetworKIN	1.64209	3974.94	2901	IQQQFpSDLK	0.031	9	0.0199149
AMPKA1_PhosphoSite	1.62846	2926.16	718	DHpSPTPSVFNpSDEER	0.036	17	0.022844
Chak2_NetworKIN	1.60377	6472.2	2365	DANIKpSPTAQAAPR	0.047	3	0.0295083
SGK1_PhosphoSite	1.5715	4592.12	4246	SDAAVDTpSSEITTK	0.049	6	0.0305789
NuaK1_PhosphoSite	1.51235	7200.63	1636	EVDEDpSEPEREVR	0.058	2	0.0358185
Lumped PKC epsilon kinase substrate motif (HPRD) ((KRQGpSVRR)|(R(K|E|R).pS))	1.50493	4057.21	995	GDDDEEpSDEEAVKK	0.068	7	0.0413783
DNAPK_PhosphoSite	1.50415	5283.39	3554	TPApSPHFR	0.066	4	0.0403387
CK2alpha_NetworKIN	1.5039	925.075	2114	KpSPQEPTPSVIK	0.075	152	0.045438
GRK3_NetworKIN	1.49579	4740.08	564	SLpSLEpSTDR	0.068	5	0.0414391
GRK1_NetworKIN	1.48369	4740.08	564	SLpSLEpSTDR	0.077	5	0.0465816
PKC epsilon kinase substrate motif (HPRD) (R(K|E|R).pS)	1.47837	4057.21	995	GDDDEEpSDEEAVKK	0.088	7	0.0529275
Casein Kinase II substrate motif (HPRD) (pS.(E|pS|pT))	1.44937	404.368	3378	GNVFSpSPTAAGTPNK	0.087	845	0.052402
DYRK2_PhosphoSite	1.43453	6831.55	2005	ILGLAIEpSQDAGIK	0.101	2	0.0600501
GSK-3, ERK1, ERK2, CDK5 substrate motif (HPRD) (KpSP...K)	1.42279	4598	706	VSPApSPAGpSPSADFAVHGESLGDR	0.091	5	0.0544164
HIPK2_PhosphoSite	1.41291	5590.9	3246	pSFEEEGEHLGSR	0.1	3	0.0595409
CK2_Phosida ((pS|pT)..E)	1.40618	358.146	2054	ESpSPLYSPTFSDSTSAVK	0.106	1048	0.0627532
TAK1_PhosphoSite	1.39747	5615.24	277	SAEPRPELGPGQETGTNpSR	0.114	3	0.066822
Casein Kinase II substrate motif (HPRD) (pS..(E|pS|pT))	1.34921	346.309	2580	FGpSTLQLDLEK	0.119	973	0.0695563
PAK2_NetworKIN	1.34666	1433.75	3772	LQKpSPVEK	0.146	51	0.0840361
PKAgamma_NetworKIN	1.3449	2471.23	847	CSGPGLpSPGMVR	0.151	16	0.0867936
MDC1 BRCT domain binding motif (HPRD) & Plk1 PBD domain binding motif (HPRD) (S(pS|pT).)	1.32802	419.961	5747	pTFCGTPDYIAPEIIAYQPYGK	0.136	606	0.0787169
PDHK1_PhosphoSite	1.32735	8731.99	104	APpSPTSSAGEEGTK	0.017	1	0.0112341
PDHK2_PhosphoSite	1.31516	8731.99	104	APpSPTSSAGEEGTK	0.024	1	0.0156604
CDK4_NetworKIN	1.31296	1810.35	847	CSGPGLpSPGMVR	0.163	30	0.0931749
BCKDK_PhosphoSite	1.30437	8691.98	144	ENLpSDER	0.032	1	0.0204938
MARK3_NetworKIN	1.30183	1803.22	3567	AIPADpSPTDQEPK	0.159	28	0.0910138
PKC kinase substrate motif (HPRD) ((R|K)..(pS|pT).(R|K))	1.29893	1911.65	1275	RSpSDTSGSPATPLK	0.153	25	0.0878216
CAMK4_PhosphoSite	1.28594	8558.97	277	SAEPRPELGPGQETGTNpSR	0.068	1	0.0413177
ULK3_PhosphoSite	1.26841	8427.95	408	LRGQpSTDpSLPQTICR	0.088	1	0.0528509
PKCT_PhosphoSite	1.25448	5094.73	3742	DIEVLpSEDpTDYEEDEVTK	0.209	3	0.117051
PDHK4_NetworKIN	1.2531	3665.82	2227	RpSPTpSSPTPQR	0.181	6	0.10318
PKCalpha_NetworKIN	1.25277	821.395	2505	PALpSPKEPK	0.185	136	0.105316
CDK kinase substrate motif (HPRD) (pSP.(R|K).)	1.24485	978.193	1518	IDDRDpSDEEGASDR	0.202	96	0.114054
CK1_Phosida (S..(pS|pT))	1.23395	398.575	5286	KSSpSLEpSLQTAVAEVR	0.196	595	0.110969
PDHK3_NetworKIN	1.22192	4804.63	4032	YRpTIDEHDAII	0.234	3	0.128793
CLK1_NetworKIN	1.21707	1171.14	3629	GPSpSEGPEEEDGEGFSFK	0.225	59	0.124666
PHKB_PhosphoSite	1.20174	8003.91	832	LFEEpSDDKEDEDADGK	0.185	1	0.105171
GSK3A_PhosphoSite	1.18779	7934.9	901	pSVEEELHQR	0.218	1	0.121763
Casein Kinase II substrate motif (HPRD) ((D|E)pS(D|E).(D|E))	1.1751	655.052	4221	VIQLMPpSPIMHPLILNPR	0.26	189	0.141415
GSK-3, ERK1, ERK2, CDK5 substrate motif (HPRD) (KpSP....K)	1.15103	3131.48	4444	MpSPSGGAPQTTPTLR	0.276	7	0.149335
PRKD1_PhosphoSite	1.13636	2913.89	2611	TPVpSPVK	0.314	8	0.164325
MAP2K2_NetworKIN	1.12588	1884.47	771	ALPpSEDEEGQDDK	0.314	20	0.164741
MARK1_NetworKIN	1.11749	1829.24	3918	RApSAILPGVLGSETLSNEVFQESEEEK	0.312	20	0.164524
PKA kinase substrate motif (HPRD) & PKC kinase substrate motif (HPRD) ((pS|pT).(R|K))	1.11678	308.456	2878	RAVSEGCApSEDEVEGEA	0.313	851	0.164424
PKG1 iso2_PhosphoSite	1.11675	7360.83	1475	TEEpSPASDEAGEK	0.312	1	0.164315
ROCK1_PhosphoSite	1.11607	3285.56	2607	ISTApSGDGR	0.314	6	0.164118
ACTR2_NetworKIN	1.09991	3862.75	557	GGpSPQMDDIK	0.324	4	0.168708
MST1_NetworKIN	1.08835	7144.81	1691	AQLGINEDHpSEGDEK	0.365	1	0.187701
NuaK2_PhosphoSite	1.08336	7199.82	1636	EVDEDpSEPEREVR	0.373	1	0.190869
Chk1_PhosphoSite	1.06816	1697.5	5134	ApSPPPQGPLPGPPGALHR	0.355	22	0.18324
PLK3_PhosphoSite	1.06611	5072.15	3764	DVAAEAVARpSPK	0.368	2	0.188776
PLK2_PhosphoSite	1.06292	7066.8	1769	LLPYPTLApSPApSD	0.407	1	0.204982
CLK2_NetworKIN	1.05942	3337.09	3733	TApSLTSAApSVDGNR	0.366	5	0.187983
PKCbeta_NetworKIN	1.04671	547.71	2550	AVGMPpSPVpSPK	0.371	212	0.19008
CLK3_NetworKIN	1.04609	6902.78	1933	VVSQSQPGpSR	0.424	1	0.212
PKA kinase substrate motif (HPRD) (K..(pS|pT))	1.03589	968.737	2214	SSTGpSPTSPLNAEK	0.393	64	0.199139
TGFbR2_NetworKIN	1.0322	1330.85	549	VTpSPTKV	0.403	33	0.203214
MARK2_PhosphoSite	1.0318	3259.44	277	SAEPRPELGPGQETGTNpSR	0.383	5	0.195025
CDK16_PhosphoSite	1.02986	6756.76	2079	pSPPGSGASTPVGPWDQAVQR	0.458	1	0.226274
MARK4_NetworKIN	1.00211	1658.86	4088	VIPpSPFK	0.441	20	0.219706
Casein Kinase II substrate motif (HPRD) (pS(D|E).(D|E).(D|E))	0.986452	550.976	1670	GSLACPSPTCFSPQEpSPSK	0.466	184	0.229679
CDK5_NetworKIN	0.9811	953.931	6005	pSApSPSVGEERPR	0.46	61	0.226992
ChaK1_PhosphoSite	0.980027	6470.73	2365	DANIKpSPTAQAAPR	0.514	1	0.250658
Lumped ATM kinase substrate motif (HPRD) (pSQ)	0.979609	542.391	6637	SPVpSPLAAQGIPLPAQLTK	0.458	196	0.226544
PKBbeta_NetworKIN	0.97013	1534.82	7304	WVEENIPSSFTDVALPVLVDpSDEEIMTR	0.48	22	0.236019
LOK_NetworKIN	0.969652	6487.73	2348	FGpSADNIAHLK	0.557	1	0.266923
MARK3_PhosphoSite	0.961488	6337.72	2498	ESpSDDDTPFDGSNYLADK	0.55	1	0.264484
EIF2AK2_NetworKIN	0.956724	1177.23	500	GEPPAPKpSPPK	0.493	37	0.241838
Chk2_PhosphoSite	0.954213	6337.72	2498	ESpSDDDTPFDGSNYLADK	0.576	1	0.275709
BRSK1 iso2_PhosphoSite	0.951024	6337.72	2498	ESpSDDDTPFDGSNYLADK	0.585	1	0.279052
AMP-activated protein kinase substrate motif (HPRD) ((M|V|L|I)..(R|K|H).(pS|pT)...(M|V|L|I))	0.95032	2992.69	5844	VQEAEpSPVFK	0.523	5	0.253854
MAPKAPK2_PhosphoSite	0.94789	1858.95	3193	DAYSSFGpSR	0.493	14	0.241553
MOS_PhosphoSite	0.937665	6173.7	2662	SSSVTpSIDK	0.584	1	0.279217
IKKE_PhosphoSite	0.935745	6202.7	2633	pSMDLGIADETK	0.607	1	0.287235
DNA dependent Protein kinase substrate motif (HPRD) (.pSQ)	0.929766	545.629	6637	SPVpSPLAAQGIPLPAQLTK	0.533	170	0.257803
GSK3_Phosida (pS...S)	0.926049	304.773	3973	EMGpSLSIKDPK	0.521	579	0.253476
TLK1_NetworKIN	0.924613	3229.46	5607	VAGGAAPSKPApSAK	0.529	4	0.256167
PKC_Phosida (R..(pS|pT).R)	0.913352	2705.84	6131	DLVDpSVDDAEGLYVAVER	0.546	6	0.263783
CDK14_PhosphoSite	0.901464	4283.97	135	AApSADYLRPR	0.554	2	0.2661
PKBalpha_NetworKIN	0.885478	667.372	2286	TVDLGIpSDLEDDC	0.591	102	0.280624
GSK-3, ERK1, ERK2, CDK5 substrate motif (HPRD) (R..pSPV)	0.880938	4143.94	4692	LLFAGpSR	0.585	2	0.279373
ICK_PhosphoSite	0.880348	5859.66	2976	LDMEDPpSCEMCLSK	0.682	1	0.316588
BCKDK_NetworKIN	0.877977	4274.97	144	ENLpSDER	0.593	2	0.28093
CAMK1A_PhosphoSite	0.871775	4141.94	277	SAEPRPELGPGQETGTNpSR	0.591	2	0.280303
PKCI_PhosphoSite	0.864532	4116.93	302	SHpSITNMEIGGLK	0.625	2	0.29508
MRCKa_NetworKIN	0.859766	1859.22	6175	AFpSPEHGPAK	0.617	11	0.291634
PKD3_NetworKIN	0.849825	2475.35	472	pSFYSSHYAR	0.66	6	0.308794
b-Adrenergic Receptor kinase substrate motif (HPRD) ((D|E)(pS|pT)...)	0.849793	215.549	1023	VIVpSVQRK	0.656	1005	0.307616
Lumped DMPK1 kinase substrate motif (HPRD) ((KK.RRpT(L|V).)|(KKR.RpT(L|V).)|((R|K).RR.(pS|pT)(L|V).)|(R..(pS|pT)(L|V)R))	0.848886	4092.93	4743	pSPSGSAFGSQENLR	0.642	2	0.302418
DMPK1,2 kinase substrate motif (HPRD) (R..(pS|pT)(L|V)R)	0.848665	4092.93	4743	pSPSGSAFGSQENLR	0.649	2	0.305368
p70S6K_PhosphoSite	0.847075	2427.32	520	VSDpSPSHIATK	0.649	6	0.305023
MKK6_PhosphoSite	0.844638	5544.63	3291	NPQMPQYSSPQPGSALpSPR	0.737	1	0.337588
G protein-coupled receptor kinase 1 substrate motif (HPRD) (..(pS|pT)E)	0.839001	338.717	2116	RLEDEQPSTLpSPK	0.678	373	0.315791
CDK6_PhosphoSite	0.83808	5515.62	3320	pSPEYTEVELK	0.732	1	0.337909
MEKK3_PhosphoSite	0.837818	5544.63	3291	NPQMPQYSSPQPGSALpSPR	0.741	1	0.338673
ASK1_PhosphoSite	0.836131	5544.63	3291	NPQMPQYSSPQPGSALpSPR	0.734	1	0.338456
DNAPK_NetworKIN	0.833334	762.932	2102	GAGAGHPGAGGAQPPDpSPAGVR	0.672	68	0.314054
MKK3_PhosphoSite	0.832034	5544.63	3291	NPQMPQYSSPQPGSALpSPR	0.748	1	0.34
ULK2_PhosphoSite	0.808245	5282.6	3553	SLYASpSPGGVYATR	0.78	1	0.351848
CLK1_PhosphoSite	0.801802	5277.6	3558	RVpSPLNLSSVTP	0.801	1	0.358979
LKB1 Kinase substrate motif (HPRD) (LRpT)	0.795965	3758.85	5077	VTpSRGPDEEAVVDLGK	0.721	2	0.333945
CLK2_PhosphoSite	0.79206	5277.6	3558	RVpSPLNLSSVTP	0.823	1	0.366465
CDK9_PhosphoSite	0.787635	3767.85	5068	SESAPTLHPYpSPLSPK	0.748	2	0.340373
SGK1_NetworKIN	0.77966	1473.84	4419	pSMPVLGSVSSVTK	0.749	15	0.340082
PDHK1_NetworKIN	0.777788	870.049	5093	SSpSPELVTHLK	0.748	43	0.340746
DMPK1_NetworKIN	0.777206	1300.59	563	RVpSVCAETYNPDEEEEDTDPR	0.736	19	0.337876
DYRK3_PhosphoSite	0.776643	5107.58	3728	KGpSPTPGFSTR	0.834	1	0.370171
PLK1_PhosphoSite	0.775437	1564.22	5914	DEPPPLpSPAPLpTPATPSSLDPFFSR	0.734	13	0.33808
ERK7_PhosphoSite	0.766126	5071.57	3764	DVAAEAVARpSPK	0.838	1	0.371153
VRK1_PhosphoSite	0.764464	5071.57	3764	DVAAEAVARpSPK	0.841	1	0.372084
CDK3_PhosphoSite	0.76358	5071.57	3764	DVAAEAVARpSPK	0.862	1	0.376162
PBK_PhosphoSite	0.761614	5071.57	3764	DVAAEAVARpSPK	0.851	1	0.373325
WNK1_PhosphoSite	0.760819	5021.57	3814	DGSIpSPVSSECSVVER	0.856	1	0.374726
YSK1_PhosphoSite	0.757928	5000.57	3835	ATNEpSEDEIPQLVPIGK	0.864	1	0.376639
GSK3, Erk1, Erk2 and CDK5 kinase motif (HPRD) (P.pTP)	0.728383	635.905	5505	pSFPDIEDEEK	0.8	72	0.358919
IKKA_PhosphoSite	0.709503	3361.76	5474	NDSDLFGLGLEEAGPKEpSpSEEGK	0.85	2	0.37328
EEF2K_PhosphoSite	0.707909	3412.77	5423	RApSLQASTAAPEAR	0.864	2	0.376243
Cdc2 kinase substrate motif (HPRD) ((R|K)pSP(R|P)(R|K|H))	0.702014	2472.12	1947	TQCIPYpSPK	0.823	4	0.366858
MAPKAPK3_NetworKIN	0.69087	2769.27	3122	EDKPEGQpSPVK	0.855	3	0.374683
GSK3B_PhosphoSite	0.687095	1748.33	5984	NTFTAWpSDEESDYEIDDRDVNK	0.849	8	0.374029
PAK6_NetworKIN	0.679821	1815.44	4497	DLGSTEDGDGTDDFLpTDKEDEK	0.866	7	0.376719
CaMKIIdelta_NetworKIN	0.672718	852.578	7481	pSLLGDSAPTLHLNK	0.875	35	0.379045
CDK7_NetworKIN	0.667842	716.602	2417	LRpSSVPGVR	0.875	48	0.37865
PAK5_NetworKIN	0.665006	1815.44	4497	DLGSTEDGDGTDDFLpTDKEDEK	0.875	7	0.379441
MST1_PhosphoSite	0.664181	4420.5	4415	TLpSSFFTPR	0.999	1	0.420046
CaMKIIalpha_NetworKIN	0.663057	865.81	1280	HPApSDpSEIEELQK	0.893	33	0.384834
PKCepsilon_NetworKIN	0.65835	608.982	4853	SEpSGYGFNVR	0.881	68	0.380849
ROCK2_NetworKIN	0.649215	756.854	3126	ISFPPSCPDAVVATPPGApSPPVK	0.906	41	0.389627
CaMKIIgamma_NetworKIN	0.63316	975.889	564	SLpSLEpSTDR	0.909	23	0.390512
JNK2_PhosphoSite	0.613173	2136.47	4491	NFTTpSPK	0.935	4	0.398792
QIK_PhosphoSite	0.608879	2878.65	1540	RPpSPQPpSPR	0.961	2	0.406539
Lumped AMP-activated protein kinase substrate motif (HPRD) (((M|V|L|I|F)(R|K|H)...(pS|pT)...(M|V|L|I|F))|((M|V|L|I)..(R|K|H).(pS|pT)...(M|V|L|I))|((M|V|L|I|F)(R|K|H)..(pS|pT)...(M|V|L|I|F)))	0.608833	1225.96	1495	RpSPTVEPSTLPR	0.934	13	0.398776
QSK_PhosphoSite	0.607374	2878.65	1540	RPpSPQPpSPR	0.943	2	0.401379
SGK3_NetworKIN	0.594041	2385.48	561	LNQSpSPDNVTDTK	0.941	3	0.400939
SIK_PhosphoSite	0.558386	2235.09	3656	SEEEKpTEFFK	0.974	3	0.411619
ATM_PhosphoSite	0.556706	1637.11	7199	LAEpSPQLSK	0.956	6	0.405665
NEK1_NetworKIN	0.490678	931.982	4371	SPPpSPELQGPPSTEK	0.99	15	0.417107
CaMKIIbeta_NetworKIN	0.477261	625.892	6555	RDpSGVGSGLEAQESWER	0.993	32	0.417946
JNK1_PhosphoSite	-0.496877	-1103.37	1103	NDSVIVADQTPpTPTR	0.988	11	0.416687
PKCzeta_NetworKIN	-0.519645	-617.34	6660	LSLEGDHSTPPSAYGpSVK	0.984	38	0.415422
ATR_NetworKIN	-0.57256	-1366.73	4311	FVPAENDSILMNPAQDGEVQLpSQNDDK	0.96	9	0.406946
HIPK1_NetworKIN	-0.575387	-1831.44	5365	pSPVIGSEVFLPNSNHVASGAGEAEER	0.952	5	0.404381
ATM_NetworKIN	-0.606816	-966.965	1807	SGTAETEPVEQDSpSQPSLPLVR	0.933	21	0.398759
PKCA_PhosphoSite	-0.611128	-886.069	1564	SVSSSpSYR	0.923	26	0.395708
CHK1/2_Phosida (L.R..(pS|pT))	-0.617118	-1678.33	6726	ALPPLPRPPpTPK	0.928	7	0.397441
AuroraB_NetworKIN	-0.619261	-616.398	4333	TFpSLTEVR	0.93	57	0.397887
P38A_PhosphoSite	-0.622293	-1605.2	7126	LQTTDNLLPMpSPEEFDEVSR	0.917	8	0.393542
AuroraC_NetworKIN	-0.629668	-2213.5	4422	TPSpSPCPASK	0.905	4	0.389601
Akt1_PhosphoSite	-0.657115	-782.443	6522	HTpSVVSSGPSVLR	0.883	40	0.381316
GRK2_NetworKIN	-0.659042	-688.476	4253	EMPpSLPR	0.891	52	0.384371
AMP-activated protein kinase substrate motif (HPRD) ((M|V|L|I|F)(R|K|H)..(pS|pT)...(M|V|L|I|F))	-0.669005	-2160.42	3927	LLHMDpSDDEIPIR	0.872	5	0.378536
PKCiota_NetworKIN	-0.684498	-827.824	7567	RTpSMGGTQQQFVEGVR	0.858	38	0.375205
HMGCoA Reductase kinase substrate motif (HPRD) ((M|L|V|I|F)(R|K|H)..pS...(M|L|V|I|F))	-0.686656	-2160.42	3927	LLHMDpSDDEIPIR	0.848	5	0.374383
MAPK11_NetworKIN	-0.688773	-1014.37	3051	LFGGFNSSDTVTpSPQR	0.85	26	0.374072
MLK3_PhosphoSite	-0.692622	-3289.74	3290	MCDFGISGYLVDpSVAK	0.871	2	0.378497
CK2A2_PhosphoSite	-0.692669	-2797.28	5742	VDYSVWDHIEVpSDDEDETHPNIDTASLFR	0.848	3	0.373985
GRK6_NetworKIN	-0.692963	-2806.62	8696	FHVQNLpSQVEQDGR	0.842	3	0.37213
BUB1_PhosphoSite	-0.695939	-4626.52	4627	EAAGPAPpSPMR	0.96	1	0.406531
ICK_NetworKIN	-0.698951	-1882.49	4406	LHVpSTINLQK	0.832	7	0.369679
NEK11_NetworKIN	-0.700721	-4624.52	4625	YQPLASTApSDNDFVTPEPR	0.951	1	0.40437
ERK1, ERK2, SAPK, CDK5 and GSK3 kinase substrate motif (HPRD) (KpSPP)	-0.704059	-2230.86	7531	SKpSPPKVPIVIQDDSLPAGPPPQIR	0.85	5	0.373676
PAK3_NetworKIN	-0.710475	-1512.89	6665	STpSTPNVHMVSTTLPVDSR	0.82	12	0.365914
P70S6KB_PhosphoSite	-0.711049	-3395.77	7813	TTpSFAESCKPVQQPSAFGSMK	0.858	2	0.374811
PLK2_NetworKIN	-0.717259	-1958.55	7006	ELpSEITTAEAEPVVPR	0.812	7	0.363125
PKCZ_PhosphoSite	-0.72126	-2278.89	7579	LLGMpSFMNR	0.798	5	0.358409
MAPK13_NetworKIN	-0.723746	-1274.71	8144	RAPpSPDGFSPYSPEETNR	0.808	18	0.361726
ULK1_PhosphoSite	-0.72531	-3551.8	3552	MVVpSMPNLQDIAMPELAPR	0.827	2	0.367851
MST2_NetworKIN	-0.727832	-3464.78	7882	LADFGVAGQLTDpTQIK	0.835	2	0.370219
CDK7_PhosphoSite	-0.727892	-1529.24	5209	DLPPFEDEpSEGLLGTEGPLEEEEDGEELIGDGMER	0.789	12	0.355521
CDK3_NetworKIN	-0.745089	-2337.32	2337	RAVVVpSPK	0.791	5	0.356036
LKB1_PhosphoSite	-0.745958	-3603.82	8021	LDpTFCGSPPYAAPELFQGK	0.794	2	0.356999
PKCgamma_NetworKIN	-0.757691	-731.807	6955	SAEPSPTVMSTpSLGSNLSELDR	0.765	61	0.345457
CaMKIalpha_NetworKIN	-0.760265	-1677.45	7298	SLpSAPGNLLTK	0.756	11	0.342137
MAK_NetworKIN	-0.773056	-1145.24	1143	QVQpSLTCEVDALK	0.735	25	0.338165
TLK2_NetworKIN	-0.774779	-2264.87	5209	DLPPFEDEpSEGLLGTEGPLEEEEDGEELIGDGMER	0.752	6	0.341071
Growth associated histone HI kinase substrate motif (HPRD) & CDK1_Phosida ((pS|pT)P(K|R))	-0.775461	-306.941	6483	ISAMDApSPR	0.763	384	0.344929
Pim2_NetworKIN	-0.779433	-5180.59	5181	pSPQPPAEEDEDDFDDTLVAIDTYNCDLHFK	0.818	1	0.365414
LKB1_NetworKIN	-0.788582	-2761.25	2761	TVQPVAMGPDGLPVDASSVSNNYIQpTLGR	0.724	4	0.334961
NLK_NetworKIN	-0.788684	-1539.44	5324	GGDSGLDGLGGPGVQLGpSPDK	0.74	14	0.338589
MAP4K4_NetworKIN	-0.788742	-3772.85	8190	DDApTPVRDEPMDAESITFK	0.743	2	0.338841
PAK4_NetworKIN	-0.790183	-1097.48	2988	SLPTpTVPESPNYR	0.728	28	0.336437
P38D_PhosphoSite	-0.797243	-3801.86	8219	ESVPEFPLpSPPKK	0.742	2	0.338757
Casein Kinase I substrate motif (HPRD) ((D|E)..(pS|pT))	-0.798982	-229.712	3656	SEEEKpTEFFK	0.735	810	0.337791
CLK4_NetworKIN	-0.801406	-2030.84	6447	HGTDLWLDSCVVPPLpSPPPK	0.737	8	0.337961
NEK4_NetworKIN	-0.827181	-2416.97	5361	SSGNpSPTPVSR	0.674	6	0.314634
MAPKAPK5_NetworKIN	-0.828798	-2943.33	7360	GPpSWDPFR	0.678	4	0.316146
ROCK1_NetworKIN	-0.830106	-710.365	2606	TGSpSPTQGIVNK	0.68	79	0.316013
PKCG_PhosphoSite	-0.831035	-2989.35	2989	KQPPVSPGTALVGpSQK	0.654	4	0.307025
KHS2_PhosphoSite	-0.834727	-5531.63	5532	TNpTFCGTPDYIAPEILLGQK	0.754	1	0.341605
MAPK12_NetworKIN	-0.835389	-1320.01	8144	RAPpSPDGFSPYSPEETNR	0.657	22	0.307737
PDK1_PhosphoSite	-0.845182	-2478.68	6895	ANpSFVGTAQYVSPELLTEK	0.64	6	0.301818
BVR_PhosphoSite	-0.870439	-5746.65	5747	pTFCGTPDYIAPEIIAYQPYGK	0.682	1	0.316235
SGK2_NetworKIN	-0.882673	-4244.96	4245	SCpSVTDAVAEQGHLPPPSAPAGR	0.587	2	0.279684
CaMKIgamma_NetworKIN	-0.883378	-5791.66	5792	ALEEALSIQpTPPSSPPTAFGSPEGAGALLR	0.679	1	0.315902
ATR_PhosphoSite	-0.886807	-2808.79	4575	NYPpSQEELIK	0.587	5	0.279364
CDK6_NetworKIN	-0.895522	-1720.05	2896	SIRDpTPAK	0.59	15	0.28047
GRK7_NetworKIN	-0.906595	-4278.97	8696	FHVQNLpSQVEQDGR	0.547	2	0.263959
PKCeta_NetworKIN	-0.909595	-1209.19	6451	DDISEIQpSLASDHSGR	0.555	32	0.266272
RAF1_PhosphoSite	-0.918565	-3720.6	6665	STpSTPNVHMVSTTLPVDSR	0.547	3	0.263653
AMPKa2_NetworKIN	-0.919616	-1073.49	4086	SApTDADVVNSGWLVVGK	0.549	41	0.26431
MST2_PhosphoSite	-0.920044	-4414	4414	HAEApTLGSGNLR	0.504	2	0.246651
MAP2K6_NetworKIN	-0.926557	-1206.48	7360	GPpSWDPFR	0.526	33	0.255012
p90RSK_PhosphoSite	-0.927338	-1602.93	7490	AYpSFCGTVEYMAPEVVNR	0.521	18	0.253179
PDHK2_NetworKIN	-0.937937	-2263.19	4225	VIpSPSEDR	0.514	9	0.250953
ATM kinase substrate motif (HPRD) (LpSQE)	-0.943316	-3817.3	3817	HLpSQEDNDLNK	0.517	3	0.251825
ERK1_PhosphoSite	-0.953661	-1226.1	2561	FSpSPIVK	0.505	33	0.246849
PDK1 kinase substrate motif (HPRD) & PKC family kinase substrate motif (HPRD) & PDK1_Phosida (F..F(pS|pT)(F|Y))	-0.968218	-4646.05	4646	GQPVLpTPPDQLVIANIDQSDFEGFpSYVNPQFVHPILQSAV	0.447	2	0.222428
TBK1_PhosphoSite	-0.9693	-4606.04	4606	LNSSGSSEDpSFVEIR	0.45	2	0.223653
Akt2_PhosphoSite	-0.973555	-3370.53	3370	SVpSLTGAPESVQK	0.478	4	0.235314
CLK1 kinase substrate motif (HPRD) (R..(pS|pT)..R)	-0.982297	-2336.27	4298	DQRPSpSPIR	0.452	9	0.22411
Casein Kinase I substrate motif (HPRD) ((pS|pT)..(S|T))	-0.995492	-267.858	5615	EGFLAESpSPQTQR	0.426	914	0.212744
CDC7_PhosphoSite	-1.00198	-2686.13	5209	DLPPFEDEpSEGLLGTEGPLEEEEDGEELIGDGMER	0.457	7	0.226319
PKCB_PhosphoSite	-1.00632	-3539.1	5747	pTFCGTPDYIAPEIIAYQPYGK	0.45	4	0.223385
PLK1_NetworKIN	-1.00673	-725.521	5013	EGpSAFEDDDMLVSTTTSNLLLESEQSTSNLNEK	0.427	109	0.212987
MLK2_PhosphoSite	-1.0116	-6703.76	6704	AGAPGALpSPSYDGGLHGLQSK	0.486	1	0.238686
PKCtheta_NetworKIN	-1.01199	-1064.62	6213	NRPTpSISWDGLDSGK	0.408	48	0.205236
CDK5_PhosphoSite	-1.02993	-1844.31	4440	LQPQEIpSPPPTANLDR	0.401	17	0.202451
RAF1 kinase substrate motif (HPRD) (PLpTP)	-1.03127	-2993.37	5937	RPPTPAPWPSSGLGTPLpTPPK	0.41	6	0.205495
AMP-activated protein kinase substrate motif (HPRD) ((M|V|L|I|F)(R|K|H)...(pS|pT)...(M|V|L|I|F))	-1.03381	-4168.75	7113	EGPPAPPPVKPPPpSPVNIR	0.409	3	0.205242
Calmodulin-dependent protein kinase IV substrate motif (HPRD) ((M|I|L|V|F|Y).R..(pS|pT))	-1.03406	-1859.4	6014	ISSLPVSRPIpSPSPSAILER	0.395	17	0.199909
MAP4K6_NetworKIN	-1.04086	-3630.14	5838	DVNAAIApTIK	0.399	4	0.201687
ACTR2B_NetworKIN	-1.04165	-3332.09	5098	SMpSAPVIFDR	0.385	5	0.195803
Lumped Calmodulin-dependent protein kinase IV substrate motif (HPRD) ((VPGKARKKpSSCQLL)|(PLARTLpSVAGLP)|((M|I|L|V|F|Y).R..(pS|pT)))	-1.04656	-1859.4	6014	ISSLPVSRPIpSPSPSAILER	0.386	17	0.196071
Calmodulin-dependent protein kinase II alpha substrate motif (HPRD) ((M|I|L|V|F|Y).R..(pS|pT)(M|I|L|V|F|Y))	-1.05163	-6970.79	6971	ISIVRPFpSIETK	0.42	1	0.210253
GSK-3, ERK1, ERK2, CDK5 substrate motif (HPRD) (K(pS|pT)P.K)	-1.05941	-1878.14	7072	ILVPKpSPVK	0.362	17	0.186621
CAMK2G_PhosphoSite	-1.06746	-7125.81	7126	LQTTDNLLPMpSPEEFDEVSR	0.408	1	0.204988
mTOR_PhosphoSite	-1.07454	-1953.88	5069	TPpSSQNLLALLAR	0.364	17	0.187419
MKK4_PhosphoSite	-1.07615	-7208.82	7209	LCDFGISGQLVDpSIAK	0.392	1	0.198875
KIS_PhosphoSite	-1.08197	-4283.45	4283	SPpSPEPIYNSEGK	0.374	3	0.191145
PKA kinase substrate motif (HPRD) ((R|K)(R|K).(pS|pT))	-1.08266	-7183.81	7184	LNSKRVpSFK	0.383	1	0.195264
PKBgamma_NetworKIN	-1.08393	-1984.22	3638	NTpSTVVSPSLLEK	0.341	16	0.176233
CK1delta_NetworKIN	-1.08729	-1000.35	4891	AAEEAFVNDIDESpSPGTEWER	0.328	68	0.169938
DLK_PhosphoSite	-1.08913	-7208.82	7209	LCDFGISGQLVDpSIAK	0.38	1	0.193973
CK1alpha_NetworKIN	-1.09042	-1156.99	6521	pSLYASSPGGVYATR	0.329	51	0.170243
MST4_NetworKIN	-1.09894	-3513.39	7046	RNpTFVGTPFWMAPEVIK	0.328	5	0.17015
MAPK8_NetworKIN	-1.10562	-932.826	3757	PLPpSPPK	0.32	78	0.167044
Lumped Casein Kinase II substrate motif (HPRD) (((E|D|A)(D|E)(E|D)(E|D)pS(E|D|A)(D|E|A)(E|D)(E|D))|(pS.(E|pS|pT))|(pS..(E|pS|pT))|((pS|pT)..(E|D))|(pSD.E)|(pS..(E|D))|(pS(D|E).(D|E).(D|E))|((D|E)pS(D|E).(D|E))|(pS(D|E)(D|E)(D|E))|((pS|pT)..(D|E))|((S|E|P|G)(D|S|N|E|P)(E|D|G|Q|W)(Y|E|D|S|W|T)(W|E|D)pS(D|E)(D|E|W|N)(E|D)(E|D|N|Q)))	-1.10567	-209.811	6908	LLDLpSWTESCKPTATEPLFK	0.32	2169	0.166834
CK2A1_PhosphoSite	-1.11173	-1242.22	3200	DWEDDpSDEDMSNFDR	0.309	45	0.163357
NEK6_PhosphoSite	-1.11534	-7462.84	7463	FICVTPTTCSNTIDLPMpSPR	0.312	1	0.164106
Chk1 kinase substrate motif (HPRD) & CHK1_Phosida ((M|I|L|V).(R|K)..(pS|pT))	-1.12132	-1810.64	6014	ISSLPVSRPIpSPSPSAILER	0.306	21	0.161977
IRAK1_PhosphoSite	-1.12194	-7462.84	7463	FICVTPTTCSNTIDLPMpSPR	0.324	1	0.168496
RSK2_NetworKIN	-1.12224	-2086.4	3740	MpSGFIYQGKLPTTGMTITK	0.292	16	0.15616
IKKB_PhosphoSite	-1.12598	-5473.24	5473	DSDpSVCDSGVETSFR	0.305	2	0.161861
Pim1_PhosphoSite	-1.12604	-7469.85	7470	AIpSETEENSDELSGER	0.327	1	0.169844
CDK8_PhosphoSite	-1.12683	-7462.84	7463	FICVTPTTCSNTIDLPMpSPR	0.303	1	0.161005
DAPK3_NetworKIN	-1.12693	-5454.23	5454	RSpTQGVTLTDLK	0.314	2	0.164533
JNK2 iso2_PhosphoSite	-1.12746	-7462.84	7463	FICVTPTTCSNTIDLPMpSPR	0.309	1	0.163149
PKCD_PhosphoSite	-1.13153	-2279.82	2957	pSDSASSEPVGIYQGFEK	0.303	13	0.161212
Lumped G protein-coupled receptor kinase 1 substrate motif (HPRD) ((..(pS|pT)E)|(.(pS|pT)...(A|P|S|T)))	-1.13233	-222.078	6789	LFRPPpSPAPAAPGAR	0.286	1910	0.153545
MSK1_PhosphoSite	-1.1337	-7462.84	7463	FICVTPTTCSNTIDLPMpSPR	0.305	1	0.161654
DYRK1A_PhosphoSite	-1.13387	-7616.86	7617	GLLPGGTQVLDGTSGFpSPAPK	0.292	1	0.155959
PKA kinase substrate motif (HPRD) (K...(pS|pT))	-1.13465	-1686.45	5923	KTSTpSPPPEK	0.293	25	0.156292
NLK_PhosphoSite	-1.13623	-7462.84	7463	FICVTPTTCSNTIDLPMpSPR	0.289	1	0.154755
CDK20_PhosphoSite	-1.13663	-7505.85	7506	TYpTHEVVTLWYR	0.285	1	0.153206
RSK2_PhosphoSite	-1.14163	-2915.89	6227	TSpSLTQFPPSQSEER	0.295	8	0.157157
ERK5_PhosphoSite	-1.1424	-5416.23	5416	LLpSPQQPALQR	0.288	2	0.154419
G protein-coupled receptor kinase 1 substrate motif (HPRD) (.(pS|pT)...(A|P|S|T))	-1.14296	-243.536	6779	RFpSDGAASIQAFK	0.284	1602	0.153264
MOK_NetworKIN	-1.14753	-2783.28	3763	LApSPELER	0.277	9	0.149681
Aurora-A kinase substrate motif (HPRD) & AURORA-A_Phosida ((R|K|N)R.(pS|pT)(M|L|V|I))	-1.14957	-7660.87	7661	QLEANRLpSLK	0.285	1	0.153604
p70S6K_NetworKIN	-1.15113	-1914.23	3236	pSIPMPASR	0.27	20	0.146471
GSK-3, ERK1, ERK2, CDK5 substrate motif (HPRD) (KpSP..K)	-1.15459	-2664.62	7963	TTLASAVACLEGKpSPGEK	0.285	10	0.153405
AMPKa1_NetworKIN	-1.15643	-1981.52	4303	SIpSVSEHVVR	0.272	19	0.147363
TNIK_NetworKIN	-1.15958	-7803.88	7804	LVDFGVSAQLDRpTVGR	0.262	1	0.142317
Akt3_PhosphoSite	-1.16438	-7812.88	7813	TTpSFAESCKPVQQPSAFGSMK	0.248	1	0.135599
p70S6Kb_NetworKIN	-1.17331	-3392.3	3391	SQpSSDTEQQSPTSGGGK	0.259	6	0.141056
ERK2_PhosphoSite	-1.17425	-1292.38	7240	SPSDLSPEpSPMLSSPPK	0.254	46	0.138515
KHS1_PhosphoSite	-1.17493	-7812.88	7813	TTpSFAESCKPVQQPSAFGSMK	0.233	1	0.128413
ERK1,2 kinase substrate motif (HPRD) (P.(pS|pT)PP)	-1.18113	-1161.42	4201	ETEAAPTpSPPIVPLK	0.253	58	0.138151
SGK3_PhosphoSite	-1.18116	-7812.88	7813	TTpSFAESCKPVQQPSAFGSMK	0.224	1	0.124278
PKCB iso2_PhosphoSite	-1.186	-7812.88	7813	TTpSFAESCKPVQQPSAFGSMK	0.22	1	0.122715
PKCdelta_NetworKIN	-1.18872	-1306.38	3180	pSHTFLPK	0.246	47	0.134683
MKK7_PhosphoSite	-1.19111	-7930.9	7931	SGAMpSPMSWNSDASTSEAS	0.207	1	0.116245
PKB/AKT_Phosida (R(R|S|T).(pS|pT).(S|T))	-1.1918	-7929.9	7930	RSDpSASSEPVGIYQGFEK	0.206	1	0.11584
PKCE_PhosphoSite	-1.19401	-3772.14	3771	GFpSYFGEDLMP	0.241	5	0.132295
Lumped Akt kinase substrate motif (HPRD & Phosida) ((R(R|S|T).(pS|pT).(S|T))|(R.R..(pS|pT)(F|L))|(R.R..(pS|pT))|(GRART(S|T)pSFAE)|((R|Q|K)(R|K|N|Q|P|H)(R|K)(R|S|T)(N|K|Q|H|D|P)pS(F|W|I|M|N|S)(S|T|H)(R|S|K)(S|T|P|Q))|((R|K).(R|K)(S|T).pS))	-1.19534	-7929.9	7930	RSDpSASSEPVGIYQGFEK	0.199	1	0.112514
TAO1_PhosphoSite	-1.20248	-8020.91	8021	LDpTFCGSPPYAAPELFQGK	0.207	1	0.116088
CAMK2A_PhosphoSite	-1.2037	-2440.82	7195	ASpSLNENVDHSALLK	0.227	13	0.125439
MRCKb_NetworKIN	-1.20499	-5794.31	5794	LQGGPPEpSPEDESAK	0.242	2	0.132668
PKG2cGKII_NetworKIN	-1.208	-1797.33	7447	ARVpSSGYVPPPVATPFSSK	0.235	25	0.129172
DAPK1_NetworKIN	-1.20871	-3108.06	6419	DLTGQVPpTPVVK	0.221	8	0.123107
ILK_PhosphoSite	-1.21748	-8111.92	8112	RSpTQGVTLTDLQEAEK	0.158	1	0.0905663
CK1D_PhosphoSite	-1.21932	-5887.33	5887	WCNVQSTQDEFEELTMpSQK	0.232	2	0.128032
ERK/MAPK_Phosida (PE(pS|pT)P)	-1.21974	-1515.18	7240	SPSDLSPEpSPMLSSPPK	0.204	37	0.114871
PLK4_NetworKIN	-1.22016	-2004.84	6860	DIVEELpSALK	0.224	20	0.124444
PKD_Phosida ((L|V|I).(R|K)..(pS|pT))	-1.22398	-2042.32	6014	ISSLPVSRPIpSPSPSAILER	0.225	20	0.1245
ROCK2_PhosphoSite	-1.23139	-8111.92	8112	RSpTQGVTLTDLQEAEK	0.139	1	0.0802295
GSK3beta_NetworKIN	-1.23342	-923.19	4359	TGSSpSPPGGPPK	0.213	100	0.119131
Calmodulin-dependent protein kinase II substrate motif (HPRD) ((M|V|L|I|F).(R|K)..(pS|pT)..)	-1.23781	-2042.32	6014	ISSLPVSRPIpSPSPSAILER	0.188	20	0.106731
Calmodulin-dependent protein kinase I substrate motif (HPRD) ((M|V|L|I|F).R..(pS|pT)...(M|V|L|I|F))	-1.24749	-8238.93	8239	VERPPpSPFSMAPQASLPPVPPR	0.129	1	0.0747696
CK1alpha2_NetworKIN	-1.25199	-6037.37	6037	RLpSVELTSSLFR	0.222	2	0.123499
ERK1,2 kinase substrate motif (HPRD) (..P.(pS|pT)PPP.)	-1.25285	-3172.62	4275	QSPApSPPPLGGGAPVR	0.19	8	0.107719
PKG1cGKI_NetworKIN	-1.25941	-1344.17	5304	pSIQDLTVTGTEPGQVSSR	0.204	49	0.115027
MAPK10_NetworKIN	-1.27283	-1821.51	3516	VApSPPSGPAYPDDVLDYGLK	0.177	26	0.101039
AAK1_PhosphoSite	-1.28118	-8587.97	8588	EEQSQITSQVpTGQIGWR	0.059	1	0.0363279
SLK_NetworKIN	-1.30654	-8739.99	8740	pTLCGTPNYIAPEVLSK	0.023	1	0.0150552
LOK_PhosphoSite	-1.30737	-8739.99	8740	pTLCGTPNYIAPEVLSK	0.025	1	0.0162618
GRK4_NetworKIN	-1.31384	-8695.98	8696	FHVQNLpSQVEQDGR	0.034	1	0.0216743
Lmr2_PhosphoSite	-1.3172	-8765.99	8766	YGQFSGLNPGGRPIpTPPR	0.018	1	0.0118571
P38B_PhosphoSite	-1.32236	-8760.99	8761	IDQGDLMpTPQFTPYYVAPQVLEAQR	0.016	1	0.0105901
MAP2K3_NetworKIN	-1.33598	-2280.43	6926	RLpSIIGPTSR	0.128	19	0.0743978
PKAbeta_NetworKIN	-1.33706	-2168.15	7212	TWpTLCGTPEYLAPEIILSK	0.137	21	0.0791852
RSK3_NetworKIN	-1.33841	-1471.62	6074	RLIpSSVEDFTEFV	0.145	46	0.0835764
CDK1_PhosphoSite	-1.35319	-1252.48	7535	EDLSPAFDHpSPNK	0.12	66	0.0700422
Lumped Casein Kinase I substrate motif (HPRD) ((E(F|E)D(T|A|G)GpSI(I|F|Y|G)(I|G|F)(F|G)(F|P|L))|(Y(Y|E)(D|Y)(A|D)(A|G)pSI(I|Y|F|G)(I|G|F)(F|G)(F|P|L))|(pSP..(pS|pT))|((D|E)..(pS|pT))|((pS|pT)..(S|T))|((pS|pT)...(S|T)(M|L|V|I|F)))	-1.35711	-278.466	3726	ALDSNpSLENDDLSAPGR	0.127	1793	0.0739201
LATS1_PhosphoSite	-1.3652	-5433.85	5433	GDpSETDLEALFNAVMNPK	0.113	3	0.0663296
CK1gamma1_NetworKIN	-1.37442	-5516.87	5516	pSPPEGDTTLFLSR	0.126	3	0.073441
HIPK2_NetworKIN	-1.376	-1144.99	7209	LCDFGISGQLVDpSIAK	0.112	80	0.0660227
BRCA1 BRCT domain binding motif (HPRD) (pS(F|Y|H)(V|F|Y)(F|Y))	-1.37941	-6573.49	6573	VNCpSFYFK	0.128	2	0.0742937
PKCH_PhosphoSite	-1.39421	-5603.9	5603	pSVVGTPAYLAPEVLR	0.112	3	0.0659291
NIMA kinase substrate motif (HPRD) (FR.(pS|pT))	-1.39502	-3564.98	4667	LSTFREpSFK	0.117	8	0.0684838
MAPK14_NetworKIN	-1.39506	-2637.75	4990	SSILPFpTPPIVK	0.111	15	0.0656197
Lumped NIMA kinase substrate motif (HPRD) (((R|N)(F|L|M)(R|K)(R|K)pS(R|I|V|M)(R|I|M|V)(M|I|F|V)(I|F|M))|(FR.(pS|pT))|(RF(R|K)(R|K)pS(R|I)(R|I)MI))	-1.40085	-3564.98	4667	LSTFREpSFK	0.111	8	0.0655263
PLK1_Phosida ((E|D).(pS|pT)(F|L|I|Y|W|V|M))	-1.41404	-748.038	6853	TDGpSFIGYK	0.105	215	0.06225
ATM kinase substrate motif (HPRD) ((P|L|I|M).(L|I|D|E)pSQ)	-1.41516	-2984.55	5190	VIGIpSQEESHPSR	0.099	12	0.0590302
PAK2_PhosphoSite	-1.41934	-6707.52	6707	RIpSGLIYEETR	0.113	2	0.0664235
CaMKIdelta_NetworKIN	-1.42331	-4200.52	5671	LLDEYNVTPSPPGTVLTSALpSPVICGPNR	0.09	6	0.053974
Cot_PhosphoSite	-1.43209	-5074.8	7282	VYpTHEVVTLWYR	0.102	4	0.0605579
CK1A_PhosphoSite	-1.44352	-6963.58	6963	MESEGGADDpSAEEGDLLDDDDNEDRGDDQLELIK	0.091	2	0.0543381
PKG1_PhosphoSite	-1.46786	-5175.84	7383	pSYLTPVRDEESESQR	0.09	4	0.0538961
NEK2_PhosphoSite	-1.48215	-7168.62	7168	GDPFTDLCFLNpSPIFK	0.063	2	0.038676
CK1gamma2_NetworKIN	-1.48472	-3642.04	6584	DLIpSNNEQLPMLGR	0.077	9	0.0465138
Growth associated histone HI kinase substrate motif (HPRD) ((K|R)(pS|pT)P)	-1.48783	-857.514	6896	GFGEYSRpSPTF	0.072	178	0.0436842
CAMK2B_PhosphoSite	-1.49451	-7195.63	7195	ASpSLNENVDHSALLK	0.079	2	0.0476526
PAK4_PhosphoSite	-1.51036	-7200.63	7200	ELDELMApSLSDFK	0.063	2	0.0387333
PLK_Phosida ((D|E).(pS|pT)(V|I|L|M).(D|E))	-1.51908	-1734.82	4809	VKEPpSVQEATSTSDILK	0.066	43	0.0403982
PKAalpha_NetworKIN	-1.51958	-2303.04	6523	RNpSFTPLSSSNTIR	0.064	23	0.0392319
DAPK1_PhosphoSite	-1.53284	-7298.65	7298	SLpSAPGNLLTK	0.055	2	0.0340672
RAF1_NetworKIN	-1.5385	-1039.12	6665	STpSTPNVHMVSTTLPVDSR	0.059	130	0.0363819
Plk1 kinase substrate motif (HPRD) ((D|E).(pS|pT)(I|L|V|M).(D|E))	-1.54046	-1734.82	4809	VKEPpSVQEATSTSDILK	0.067	43	0.0408897
CaMKIV_NetworKIN	-1.5455	-2538.55	5184	EQLPPMSEDFLLDALpSEDFSGPQNASSLK	0.055	20	0.0341181
NDR1_PhosphoSite	-1.55882	-5434.46	5433	GDpSETDLEALFNAVMNPK	0.057	4	0.0352534
MEKK1_PhosphoSite	-1.55997	-7463.69	7463	FICVTPTTCSNTIDLPMpSPR	0.044	2	0.0277508
MAPK1_NetworKIN	-1.56052	-1019.51	6343	ETSSPGTDDVFTPAPSDpSPSSQR	0.049	139	0.030625
MAPK7_NetworKIN	-1.56311	-1835.06	6665	STpSTPNVHMVSTTLPVDSR	0.054	42	0.0335479
IKKbeta_NetworKIN	-1.56349	-1260.35	4160	MDNLSpSEEIQQR	0.052	88	0.0323538
ARAF_NetworKIN	-1.56585	-2272.75	6861	NINMDNDLEVLTSpSPTR	0.049	25	0.0306712
MAP2K7_NetworKIN	-1.57617	-2737.36	6659	TPDpSPPTPAPLLLDLGIPVGQR	0.046	18	0.0289681
DAPK3_PhosphoSite	-1.5815	-7470.69	7470	AIpSETEENSDELSGER	0.037	2	0.0234427
PKD1_NetworKIN	-1.58279	-1806.59	5585	AQpSSPASATFPVSVQEPPTKPR	0.052	42	0.0324024
IKKalpha_NetworKIN	-1.5841	-1222.87	3051	LFGGFNSSDTVTpSPQR	0.046	96	0.0289242
Casein Kinase II substrate motif (HPRD) ((pS|pT)..(D|E))	-1.60001	-327.742	6302	VLpSGQDTEDR	0.047	1631	0.0294637
CK1gamma3_NetworKIN	-1.62276	-7793.76	7793	AAFDDAIAELDTLpSEESYK	0.044	2	0.027793
MAPK3_NetworKIN	-1.6303	-906.733	6357	SNpTPESIAETPPAR	0.032	189	0.0205255
Casein kinase II substrate motif (HPRD) (pS..(E|D))	-1.64297	-355.269	6302	VLpSGQDTEDR	0.028	1509	0.0181847
CK1epsilon_NetworKIN	-1.64387	-2625.99	7439	TGYEpSGEYEMLGEGLGVK	0.04	22	0.0253049
PKACA_PhosphoSite	-1.65467	-1819.8	6523	RNpSFTPLSSSNTIR	0.035	45	0.0222435
MAP2K5_NetworKIN	-1.67051	-3411.48	4087	LTGPPSAGPGPAEPDpSDDDSSDLVIENR	0.034	13	0.0217077
CDK4_PhosphoSite	-1.68349	-5904.17	8111	TLQTDSIDSFETQRpTPR	0.03	4	0.0193323
MAP2K1_NetworKIN	-1.68375	-1695.39	6665	STpSTPNVHMVSTTLPVDSR	0.035	55	0.0222776
PKC kinase substrate motif (HPRD) ((R|K).(pS|pT).(R|K))	-1.6843	-1709.13	4430	AEASSLGRQpSPR	0.029	55	0.018717
UL97_PhosphoSite	-1.69855	-8111.84	8111	TLQTDSIDSFETQRpTPR	0.011	2	0.0073629
PAK1_NetworKIN	-1.7082	-1948.32	6665	STpSTPNVHMVSTTLPVDSR	0.023	43	0.0150315
PKD2_NetworKIN	-1.7222	-3655.8	4388	LSSTSLASGHpSVR	0.029	12	0.0187754
Phosphorylase kinase substrate motif (HPRD) ((K|R)..pS(V|I))	-1.72471	-3454.01	4809	VKEPpSVQEATSTSDILK	0.025	13	0.0162873
CDK2_NetworKIN	-1.73226	-1472.81	2896	SIRDpTPAK	0.018	80	0.011876
Lumped Phosphorylase kinase substrate motif (HPRD) ((KRKQIpSVR)|((F|M|K)(R|K)(M|R|Q|F)(M|F|L|I)pS(F|I|M|L)(F|R|K)(L|I)(F|L|I))|((K|R)..pS(V|I)))	-1.74132	-3454.01	4809	VKEPpSVQEATSTSDILK	0.029	13	0.0187461
YSK1_NetworKIN	-1.75586	-7047.39	7046	RNpTFVGTPFWMAPEVIK	0.013	3	0.00867363
Lumped DNA dependent Protein kinase substrate motif (HPRD) ((.pSQ)|(P(pS|pT).))	-1.77651	-520.976	1887	YPpSQLDGEAR	0.01	740	0.00670436
MST3_NetworKIN	-1.78297	-7047.39	7046	RNpTFVGTPFWMAPEVIK	0.016	3	0.010641
MELK_PhosphoSite	-1.78636	-8550.94	8550	pSVELDLNQAHMEETPK	0	2	0
MAP2K4_NetworKIN	-1.8026	-2107.51	6408	SASEFQELDpSPDDTMGTIK	0.019	41	0.012496
ERK1, ERK2 Kinase substrate motif (HPRD) (P.(pS|pT)P)	-1.83067	-650.269	4275	QSPApSPPPLGGGAPVR	0.015	490	0.00999197
Lumped CDK5 kinase substrate motif (HPRD) ((pTP.K)|((K|H|G)H(H|P)(K|G|H)pSP(R|K)(H|R|K)(R|H|K))|((pS|pT)PG(pS|pT)PGTP))	-1.83448	-1942.19	4357	VAGAApTPKK	0.02	51	0.0131329
GSK3alpha_NetworKIN	-1.85296	-1351.18	4308	pSPPLGLISR	0.016	107	0.010624
CAMK2_Phosida (R..(pS|pT)V)	-1.86263	-4724.03	5825	RQMpSVPGIFNPHEIPEEMCD	0.007	8	0.00472358
Lumped CDK4 kinase substrate motif (HPRD) ((PL(pS|pT)PIP(K|R|H))|(PL(pS|pT)P.(K|R|H)))	-1.8649	-3681.83	8094	LSLGPLpSPEKLEEILDEANR	0.016	14	0.010607
Lumped ERK1 Kinase substrate motif (HPRD) (((T|P|S)(G|P|E|Y)(P|L|I)(L|M|P)pSP(G|P|F)(P|F|G|Y)(F|Y|I))|(pTEpY)|(P.(pS|pT)PP)|(..P.(pS|pT)PPP.)|(P.(pS|pT)P)|(KpSPP))	-1.87203	-663.028	4275	QSPApSPPPLGGGAPVR	0.009	494	0.00606331
CDK5 kinase substrate motif (HPRD) (pTP.K)	-1.87717	-1942.19	4357	VAGAApTPKK	0.006	51	0.00406199
GSK-3, ERK1, ERK2, CDK5 substrate motif (HPRD) (P.pSP)	-1.88504	-719.529	4554	KQGPVpSPGPAPPPSFIMSYK	0.009	418	0.00605348
DNA dependent Protein kinase substrate motif (HPRD) (P(pS|pT).)	-1.89075	-620.017	1849	LPpSVENR	0.002	578	0.00137417
CDK4 kinase substrate motif (HPRD) (PL(pS|pT)P.(K|R|H))	-1.90165	-3681.83	8094	LSLGPLpSPEKLEEILDEANR	0.012	14	0.00801932
AurA_PhosphoSite	-1.95621	-5619.48	7089	ARLpSLVIR	0.006	6	0.00405537
AurB_PhosphoSite	-2.02931	-4508.34	6913	pSYTSDLQK	0.002	11	0.00136289
Lumped 14-3-3 domain binding motif (HPRD) ((KCSpTWP)|(R..pS)|(R.R..pS.P)|(YpTV)|(RS.(pS|pT).P)|(R.(Y|F).pS.P)|(RPVSSAApSVY))	-2.08663	-1427.79	5790	RPLpSGPDVGTPQPAGLASGAK	0	123	0
Calmodulin-dependent protein kinase II substrate motif (HPRD) & PKA kinase substrate motif (HPRD) & 14-3-3 domain binding motif (HPRD) (R..pS)	-2.09587	-1427.79	5790	RPLpSGPDVGTPQPAGLASGAK	0.004	123	0.00271686
Casein Kinase I substrate motif (HPRD) ((pS|pT)...(S|T)(M|L|V|I|F))	-2.09768	-1130.99	5826	PALDTGYEpTEQDTITSK	0.002	204	0.00137645
PKC kinase substrate motif (HPRD) ((R|K)..(pS|pT))	-2.10688	-1153.84	5790	RPLpSGPDVGTPQPAGLASGAK	0.001	199	0.000691667
MAPK9_NetworKIN	-2.11063	-3070.16	6988	KMPLDLpSPLATPIIR	0.002	27	0.00137874
Lumped RAF1 kinase substrate motif (HPRD) ((PLpTLP)|(PLLpTP)|(PLpTP)|(PpTLP)|(PLpTLP)|(PpTLP)|(LpTP))	-2.12045	-2684.23	4189	ERPISLGIFPLPAGDGLLpTPDAQK	0.005	35	0.00339052
RAF1 kinase substrate motif (HPRD) (LpTP)	-2.12535	-2684.23	4189	ERPISLGIFPLPAGDGLLpTPDAQK	0.003	35	0.00204098
PAK2 kinase substrate motif (HPRD) ((R|K)(R|.).(pS|pT))	-2.13708	-1153.84	5790	RPLpSGPDVGTPQPAGLASGAK	0.002	199	0.0013719
Calmodulin-dependent protein kinase II substrate motif (HPRD & Phosida) (R..(pS|pT))	-2.19472	-1426.52	5790	RPLpSGPDVGTPQPAGLASGAK	0.001	135	0.00069398
PAK1_PhosphoSite	-2.20697	-4487.99	6521	pSLYASSPGGVYATR	0.002	13	0.00136513
ERK/MAPK_Phosida ((V|P).(pS|pT)P)	-2.22687	-678.504	4090	TEPTpSPTPSAFK	0.002	656	0.00136964
Pyruvate dehydrogenase kinase substrate motif (HPRD) (.pS..D..)	-2.31298	-874.017	6729	LPEGPVDpSEDDEEEDEEIDRTDPLQGR	0.001	427	0.000690516
Lumped Calmodulin-dependent protein kinase II substrate motif (HPRD) (((M|I|L|V|F|Y).R..(pS|pT)(M|I|L|V|F|Y))|(R..(pS|pT))|((K|F)(R|K)(Q|M)(Q|M|K|L|F)pS(F|I|M|L|V)(D|E|I)(L|M|K|I)(F|K))|((M|V|L|I|F).(R|K)..(pS|pT)..)|(R..pS))	-2.31331	-1458.21	5790	RPLpSGPDVGTPQPAGLASGAK	0	140	0
CDK2_PhosphoSite	-2.39548	-2190.58	7449	TSPVTASDPAGPSYAAATLQASSAASSApSPVSR	0	67	0
Lumped Growth associated histone HI kinase substrate motif (HPRD) (((pS|pT)P.(K|R))|((K|R)(pS|pT)P)|((pS|pT)P(K|R)))	-2.5366	-655.186	6203	TLpSPGRR	0.001	998	0.000692821
TTK_NetworKIN	-2.56479	-2205.86	5400	DINTFVGpTPVEK	0	77	0
AURORA_Phosida ((R|K).(pS|pT)(I|L|V))	-2.58149	-1619.57	5275	RSpSVVFADEK	0	144	0
Growth associated histone HI kinase substrate motif (HPRD) & CDK2_Phosida & CDK1_Phosida ((pS|pT)P.(K|R))	-2.65523	-916.076	6193	SLLLEPPRGpTPDR	0	527	0
Lumped Cdc2 kinase substrate motif (HPRD) (((R|K)pSP(R|P)(R|K|H))|((pS|pT)P.(R|K))|(HHH(R|K)pSPR(R|K)R))	-2.67475	-916.076	6193	SLLLEPPRGpTPDR	0	527	0
Cdc2 kinase substrate motif (HPRD) & CDK1,2, 4, 6 kinase substrate motif (HPRD) ((pS|pT)P.(R|K))	-2.6768	-916.076	6193	SLLLEPPRGpTPDR	0	527	0
AuroraA_NetworKIN	-2.72965	-1822.45	6522	HTpSVVSSGPSVLR	0	129	0
Lumped ERK2 kinase substrate motif (HPRD) ((P.(pS|pT)PP)|(..P.(pS|pT)PPP.)|(P.(pS|pT)P)|(pSP)|(KpSPP)|((D|Y|W|E)(C)(P|S|C|E)(P|C|S|L|T|V)(L|M|T)pS(P|A)(T|S|G|R|C|F)(W|P|S)(W|F)))	-2.8728	-497.755	6195	EDLpSPAFDHSPNK	0	2814	0
GSK-3, ERK1, ERK2, CDK5 substrate motif (HPRD) (..pSP)	-2.8953	-525.394	6195	EDLpSPAFDHSPNK	0	2467	0
ERK1, ERK2 Kinase substrate motif (HPRD) (pSP)	-2.98288	-516.719	6195	EDLpSPAFDHSPNK	0	2745	0
CDK1_NetworKIN	-3.15458	-1408.15	6603	TDLQGSApSPSK	0	305	0
Lumped GSK-3, ERK1, ERK2, CDK5 substrate motif (HPRD) ((P.pTP)|(R..pSPV)|(K(pS|pT)P.K)|(KpSP...K)|(KpSP..K)|(KpSP....K)|(KpTPAKEE)|(P.pSP)|(.(pS|pT)P)|(..pSP))	-3.16623	-549.648	6585	TMIIpSPER	0	2926	0
GSK-3, ERK1, ERK2, CDK5 substrate motif (HPRD) (.(pS|pT)P)	-3.18696	-549.648	6585	TMIIpSPER	0	2926	0
NEK6_Phosida (L..(pS|pT))	-3.36304	-1094.82	6469	ELSLKApSPLR	0	576	0
Lumped PKC kinase substrate motif (HPRD) ((.R..(pS|pT).R.)|((pS|pT).(R|K))|((R|K)..(pS|pT))|((R|K)..(pS|pT).(R|K))|((K|R).(pS|pT))|((R|K).(pS|pT).(R|K)))	-3.48932	-770.158	5680	RNpSLGGDVLFVGK	0	1468	0
WW domain binding motif (HPRD) ((pS|pT)P)	-3.55024	-606.791	6585	TMIIpSPER	0	3119	0
Lumped PKA kinase substrate motif (HPRD) ((RR.pS(M|I|L|V|F|Y))|(R.pS)|(KR..pS)|(R..pS)|((R|K).(pS|pT))|(K..(pS|pT))|((R|K)(R|K).(pS|pT))|(K...(pS|pT))|((pS|pT).(R|K))|(RRRRpSIIFI)|(RR.pS)|(R(R|K).(pS|pT)(I|L|V|F|Y)(D|C|.).D)|(RR.pS)|(RRR(R|N)pSII(F|D))|((R|C|P|K)(R|A|P)(R|K)(R|K|S)(N|L|S|M|P)Ps(I|L|V|C)(S|P|H|Q)(S|W|Q)(S|L|G)))	-3.62142	-781.639	5680	RNpSLGGDVLFVGK	0	1481	0
NEK2_NetworKIN	-3.70656	-2452.95	6539	IPAPKEpSLR	0	135	0
PKA kinase substrate motif (HPRD) (R.pS)	-4.61524	-2065.68	5243	RFpSPSQVPIQTR	0	302	0
PKA_Phosida (R.(pS|pT))	-4.79358	-2087.69	5243	RFpSPSQVPIQTR	0	320	0
PKA kinase substrate motif (HPRD) ((R|K).(pS|pT))	-5.08165	-1803.17	5243	RFpSPSQVPIQTR	0	499	0
PKC kinase substrate motif (HPRD) ((K|R).(pS|pT))	-5.11069	-1803.17	5243	RFpSPSQVPIQTR	0	499	0
